# Supplementary material for: Cryptosporidium oocyst wall proteins are true components of the oocyst wall and COWP8 is not required for parasite transmission
Source: PLoS Pathog. 2025 Oct 23;21(10):e1013561. doi: 10.1371/journal.ppat.1013561 (PMC12548878; doi:10.1371/journal.ppat.1013561)
Supplement: S1 Table — (XLSX) [file ppat.1013561.s015.xlsx]

## Sheet: Sheet 1
COWP	Primer Name	Sequence 5´- 3´
COWP2	COWP2 gRNA F	GTTGGATTTGCTCAGGCAAAGTTT
	COWP2 gRNA R	AAACAAACTTTGCCTGAGCAAATC
	COWP2 Tag Homology F	GGTTAATTTTAAAAAAGAATCATTGCTTAAGATTTGCTCAGGCAAAGTTTAGATGTCCAATTGTAAGTGTGTCCAAGGGCGAGGAGGA
	COWP2 Tag Homology R	CTTCAGTTTTCACTTGCTTAATACATTTTTCTCCTTCTTCCGTGAAACCCAATTAAGATAAAAAGAAAAACTTAATCGATACTATCCTACACGCC
	5´ In F COWP2 Tag	CCATTCCACGGTAAATTCCTGTCC
	5´ In R COWP2 Tag	CCATGCCCATCACGTCGGTGAACGCC
	5´ In R COWP2-HA Tag	CTGGCCCATTTGGTCGCCGCTCAGACCTTC
	3´ In F COWP2 Tag	GGCGGCTGTGCGAACGCATTCTGGC
	3´ In F COWP2-HA Tag	GCCGGTAGAGACTGGCTTCTTTTAGG
	3´ In R COWP2 Tag	GCATGCACATGAAATATTTGTATGCGACC
COWP3	COWP3 gRNA F	GTTGGCTAACTATAGAGAGTATTGA
	COWP3 gRNA R	AAACTCAATACTCTCTATAGTTAGC
	COWP3 Tag Homology F	CTAATTTCCAATACCAAAATCAAATGCAATATACAAGAAAAAATAAGTTCGTGTCCAAGGGCGAGGAGGA
	COWP3 Tag Homology R	CGAACGGGCGCGCCTTTATGGCCGGTATAGCATGTATTTTTATAATGGCAAATTAAGATAAAAAGAAAAACTTAATCGATACTATCCTACACGCCACG
	COWP3 at IMPDH Homology F	GCGCCAAATTCCTGTTATATGATAAATATTAATTAGATATCGACTATTTCGCATTTGGAATTGCATTGTG
	IMPDH Homology R	GCTCATATGATTTAAATTTCAAAATGAAAAAACCAAAATAAATTTACAATTTAATATCACGGAAGGGGAATTAAGATAAAAAGAAAAAC
	5´ In F COWP3 Tag	GCTTAGTGGATTGGCGCCAACATATTATTTTATTCAAGTG
	5´ In R COWP3 Tag	CTACATTGAGTTGCTCCTGGTG
	3´ In F COWP3 Tag	GGTCAATGTGCTGCTCTTGAATTTGC
	3´ In R COWP3 Tag	CAAACTGGTGACTATATTTGTTTAACAAAC
COWP4	COWP4 gRNA F	GTTGGCGTCGTATCTATATTCTGGT
	COWP4 gRNA R	AAACACCAGAATATAGATACGACGC
	COWP4 Tag Homology F	GTACTGGGACTTTTTGTAAAAGAACTGATTCGATCAAGCCCACACCTAGCTGTCCACCAGAATATAGATACGACG
	COWP4 Tag Homology R	GCATACTTGGATTATGCTTGCGAGAGTCCAGGCTCTAATGAATGGTGAGGAATTAAGATAAAAAGAAAAACTTAATCGATACTATCCTACACGCCACGAAC
	COWP4 at IMPDH Homology F	GCGCCAAATTCCTGTTATATGATAAATATTAATTAGATATCGACTATTTCAAAAATTTAGTTTCATTATC
	5´ In F COWP4 Tag	GCTTAGTGGATTGGCGCCAACATATTATTTTATTCAAGTG
	5´ In R COWP4 Tag	TGTTGTCCTCCTCGCCCTTGGACACTAAATTCAGATTTGTTCTAATGTTTG
	3´ In F COWP4 Tag	GCCGGTAGAGACTGGCTTCTTTTAGG
	3´ In R COWP4 Tag	CAAACTGGTGACTATATTTGTTTAACAAAC
COWP5	COWP5 gRNA F	GTTGGTCACCTTCTTGGTCTAGGTG
	COWP5 gRNA R	AAACCACCTAGACCAAGAAGGTGAC
	COWP5 Tag Homology F	ATAGAAGAATAGGAGATCCCAGCTTAAATGTATATCCTCAAAACATTAAAACAGCACCTAGACCAAGAAGGGTGTCCAAGGGCGAGGAGGA
	COWP5 Tag Homology R	AGATCCTGGTATATTCTTTAATCTCTGAGCAAAACTAATGGGCCTTATTGAATTAAGATAAAAAGAAAAACTTAATCGATACTATCCTACACGCCACG
	COWP5 at IMPDH Homology F	GCGCCAAATTCCTGTTATATGATAAATATTAATTAGATATCGACTATTTCTACTATATACCGGTATTCATG
	5´ In F COWP5 Tag	GCTTAGTGGATTGGCGCCAACATATTATTTTATTCAAGTG
	5´ In R COWP5 Tag	GCTCTGGAGCTGATAACTTTACTCCAACGC
	3´ In F COWP5 Tag	GCCGGTAGAGACTGGCTTCTTTTAGG
COWP6	COWP6 gRNA F	GTTGGCTTATGATCTAATTTAATAG
	COWP6 gRNA R	AAACCTATTAAATTAGATCATAAGC
	COWP6 Tag Homology F	AGCAAAATACACGAGAAGCACCATGGAAAAAATACTAGGACTGCAAATAGTCACTATATGGTATCAAAAGGAGAAGCGGTAATAAA
	COWP6 Tag Homology R	ATTTAATACAAGTTTAGTTCGTTATTCGAAGTACTCAAAATCTTATGATCAATTAAGATAAAAAGAAAAACTTAATCGATACTATCCTACACGCCACGAACC
	5´ In F COWP6 Tag	GTCCCACCAAGCGGCCTATGTACAGC
	5´ In R COWP6 Tag	GTCTGCTAAGTATCTACCTCCGTCC
	3´ In F COWP3 Ta6	GGCGGCTGTGCGAACGCATTCTGGC
	3´ In R COWP6 Tag	GAATGATCCAGTCTAAGTATCGAATACTC
COWP7	COWP7 gRNA F	GTTGGAAAGACTTCTCATATAAAC
	COWP7 gRNA R	AAACGTTTATATGAGAAGTCTTTC
	COWP7 Tag Homology F	GCTTCCAACAGTATGCGCCTGCTCCAAGGTTTACAAATAGTCCATCTTACGCAGTTTATATGAGAAGTCTTTCGGAAGAAAAAAATGAGTTAATGGTATCAAAAGGAGAAGCGGTAATAA
	COWP7 Tag Homology R	GAAGCTATATTTTATTGCTAAAAGATCACTCCACAATTAACATATCTAACAATTAAGATAAAAAGAAAAACTTAATCGATACTATCCTACACGCCACGAACCAATTGTCAGAAGAATTCG
	5´ In F COWP7 Tag	GGTGGAAGGTATCCTCCATATGAGAG
	5´ In R COWP7 Tag	GTCTGCTAAGTATCTACCTCCGTCC
	3´ In F COWP7 Tag	GGCGGCTGTGCGAACGCATTCTGGC
	3´ In R COWP7 Tag	GTAGCACAAAACATGTATGCATGCGG
COWP8	COWP8 gRNA F	GTTGATTCAAACTACAATAACTGG
	COWP8 gRNA R	AAACCCAGTTATTGTAGTTTGAAT
	COWP8 Tag Homology F	GTTGTTGTACAACCAACAATGGCTTCACAACAACAAGAAATTATTCAAACTACAATAACTGGTGcACGTCATCATCATCATGTGTCCAAGGGCGAGGAGGA
	COWP8 Homology R	GAAGAAGAGTGTAGTAAATGGATGAATTATCTTAATTCGGTAATCCCTCCAATTAAGATAAAAAGAAAAACTTAATCGATACTATCCTACACGCCACGAAC
	5´ In F COWP8 Tag	GATGTGCACGTTACATGCATGCATTC
	5´ In R COWP8 Tag	CGTCAGCGAGTTGGTCATCA
	3´ In F COWP8	GGCGGCTGTGCGAACGCATTCTGGC
	3´ In R COWP8	GAAATGGAGGAGCTTCTAAAGCATGATG
	COWP8 KO Homology F	GAAATTAGTCATAAGAGGAAGTACACCAGATACATGGTAGTTATAAAACATGGGGAAACTAAATATACTGAAATTCGGTAG
	COWP8 ORF F	CTGACGGTCAAATGTGCAGTGGCTC
	COWP8 ORF R	GGACATCCTAATTCACCAGGAACAG
	5´ In F COWP8 KO	GATGTGCACGTTACATGCATGCATTC
	5´ In R COWP8 KO	GTGCCATAGTGCAGGATCACCTTAAAG
COWP9	COWP9 gRNA F	GTTGAGATAAGAATAACCCTCAAA
	COWP9 gRNA R	AAACTTTGAGGGTTATTCTTATCT
	COWP9 Tag Homology F	GGAAGAACTGTGGTTCCTTCTTATTC
	COWP9 Tag Homology R	CCACATGAATGCATGCATGTAACGTGCACATCAAAATTTGCATACCGGTAAATTAAGATAAAAAGAAAAACTTAATCGATACTATCCTACACGCCACGAACC
	5´ In F COWP9 Tag	CATGAATCTACCGAACATAATGTGAA
	5´ In R COWP9 Tag	CCATGCCCATCACGTCGGTGAACGCC
	3´ In F COWP9 Ta6	GGCGGCTGTGCGAACGCATTCTGGC
	3´ In R COWP9 Tag	CGGAGACTGTTGAAACTGCTTGTTGTTG
Controls	TK ORF F	ATGGCAAAATTATACTTTTACTATTCAGCAATGAATGC
	TK ORF R	TTAGAAATTGTATTCTTCACAATTAATTATATGATGTTTTCTGC
	a-tub F	CTAGTTATCCTTGTTCATTGAATTCTC
	a-tub R	TGAGCTCAAAAATATAAGATGGCAC
	IMPDH ORF F	GATGTAATTGTTGGGAATGTTGTAACAGAAGAAGCAAC
	IMPDH ORF R	GCAGGATCTTAGTCCTCCAACAAGCTGATATACTACACCTTCCATTTCACC
