# Supplementary material for: Cryptosporidium oocyst wall proteins are true components of the oocyst wall and COWP8 is not required for parasite transmission
Source: PLoS Pathog. 2025 Oct 23;21(10):e1013561. doi: 10.1371/journal.ppat.1013561 (PMC12548878; doi:10.1371/journal.ppat.1013561)
Supplement: S2 Table — (XLSX) [file ppat.1013561.s016.xlsx]

## Sheet: Sheet 1
Purpose	Plasmid name
mScarlet-I tagging	pLIC-mScarlet-I-3Xc-myc_aldo 3´ utr_ENNE
mScarlet-I knockout	EnoP_mScarlet-I-ENNE
COWP4-C-term tagging	COWP4 C-term-mNeon-3XHA_ENNE
COWP9-C-term tagging	COWP9 C-term-mNeon-3XHA_ENNE
COWP3 expression	Cowp3P_COWP3ORF-mNeon-3XHA_ENNE
COWP4 expression	Cowp4P_COWP4ORF-mNeon-3XHA_ENNE
COWP5 expression	Cowp5P_COWP5ORF-mNeon-3XHA_ENNE
