# Supplementary material for: Cryptosporidium oocyst wall proteins are true components of the oocyst wall and COWP8 is not required for parasite transmission
Source: PLoS Pathog. 2025 Oct 23;21(10):e1013561. doi: 10.1371/journal.ppat.1013561 (PMC12548878; doi:10.1371/journal.ppat.1013561)
Supplement: S3 Table — (XLSX) [file ppat.1013561.s017.xlsx]

## Sheet: Sheet 1
Antibody name	Supplier	Purpose	Working dilution
	(Catalog #)
Anti-HA (rat)	Sigma Aldrich (11867423001)	ImmunoEM	0.25
Anti-c-myc (mouse)	ProteinTech	ImmunoEM	0.111111
	(10828-1-AP)
1A5 (mouse)	Sibley Lab	IFA	0.388889
1B5 (mouse)	Sibley Lab	IFA	0.388889
Anti-GP25-200 [1E3] (mouse)	Kerafast (EAZ002)	IFA, Excysted oocysts	01:50:00
Anti-HA (rabbit)	Invitrogen (71-5500)	IFA, Excysted oocysts	0.25
Anti-rabbit 546 (goat)	Invitrogen (A-11035)	IFA, Excysted oocysts	0.319444
Anti-mouse IgG 647 (goat)	Abcam (ab150115)	IFA, Excysted oocysts	0.319444
DAPI	Sigma Aldrich (10236276001)	IFA
Phalloidin-647	Abcam (ab176759)	IFA	0.736111
Hoechst 33342	ThermoSci (62249)	IFA	1.43056
