# Supplementary material for: Cryptosporidium oocyst wall proteins are true components of the oocyst wall and COWP8 is not required for parasite transmission
Source: PLoS Pathog. 2025 Oct 23;21(10):e1013561. doi: 10.1371/journal.ppat.1013561 (PMC12548878; doi:10.1371/journal.ppat.1013561)
Supplement: S4 Table — Number of images collected and the corresponding number and localisation of gold particles. (XLSX) [file ppat.1013561.s018.xlsx]

## Sheet: Sheet 1
COWP6-mScarlet-I	Image Number	Number spots on walls or space between walls and sporozoites	Number spots on parasite body	Number of spots on background
Low Magnification	1	4	11	1
	2	4	8	0
	4	5	14	1
	5	8	15	0
	8	6	12	0
	11	4	14	0
	14	2	3	0
	16	5	5	0
	19	6	13	2
	21	4	9	1
	22	5	19	0
	23	8	8	0
	28	4	9	0
	32	5	13	0
	33	6	6	0
	35	8	16	0
	37	8	19	0
Total # Particles		92	194	5	291
Percentage of Gold Particles		0.316151	0.666667	0.0171821
COWP8-mNeon-3x-HA	Image Number	Number spots on walls or space between walls and sporozoites	Number spots on parasite body	Number of spots on background
Low Magnification	1	1	0	0
	3	1	0	0
	6	1	0	0
	7	2	0	0
	9	1	0	0
	11	1	1	0
	14	1	0	0
	15	2	0	0
	17	2	0	0
	18	0	2	0
	20	2	0	0
	21	1	0	0
	22	2	0	0
	23	2	0	0
	24	1	0	0
	25	4	1	0
	26	4	1	0
	27	3	0	0
Total # Particles		31	5	0	36
Percentage of Gold Particles		0.861111	0.138889	0
