# Supplementary material for: Cryptosporidium oocyst wall proteins are true components of the oocyst wall and COWP8 is not required for parasite transmission
Source: PLoS Pathog. 2025 Oct 23;21(10):e1013561. doi: 10.1371/journal.ppat.1013561 (PMC12548878; doi:10.1371/journal.ppat.1013561)
Supplement: S5 Table — (XLSX) [file ppat.1013561.s019.xlsx]

## Sheet: Sheet1
		Experiment: SEM				Genotype				Genotype
					Phenotype	WT	DCOWP8		Phenotype	WT	DCOWP8
					Wrinkly	1514	357		Wrinkly	0.84723	0.602024
					Smooth	273	236		Smooth	0.15277	0.397976
					Total oocysts	1787	593
		The values were obtained from one experiment using one biological replicate per genotype. Ten fields of view were imaged and analysed.
		Phenotype	image 1	image 2	image 3	image 4	image 5	image 6	image 7	image 8	image 9	image 10	Totals
		Wrinkly	17	288	26	74	96	129	173	155	250	306	1514
		Smooth	1	25	1	15	12	22	66	35	30	66	273
		Total oocysts	18	313	27	89	108	151	239	190	280	372	1787
		Phenotype	image 1	image 2	image 3	image 4	image 5	image 6	image 7	image 8	image 9	image 10	Totals
		Wrinkly	7	24	14	34	126	53	12	19	12	56	357
		Smooth	6	18	14	31	25	63	18	14	18	29	236
		Total oocysts	13	42	28	65	151	116	30	33	30	85	593
		Quantifications were performed blindly a second time (not shown) - both counts correlate well.
