# Supplementary material for: Cryptosporidium oocyst wall proteins are true components of the oocyst wall and COWP8 is not required for parasite transmission
Source: PLoS Pathog. 2025 Oct 23;21(10):e1013561. doi: 10.1371/journal.ppat.1013561 (PMC12548878; doi:10.1371/journal.ppat.1013561)
Supplement: S6 Table — (XLSX) [file ppat.1013561.s020.xlsx]

## Sheet: Source Data Summary
			Images collected						Types of wall imaged											Mann Whitney test (Sfig tbd)					Kruskal-Wallis Test (SFig tbd)
																				P value	0.0009				Number of Groups	4
			Genotype	n1	n2				Genotype	n1	n2			Genotype	n1	n2				Exact or approximate P value?	Exact				Number of values	88
																				P value summary	***				Kurskal-Wallis statistic	21.78
			Total images collected	74	20				Total whole oocysts	24	22			Total oocyst wall segments	50	0				Significantly different (P < 0.05)?	Yes
			WT	51	10				WT	19	10			WT	32	0				One- or two-tailed P value?	Two-tailed
			DCOWP8	23	10				DCOWP8	5	12			DCOWP8	18	0				Sum of ranks in column A,B	2209 , 1707				Dunn's multiple comparisons test	Adjusted P value	Mean rank 2	Mean rank diff.	n1	n2	Z
																				Mann-Whitney U	498				WT n1 vs. WT n2	0.6843	49.7	-14.03	48	10	1.58
																									WT n1 vs. DCOWP8 n1 (***)	<0.0001	66.55	-30.88	48	20	4.542
																				Difference between medians					WT n1 vs. DCOWP8 n2	>0.9999	37.6	-1.933	48	10	0.2177
																				Median of WT n1 + n2	50.82, n=58				WT n2 vs. DCOWP8 n1	0.5314	66.55	-16.85	10	20	1.703
																				Median of Dcowp8 n1 + n2	62.90, n=30				WT n2 vs. DCOWP8 n2	>0.9999	37.6	12.1	10	10	1.059
									Types of wall analysed											Difference: Actual	12.08				DCOWP8 n1 vs. DCOWP8 n2 (*)	0.0206	37.6	28.95	20	10	2.926
																				Difference: Hodges-Lehmann	11.39
									Genotype	n1	n2			Genotype	n1	n2									Data analysed	WT n1	WT n2	DCOWP8 n1	DCOWP8 n2
																										40.36	34.13	72.31	32.46
									Total whole oocysts	21	19			Total oocyst wall segments	47	0									Median values of width (nm) from	29.79	44.55	103.6	57.38
									WT	16	10			WT	32	0									whole oocysts	39.1	43.53	89.97	56.58
									DCOWP8	5	10			DCOWP8	15	0									and oocyst wall segments	40.47	59.62	76.88	42.27
																										53.42	64.16	85.03	41.72
																										46.9	64.95	62.29	54.57
																										45.73	64.86	55.71	47.98
																										53.34	49.62	70.47	51.33
																										55.65	78.6	52.09	53.09
																										57.8	64.6	65.04	64.27
																										50.81		77.1
																										47.21		63.5
																										65.23		75.63
																										47.92		111.2
																										57.33		30.54
																										77.87		50.17
																										26.79		56.54
																										30.56		64.97
																										32.52		67.2
																										37.11		67.31
																										35.65
																										30.06
																										38.17
																										37.88
																										46.95
																										41.69
																										60.93
																										41.49
																										53.34
																										71.04
																										51.35
																										43.51
																										72.84
																										42.42
																										46.89
																										85.32
																										46.95
																										54.46
																										50.82
																										59.28
																										63.57
																										56.34
																										52.75
																										61.54
																										54.69
																										48.61
																										53.07
																										55.25
																									Summary Statistics
																										WT n1	WT n2	DCOWP8 n1	DCOWP8 n2
																									Mean	49.85	56.86	69.88	50.17
																									Std. Deviation	12.51	13.42	18.37	9.27
																									Std. Error of Mean	1.805	4.244	4.107	2.931

## Sheet: Replicate 1 Summary
	Replicate One
	Image Number	Mean	Std. Deviation	Std. Error of Mean	25% Percentile	Median	75% Percentile	Minimum	Maximum	Range	Number of values	Notes		WT	Whole oocyst
	1	48.91	25.47	0.357	34.01	40.36	55.03	0	175.9	175.9	5092			DCOWP8	Whole oocyst, analysed with two masks
	2	34.4	22.89	0.3647	22.67	26.79	34.18	12.48	136	123.6	3940	Segment of 001			Whole oocyst, analysed with three masks
	3	30.01	5.541	0.1073	25.7	30.56	33.94	14.34	44.18	29.85	2668	Segment of 001			Segment of oocyst
	4	31.18	12.25	0.215	23.21	29.79	37.04	0	88.69	88.69	3243
	5	38.27	11.89	0.4228	29.06	39.1	45.78	0	78.4	78.4	791
	6	34.46	11.7	0.2515	27.06	32.52	39.22	0	78.52	78.52	2165
	7	42.2	9.599	0.1335	36.21	40.47	45.73	0	87.01	87.01	5170
	8	37.21	5.594	0.115	33.49	37.11	40.84	20.91	55.56	34.65	2366	Segment of 007
	9	35.88	6.883	0.1482	31.19	35.65	40.44	19.82	57.52	37.71	2156	Segment of 007
	11	56.92	22.73	0.3392	41.29	53.42	65.43	0	171.9	171.9	4491
	12	30.54	8.9	0.1596	24.53	30.06	35.99	0	54.33	54.33	3111	Segment of 011
	13	39.47	7.067	0.1456	34.76	38.17	43.77	0	62.37	62.37	2357	Segment of 011
	14	40.02	10.17	0.2103	32.94	37.88	44.83	23.93	78.49	54.56	2337	Segment of 011
	15	48.23	11.88	0.1649	40.55	46.9	53.42	19.03	113.7	94.69	5185
	16	54.48	20.68	0.4152	39.27	46.95	63.73	0	124.6	124.6	2482	Segment of 015
	17	42.26	7.557	0.1661	36.73	41.69	45.98	25.64	75.11	49.46	2070	Segment of 015
	18	51.29	19.62	0.2775	38.17	45.73	58.73	21.2	135.4	114.2	4999
	19	61.88	15.37	0.3372	50.5	60.93	75.32	0	96.16	96.16	2079	Segment of 018
	20	42.14	5.747	0.1225	38.25	41.49	45.73	18.22	63.29	45.07	2202	Segment of 018
	21	56.87	14.02	0.1864	46.94	53.34	64.05	29.69	161.2	131.6	5660
	22	56.87	14.02	0.1864	46.94	53.34	64.05	29.69	161.2	131.6	5660	Segment of 021
	23	69.39	13.13	0.2813	60.2	71.04	79.82	31.06	94.39	63.34	2178	Segment of 021
	24	53.14	10.96	0.2389	45.45	51.35	57.52	0	94.77	94.77	2104	Segment of 021
	25	44.15	5.429	0.1143	40.5	43.51	46.94	30.02	64.64	34.62	2256	Segment of 021
	27	60.27	18.3	0.2548	47.05	55.65	70.74	25.63	143.9	118.2	5160
	28	74.83	15.18	0.3167	63.88	72.84	83.85	40.78	118.1	77.31	2299	Segment of 027
	29	45.35	16.44	0.3542	31.78	42.42	59.79	13	82.01	69.01	2153	Segment of 027
	30	66.13	24.87	0.4021	47.14	57.8	80.36	0	135.4	135.4	3824
	31	48.35	9.889	0.207	41.73	46.89	52.45	0	79.62	79.62	2283	Segment of 030
	32	89.59	20.11	0.3803	72.13	85.32	108.3	41.78	135.1	93.32	2797	Segment of 030
	33	52.94	13.75	0.1857	43.42	50.81	59.82	12.66	141	128.4	5488
	34	50.15	12.38	0.2658	40.94	46.95	55.7	28.42	82.88	54.46	2170	Segment of 033
	35	54.27	13.36	0.2716	44.22	54.46	64.12	0	85.85	85.85	2420	Segment of 033
	36	50.99	7.413	0.1547	46.1	50.82	55.3	32.26	76.67	44.41	2295	Segment of 033
	37	58.81	10.13	0.2145	52.87	59.28	66.48	26.1	87.01	60.91	2231	Segment of 033
	38	73.32	29.76	0.3815	54.11	65.23	82.89	34.23	204.8	170.6	6086
	39	75.58	31.06	0.5483	49.42	63.57	96.59	38.67	156	117.4	3208	Segment of 038
	40	59.57	12.17	0.233	50.17	56.34	66.99	36.93	93.06	56.12	2729	Segment of 038
	41	58.28	15.3	0.3298	46.9	52.75	67.82	0	102	102	2152	Segment of 038
	42	51.63	15.51	0.244	41.14	47.21	56.88	0	117.5	117.5	4042
	43	58.11	27.01	0.3927	34.69	47.92	82.13	0	130.6	130.6	4729
	44	60.71	6.819	0.1533	56.56	61.54	65.36	30.71	78.2	47.49	1978	Segment of 043
	45	52.11	18.08	0.3787	39.72	54.69	67.99	13.59	82.72	69.14	2278	Segment of 043
	46	62.19	25.25	0.3556	46.46	57.33	69.79	23.35	174.7	151.4	5044
	47	50.98	10.68	0.2135	43.12	48.61	56.45	0	90.64	90.64	2503	Segment of 046
	48	54.96	10.76	0.234	47.4	53.07	63.24	31.23	87.99	56.75	2115	Segment of 046
	50	75.81	16.54	0.3202	62.76	77.87	88.64	37.35	122.2	84.82	2669
	51	58.77	12.91	0.2848	49	55.25	69.66	36.97	91.04	54.07	2054	Segment of 050
	1	77.69	19.59	0.2785	64.02	72.31	89.81	38.34	135.3	96.96	4949
	2	62.33	6.224	0.1343	58.77	62.29	66.53	26.52	76.49	49.97	2147	Segement of 001
	3	55.39	9.558	0.2012	50.16	55.71	60.46	28.19	83.09	54.9	2257	Segement of 001
	4	72.79	10.57	0.2309	64.75	70.47	80.59	42.01	101.6	59.54	2096	Segement of 001
	5	53.46	9.266	0.167	46.96	52.09	58.35	13.14	77.36	64.22	3080	Segement of 001
	6	122.9	62.99	0.8521	72.75	103.6	169	0	299.8	299.8	5465
	9	90.62	22.96	0.3173	72.52	89.97	103.5	42.31	143.2	100.9	5237
	10	66.29	9.544	0.1727	58.24	65.04	74.07	43.48	94.37	50.9	3054	Segment of 009
	11	76.68	5.211	0.1095	73.97	77.1	80.2	37.01	90.28	53.27	2264	Segment of 009
	12	63.54	6.803	0.124	59.81	63.5	66.7	39.83	95.04	55.22	3012	Segment of 009
	13	79.34	11.66	0.2497	69.58	75.63	90.81	38.47	107.1	68.64	2179	Segment of 009
	14	116.3	16.52	0.3273	104.8	111.2	126.3	0	156.1	156.1	2546
	16	85.25	32.76	0.4373	66.47	76.88	90.56	42.28	234.7	192.4	5614
	17	30.96	5.58	0.1405	26.75	30.54	33.95	20.57	50.01	29.43	1577	Segment of 016
	18	50.95	9.305	0.2	43.78	50.17	57.24	26.55	76.76	50.21	2165	Segment of 016
	19	55.9	5.64	0.1125	52.45	56.54	59.44	30.5	71.61	41.12	2513	Segment of 016
	20	90.38	19.49	0.2769	74.35	85.03	106.7	58.78	154.1	95.36	4951
	21	65.97	12.55	0.2661	59.45	64.97	72.42	29.66	140	110.4	2224	Segment of 020
	22	68.77	7.8	0.16	63.22	67.2	72.05	37.77	95.73	57.96	2377	Segment of 020
	23	70.71	14.49	0.2836	60.82	67.31	76.51	49.24	124.2	74.95	2613	Segment of 020

## Sheet: Replicate 2 Summary
	Replicate Two
	Image Number	Mean	Std. Deviation	Std. Error of Mean	25% Percentile	Median	75% Percentile	Minimum	Maximum	Range	Number of values		WT	Whole oocyst
	001	37.34	10.43	0.1572	30.55	34.13	41.65	0	88.77	88.77	4403		DCOWP8	Whole oocyst, analysed with two masks
	002	50.01	22.48	0.2728	34.28	44.55	62.6	0	159	159	6788			Whole oocyst, analysed with three masks
	003	48.01	20.36	0.2653	36.01	43.53	55.74	0	196	196	5893			Segment of oocyst
	004	60.82	23.2	0.3332	48.74	59.62	72.51	0	465	465	4850
	005	67.17	15.8	0.2309	55.51	64.16	74.64	36.12	148	111.9	4683
	006	64.25	14.53	0.2005	54.75	64.95	70.03	27.19	113.7	86.5	5252
	007	66.26	16.63	0.2248	56.53	64.86	75.03	25.36	120.3	94.92	5469
	008	50.94	18.67	0.2345	40.98	49.62	59.66	0	394.8	394.8	6339
	009	89.43	41.06	0.5783	66.45	78.6	96.16	50.87	720.4	669.5	5040
	10	67.2	28.19	0.3392	46.16	64.6	83.66	0	483.3	483.3	6906
	001	42.55	27.4	0.719	25.59	32.46	47.37	15.23	136.8	121.5	1452
	002	60.43	17.96	0.279	46.91	57.38	70.57	27.65	132.4	104.7	4143
	003	60.3	18.68	0.291	46.79	56.58	70.03	27.65	130.1	102.4	4119
	004	45.8	14.63	0.1633	36.29	42.27	52.4	0	111.6	111.6	8029
	006	45.41	16.27	0.1419	35.27	41.72	50.99	0	153.6	153.6	13148
	006	60.46	31.46	0.6632	40.78	54.57	71.87	0	156.3	156.3	2251
	006	55.18	29	1.005	37.54	47.98	61.64	0	142.4	142.4	832
	007	53.59	13.02	0.1755	44.54	51.33	59.7	25.64	104.5	78.84	5504
	009	59.18	27.35	0.3579	40.92	53.09	71.56	0	422.9	422.9	5840
	010	68.85	24.09	0.3089	51.32	64.27	82.11	0	157.1	157.1	6084

## Sheet: Replicate 1 WT raw values
sample1_001	whole oocyst		sample1_002	segement of 001		sample1_003	segment of 001		sample1_004 (part 1)	whole oocyst		sample 1_004 (part2)	whole oocyst		sample 1_005	whole oocyst		sample1_006	segment of oocyst		sample1_007	whole oocyst		sample1_008	segment of 007		sample1_009	segment of 007		sample1_011 (mask 1)	whole oocyst		sample1_011 (mask2)	whole oocyst		sample1_012	segment of 011		sample1_013	segment of 011		sample1_014	segment of 011		sample1_015	whole oocyst		sample1_016	segment of 015
distance_[microns]	width_[microns]		distance_[microns]	width_[microns]		distance_[microns]	width_[microns]		distance_[microns]	width_[microns]		distance_[microns]	width_[microns]		distance_[microns]	width_[microns]		distance_[microns]	width_[microns]		distance_[microns]	width_[microns]		distance_[microns]	width_[microns]		distance_[microns]	width_[microns]		distance_[microns]	width_[microns]		distance_[microns]	width_[microns]		distance_[microns]	width_[microns]		distance_[microns]	width_[microns]		distance_[microns]	width_[microns]		distance_[microns]	width_[microns]		distance_[microns]	width_[microns]
0	0.071866		0	0.031852		0	0.0233721		0	0.0560336		0	0.0398705		0	0.0172367		0	0.0174592		0	0		0	0.020912		0	0.0209093		0	0.030422		0	0.04026		0	0.0143765		0	0		0	0.0295639		0	0.0576887		0	0
0.0021	0.071866		0.00115	0.035265		0.00057	0.0233721		0.00143	0.0560336		0.00143	0.0427184		0.00172	0.0189604		0.00086	0.0192051		0.0021	0.0383606		0.00057	0.0226546		0.00057	0.0248651		0.00214	0.036941		0.00214	0.046617		0.00057	0.0155266		0.00057	0.0348045		0.00057	0.0307232		0.0022	0.0576887		0.00057	0.0301812
0.0043	0.071866		0.00229	0.03754		0.00115	0.0239564		0.00287	0.0574704		0.00287	0.0469903		0.00344	0.015513		0.00172	0.0209511		0.0043	0.0383606		0.00115	0.0243973		0.00115	0.0288209		0.00428	0.04346		0.00428	0.055093		0.00115	0.0161017		0.00115	0.0353846		0.00115	0.0318826		0.0043	0.055552		0.00115	0.0301812
0.0064	0.071866		0.00344	0.039815		0.00172	0.0245407		0.0043	0.0545968		0.0043	0.0512621		0.00515	0.0172367		0.00258	0.022697		0.0064	0.0404917		0.00172	0.0261399		0.00172	0.0322116		0.00642	0.041287		0.00642	0.059331		0.00172	0.0172518		0.00172	0.0359647		0.00172	0.033042		0.0065	0.055552		0.00172	0.0318895
0.0086	0.071866		0.00458	0.04209		0.0023	0.0245407		0.00574	0.0545968		0.00574	0.05411		0.00687	0.0172367		0.00343	0.0235699		0.0086	0.0404917		0.00229	0.0278826		0.00229	0.0339069		0.00857	0.047806		0.00857	0.059331		0.00229	0.0184019		0.00229	0.0359647		0.00229	0.0342013		0.0086	0.0534154		0.00229	0.0318895
0.0107	0.069689		0.00573	0.045503		0.00287	0.025125		0.00717	0.0545968		0.00717	0.0598058		0.00859	0.0137894		0.00429	0.0244429		0.0107	0.0426229		0.00287	0.0296253		0.00287	0.034472		0.01071	0.047806		0.01071	0.059331		0.00287	0.018977		0.00287	0.0371248		0.00287	0.0359404		0.0108	0.0534154		0.00287	0.032459
0.0129	0.069689		0.00687	0.047778		0.00345	0.0257093		0.00861	0.0531601		0.00861	0.0569579		0.01031	0.015513		0.00515	0.0235699		0.0129	0.0468851		0.00344	0.0313679		0.00344	0.0361674		0.01285	0.04346		0.01285	0.059331		0.00344	0.0207022		0.00344	0.0365448		0.00344	0.0365201		0.0129	0.0534154		0.00344	0.0330285
0.015	0.069689		0.00802	0.05119		0.00402	0.0257093		0.01004	0.0531601		0.01004	0.0569579		0.01203	0.0137894		0.00601	0.0244429		0.015	0.0468851		0.00401	0.0336915		0.00401	0.0384278		0.01499	0.047806		0.01499	0.059331		0.00401	0.0212772		0.00401	0.0377049		0.00401	0.0388388		0.0151	0.0534154		0.00401	0.0335979
0.0172	0.069689		0.00916	0.052328		0.0046	0.0262936		0.01148	0.0531601		0.01148	0.055534		0.01375	0.0120657		0.00687	0.0253159		0.0172	0.0468851		0.00458	0.0354341		0.00458	0.0372976		0.01713	0.047806		0.01713	0.059331		0.00458	0.0218523		0.00458	0.0388651		0.00458	0.0399982		0.0172	0.0512788		0.00458	0.0341674
0.0193	0.071866		0.01031	0.053466		0.00517	0.025125		0.01291	0.0517233		0.01291	0.05411		0.01546	0.0120657		0.00773	0.0253159		0.0193	0.0490163		0.00516	0.0371768		0.00516	0.0361674		0.01927	0.047806		0.01927	0.057212		0.00516	0.0230024		0.00516	0.038285		0.00516	0.0417372		0.0194	0.0512788		0.00516	0.0347368
0.0215	0.076222		0.01145	0.053466		0.00575	0.025125		0.01435	0.0502866		0.01435	0.0526861		0.01718	0.0086184		0.00858	0.0270618		0.0215	0.0532786		0.00573	0.0395004		0.00573	0.0350371		0.02141	0.047806		0.02141	0.06145		0.00573	0.0241525		0.00573	0.0388651		0.00573	0.044056		0.0215	0.055552		0.00573	0.0364452
0.0236	0.0784		0.0126	0.053466		0.00632	0.025125		0.01578	0.0502866		0.01578	0.0512621		0.0189	0.0086184		0.00944	0.0279347		0.0236	0.0532786		0.0063	0.0389195		0.0063	0.0350371		0.02355	0.045633		0.02355	0.057212		0.0063	0.0241525		0.0063	0.0394451		0.0063	0.0463747		0.0237	0.0534154		0.0063	0.0381536
0.0258	0.0784		0.01375	0.054603		0.0069	0.025125		0.01722	0.0488498		0.01722	0.0484142		0.02062	0		0.0103	0.0270618		0.0258	0.0532786		0.00688	0.0383386		0.00688	0.034472		0.0257	0.04346		0.0257	0.059331		0.00688	0.0258777		0.00688	0.0394451		0.00688	0.0475341		0.0258	0.055552		0.00688	0.0392925
0.0279	0.080577		0.01489	0.054603		0.00747	0.0262936		0.01865	0.0488498		0.01865	0.0498382		0.02234	0.0086184		0.01116	0.0261888		0.0279	0.0490163		0.00745	0.036015		0.00745	0.0333418		0.02784	0.04346		0.02784	0.057212		0.00745	0.0253027		0.00745	0.0411854		0.00745	0.0492731		0.028	0.0576887		0.00745	0.0398619
0.03	0.080577		0.01604	0.055741		0.00805	0.0262936		0.02009	0.0488498		0.02009	0.0498382		0.02405	0.010342		0.01202	0.0270618		0.0301	0.0490163		0.00802	0.0354341		0.00802	0.0322116		0.02998	0.041287		0.02998	0.059331		0.00802	0.0247276		0.00802	0.0411854		0.00802	0.0510122		0.0301	0.0576887		0.00802	0.0404314
0.0322	0.084933		0.01718	0.055741		0.00862	0.0268779		0.02152	0.0502866		0.02152	0.0512621		0.02577	0.010342		0.01288	0.0270618		0.0322	0.0511474		0.0086	0.0348533		0.0086	0.0310813		0.03212	0.041287		0.03212	0.057212		0.0086	0.0235775		0.0086	0.0423455		0.0086	0.0527512		0.0323	0.055552		0.0086	0.0404314
0.0343	0.084968		0.01833	0.054694		0.0092	0.0272651		0.02296	0.0544735		0.02296	0.0512915		0.02749	0.01382		0.01373	0.0270725		0.0344	0.0492398		0.00917	0.0342982		0.00917	0.0311054		0.03426	0.036971		0.03426	0.057278		0.00917	0.023717		0.00917	0.0422851		0.00917	0.0535512		0.0344	0.0555532		0.00917	0.0416022
0.0365	0.087088		0.01947	0.054852		0.00977	0.026696		0.02439	0.0558428		0.02439	0.0498539		0.02921	0.0155865		0.01459	0.0279583		0.0365	0.049592		0.00974	0.033729		0.00974	0.0306358		0.0364	0.039133		0.0364	0.057347		0.00974	0.023818		0.00974	0.0413474		0.00974	0.0535986		0.0366	0.0555623		0.00974	0.042747
0.0386	0.089183		0.02062	0.055033		0.01034	0.0266178		0.02582	0.055767		0.02582	0.0512668		0.03093	0.0138899		0.01545	0.0271118		0.0387	0.0477196		0.01032	0.0337342		0.01032	0.0301764		0.03854	0.041234		0.03854	0.055288		0.01032	0.0226985		0.01032	0.0414273		0.01032	0.0542357		0.0387	0.0534264		0.01032	0.0427649
0.0408	0.091238		0.02176	0.05408		0.01092	0.0265821		0.02726	0.0570754		0.02726	0.0498428		0.03265	0.0191459		0.01631	0.026269		0.0408	0.0478594		0.01089	0.0331547		0.01089	0.0302044		0.04069	0.038981		0.04069	0.057476		0.01089	0.0232805		0.01089	0.0420178		0.01089	0.0547464		0.0409	0.0534285		0.01089	0.0433893
0.0429	0.103986		0.02291	0.054306		0.01149	0.0266048		0.02869	0.0555425		0.02869	0.0498432		0.03436	0.0174591		0.01717	0.0262514		0.043	0.0500816		0.01146	0.033744		0.01146	0.0296262		0.04283	0.038929		0.04283	0.053256		0.01146	0.0226276		0.01146	0.0426105		0.01146	0.0564696		0.043	0.0512933		0.01146	0.0428596
0.0451	0.101481		0.02405	0.05337		0.01207	0.0260685		0.03013	0.0569407		0.03013	0.0498444		0.03608	0.0203239		0.01803	0.026177		0.0451	0.0479135		0.01203	0.0354932		0.01203	0.0290579		0.04497	0.038924		0.04497	0.053248		0.01203	0.022498		0.01203	0.0431764		0.01203	0.0575369		0.0452	0.0490985		0.01203	0.0434253
0.0472	0.101279		0.0252	0.052353		0.01264	0.0266669		0.03156	0.0569744		0.03156	0.0484188		0.0378	0.0186999		0.01888	0.0269301		0.0473	0.047924		0.01261	0.035492		0.01261	0.0284844		0.04711	0.038924		0.04711	0.053243		0.01261	0.0218342		0.01261	0.0431009		0.01261	0.0592356		0.0473	0.0490444		0.01261	0.0439752
0.0494	0.101255		0.02635	0.051206		0.01322	0.026145		0.033	0.0555863		0.033	0.0498429		0.03952	0.0221762		0.01974	0.0276342		0.0494	0.0479533		0.01318	0.0349094		0.01318	0.0284873		0.04925	0.038954		0.04925	0.053237		0.01318	0.0218325		0.01318	0.043612		0.01318	0.0580119		0.0495	0.0490209		0.01318	0.0439621
0.0515	0.099156		0.02749	0.053498		0.01379	0.0261732		0.03443	0.0541896		0.03443	0.0484086		0.04124	0.0205105		0.0206	0.0275212		0.0516	0.0501914		0.01375	0.0354909		0.01375	0.0296371		0.05139	0.039013		0.05139	0.053203		0.01375	0.0224276		0.01375	0.0424784		0.01375	0.0579069		0.0516	0.0468807		0.01375	0.0433919
0.0536	0.099207		0.02864	0.051177		0.01437	0.0261738		0.03587	0.0542578		0.03587	0.0484045		0.04296	0.0205216		0.02146	0.0265972		0.0537	0.0528306		0.01433	0.0360575		0.01433	0.0336229		0.05353	0.041248		0.05353	0.053148		0.01433	0.0224152		0.01433	0.0430486		0.01433	0.057802		0.0538	0.0468696		0.01433	0.0439661
0.0558	0.099272		0.02978	0.05351		0.01494	0.0267429		0.0373	0.0529394		0.0373	0.0455585		0.04467	0.0239435		0.02232	0.0248459		0.0559	0.057174		0.0149	0.036627		0.0149	0.0319013		0.05567	0.039161		0.05567	0.057369		0.0149	0.0223544		0.0149	0.0430435		0.0149	0.0531325		0.0559	0.0468896		0.0149	0.0445327
0.0579	0.099327		0.03093	0.053492		0.01552	0.0267552		0.03874	0.0530665		0.03874	0.0469843		0.04639	0.0222382		0.02318	0.0248405		0.058	0.055154		0.01547	0.0360751		0.01547	0.0296132		0.05782	0.040064		0.05782	0.055242		0.01547	0.0228249		0.01547	0.0430683		0.01547	0.0531323		0.0581	0.0469174		0.01547	0.0445261
0.0601	0.099308		0.03207	0.051172		0.01609	0.0267763		0.04017	0.0517643		0.04017	0.0455515		0.04811	0.022239		0.02403	0.0240222		0.0602	0.0594344		0.01605	0.0372796		0.01605	0.0284645		0.05996	0.038066		0.05996	0.053123		0.01605	0.0232706		0.01605	0.0436907		0.01605	0.0525738		0.0602	0.0490537		0.01605	0.0450883
0.0622	0.099299		0.03322	0.052342		0.01667	0.0267823		0.04161	0.0504622		0.04161	0.0455511		0.04983	0.0239494		0.02489	0.0258054		0.0623	0.0573098		0.01662	0.0371936		0.01662	0.0284657		0.0621	0.040268		0.0621	0.055262		0.01662	0.023711		0.01662	0.043734		0.01662	0.0525978		0.0624	0.0490498		0.01662	0.0433699
0.0644	0.097156		0.03436	0.052312		0.01724	0.0267791		0.04304	0.0491452		0.04304	0.0469802		0.05155	0.0239529		0.02575	0.0249977		0.0644	0.057277		0.01719	0.0326958		0.01719	0.0267561		0.06424	0.036054		0.06424	0.053148		0.01719	0.0238546		0.01719	0.0443216		0.01719	0.0520594		0.0645	0.0511789		0.01719	0.0433679
0.0665	0.094992		0.03551	0.053453		0.01782	0.0267716		0.04448	0.0478083		0.04448	0.0469718		0.05326	0.023943		0.02661	0.0250015		0.0666	0.055054		0.01777	0.031003		0.01777	0.0261858		0.06638	0.040307		0.06638	0.053148		0.01777	0.0243293		0.01777	0.0443314		0.01777	0.0515109		0.0667	0.0511772		0.01777	0.043362
0.0687	0.097215		0.03666	0.053465		0.01839	0.0267666		0.04591	0.0493828		0.04591	0.04553		0.05498	0.023903		0.02747	0.0249653		0.0687	0.0546068		0.01834	0.029875		0.01834	0.0256304		0.06852	0.03821		0.06852	0.053161		0.01834	0.0248151		0.01834	0.044328		0.01834	0.0497823		0.0688	0.0490757		0.01834	0.0439246
0.0708	0.09523		0.0378	0.05467		0.01897	0.0267709		0.04735	0.0466413		0.04735	0.0455164		0.0567	0.0238453		0.02833	0.0257546		0.0709	0.0522573		0.01891	0.0302968		0.01891	0.0245124		0.07066	0.042469		0.07066	0.055313		0.01891	0.0253145		0.01891	0.0437447		0.01891	0.0480124		0.071	0.0469846		0.01891	0.0444763
0.073	0.095345		0.03895	0.055878		0.01954	0.0273498		0.04878	0.046691		0.04878	0.0483771		0.05842	0.0255027		0.02918	0.0273819		0.073	0.0521152		0.01948	0.0296809		0.01948	0.0251012		0.07281	0.042475		0.07281	0.055325		0.01948	0.0269792		0.01948	0.0442941		0.01948	0.0473702		0.0731	0.0470024		0.01948	0.0472879
0.0751	0.093158		0.04009	0.059392		0.02011	0.0279271		0.05022	0.045475		0.05022	0.045567		0.06014	0.025498		0.03004	0.0273123		0.0752	0.0498743		0.02006	0.029656		0.02006	0.024532		0.07495	0.04037		0.07495	0.055325		0.02006	0.0269553		0.02006	0.0442858		0.02006	0.0478715		0.0753	0.0470188		0.02006	0.0466763
0.0773	0.090929		0.04124	0.06988		0.02069	0.0285031		0.05165	0.0456402		0.05165	0.0456041		0.06186	0.022112		0.0309	0.0280862		0.0773	0.0498366		0.02063	0.0302143		0.02063	0.0239544		0.07709	0.044642		0.07709	0.055325		0.02063	0.0275602		0.02063	0.0448587		0.02063	0.0472564		0.0774	0.0449271		0.02063	0.0472117
0.0794	0.093037		0.04238	0.071045		0.02126	0.0279428		0.05308	0.0442706		0.05308	0.0456432		0.06357	0.0221232		0.03176	0.0271546		0.0795	0.0519363		0.0212	0.0301966		0.0212	0.0239488		0.07923	0.046781		0.07923	0.057454		0.0212	0.0270489		0.0212	0.0448796		0.0212	0.0461293		0.0796	0.0449879		0.0212	0.0477401
0.0815	0.088618		0.04353	0.067549		0.02184	0.0268153		0.05452	0.0442064		0.05452	0.0456596		0.06529	0.0238296		0.03262	0.0271097		0.0816	0.0496801		0.02178	0.0307586		0.02178	0.023943		0.08137	0.048935		0.08137	0.053196		0.02178	0.0271205		0.02178	0.0443621		0.02178	0.045607		0.0817	0.0428757		0.02178	0.0476823
0.0837	0.090638		0.04467	0.068695		0.02241	0.0256866		0.05595	0.0426596		0.05595	0.0442157		0.06701	0.0221123		0.03348	0.0237096		0.0838	0.0517528		0.02235	0.0301375		0.02235	0.0233676		0.08351	0.051092		0.08351	0.051066		0.02235	0.0271965		0.02235	0.0444102		0.02235	0.0450963		0.0839	0.0428837		0.02235	0.0482053
0.0858	0.088365		0.04582	0.067497		0.02299	0.0245497		0.05739	0.0439346		0.05739	0.045618		0.06873	0.0203832		0.03433	0.0220493		0.0859	0.0495458		0.02292	0.028338		0.02292	0.0228032		0.08565	0.048963		0.08565	0.051068		0.02292	0.0261168		0.02292	0.0449853		0.02292	0.0440207		0.086	0.0450296		0.02292	0.0487539
0.088	0.086119		0.04696	0.067541		0.02356	0.0239565		0.05882	0.0451831		0.05882	0.0441689		0.07045	0.0203549		0.03519	0.0221378		0.0881	0.0495257		0.0235	0.0294521		0.0235	0.0222355		0.08779	0.048973		0.08779	0.053199		0.0235	0.0261891		0.0235	0.0455508		0.0235	0.043561		0.0882	0.0450298		0.0235	0.0487475
0.0901	0.083773		0.04811	0.065402		0.02414	0.0238837		0.06026	0.0450908		0.06026	0.0441411		0.07216	0.020328		0.03605	0.0222464		0.0902	0.0473692		0.02407	0.0300065		0.02407	0.0222293		0.08994	0.048976		0.08994	0.053194		0.02407	0.0259144		0.02407	0.0455518		0.02407	0.0433966		0.0903	0.0450298		0.02407	0.0487445
0.0923	0.083449		0.04926	0.06319		0.02471	0.0237858		0.06169	0.044859		0.06169	0.0455469		0.07388	0.0219957		0.03691	0.0231903		0.0924	0.0473663		0.02464	0.031719		0.02464	0.0222115		0.09208	0.046832		0.09208	0.057454		0.02464	0.0259914		0.02464	0.0455579		0.02464	0.0430281		0.0925	0.0428825		0.02464	0.0481698
0.0944	0.085216		0.0504	0.059739		0.02529	0.0251209		0.06313	0.0431792		0.06313	0.0426828		0.0756	0.0202826		0.03777	0.0240881		0.0945	0.0473293		0.02521	0.0322737		0.02521	0.0216021		0.09422	0.051076		0.09422	0.055327		0.02521	0.026672		0.02521	0.045561		0.02521	0.0426552		0.0946	0.0407123		0.02521	0.0475766
0.0966	0.082743		0.05155	0.058227		0.02586	0.0256696		0.06456	0.0429767		0.06456	0.0426797		0.07732	0.0209609		0.03863	0.0241176		0.0967	0.0451258		0.02579	0.033406		0.02579	0.0221293		0.09636	0.048945		0.09636	0.055326		0.02579	0.0262695		0.02579	0.0444219		0.02579	0.0421782		0.0968	0.0385041		0.02579	0.0469617
0.0987	0.084678		0.05269	0.055872		0.02644	0.0256572		0.066	0.0442045		0.066	0.0426813		0.07904	0.0226931		0.03948	0.0250499		0.0988	0.0429603		0.02636	0.0345748		0.02636	0.0221209		0.0985	0.051073		0.0985	0.057455		0.02636	0.0253388		0.02636	0.0444223		0.02636	0.0415659		0.0989	0.0384127		0.02636	0.0485934
0.1009	0.084737		0.05384	0.054688		0.02701	0.0256894		0.06743	0.0454049		0.06743	0.0426205		0.08076	0.022695		0.04034	0.0243048		0.101	0.0451131		0.02693	0.0357921		0.02693	0.0232484		0.10064	0.051065		0.10064	0.055325		0.02693	0.0249684		0.02693	0.0444219		0.02693	0.0415108		0.1011	0.0383233		0.02693	0.0490605
0.103	0.080623		0.05498	0.05466		0.02759	0.0260406		0.06887	0.0466261		0.06887	0.043906		0.08247	0.022695		0.0412	0.0235723		0.1031	0.0451119		0.02751	0.0352843		0.02751	0.02378		0.10278	0.048936		0.10278	0.055323		0.02751	0.0231453		0.02751	0.0444427		0.02751	0.0414951		0.1032	0.040422		0.02751	0.0494795
0.1052	0.074413		0.05613	0.055779		0.02816	0.0272363		0.0703	0.0479512		0.0703	0.0437933		0.08419	0.0226955		0.04206	0.0237398		0.1053	0.0429794		0.02808	0.0365186		0.02808	0.0242845		0.10493	0.046832		0.10493	0.057459		0.02808	0.0220572		0.02808	0.0439453		0.02808	0.0414831		0.1054	0.0383044		0.02808	0.0499953
0.1073	0.068344		0.05727	0.054539		0.02874	0.0272559		0.07174	0.0493568		0.07174	0.0437441		0.08591	0.0226939		0.04292	0.0237957		0.1074	0.0408794		0.02865	0.0354366		0.02865	0.0238837		0.10707	0.046851		0.10707	0.055383		0.02865	0.0214398		0.02865	0.0434324		0.02865	0.0419996		0.1075	0.0383048		0.02865	0.0505296
0.1094	0.066664		0.05842	0.055612		0.02931	0.0283937		0.07317	0.0510935		0.07317	0.043776		0.08763	0.0226893		0.04378	0.0246573		0.1096	0.0387958		0.02923	0.0348951		0.02923	0.0238388		0.10921	0.044721		0.10921	0.061851		0.02923	0.0208915		0.02923	0.0428638		0.02923	0.0436256		0.1097	0.0383373		0.02923	0.0511116
0.1116	0.064917		0.05956	0.056755		0.02989	0.0289616		0.07461	0.0510196		0.07461	0.0466865		0.08935	0.022679		0.04464	0.025505		0.1117	0.0388751		0.0298	0.0349018		0.0298	0.0238539		0.11135	0.044753		0.11135	0.059735		0.0298	0.0189939		0.0298	0.0434349		0.0298	0.0435677		0.1118	0.0362378		0.0298	0.0511875
0.1137	0.062979		0.06071	0.057956		0.03046	0.0300926		0.07604	0.0509744		0.07604	0.0452041		0.09107	0.0244112		0.04549	0.0263504		0.1139	0.0368104		0.03037	0.0354929		0.03037	0.0233062		0.11349	0.040521		0.11349	0.059735		0.03037	0.0187996		0.03037	0.0417105		0.03037	0.0440957		0.114	0.0405156		0.03037	0.0518222
0.1159	0.060882		0.06186	0.059132		0.03103	0.0300803		0.07747	0.0510248		0.07747	0.0451767		0.09278	0.0226628		0.04635	0.0254988		0.116	0.0390993		0.03095	0.034943		0.03095	0.0242375		0.11563	0.04052		0.11563	0.059763		0.03095	0.0122355		0.03095	0.0416955		0.03095	0.045225		0.1161	0.0405211		0.03095	0.0512017
0.118	0.060921		0.063	0.059129		0.03161	0.0306325		0.07891	0.0496464		0.07891	0.0480589		0.0945	0.0226546		0.04721	0.0246574		0.1182	0.0370577		0.03152	0.035525		0.03152	0.024237		0.11777	0.042626		0.11777	0.061949		0.03152	0.0114973		0.03152	0.0422631		0.03152	0.0452409		0.1183	0.0383903		0.03152	0.0523337
0.1202	0.061002		0.06415	0.060337		0.03218	0.0311753		0.08034	0.0508113		0.08034	0.0465623		0.09622	0.0226462		0.04807	0.0238225		0.1203	0.0359499		0.03209	0.0361335		0.03209	0.023893		0.11991	0.042541		0.11991	0.057703		0.03209	0.0107955		0.03209	0.0422647		0.03209	0.0458061		0.1204	0.038391		0.03209	0.0529553
0.1223	0.059122		0.06529	0.059244		0.03276	0.0305789		0.08178	0.0508586		0.08178	0.0465036		0.09794	0.020904		0.04893	0.023839		0.1224	0.0402721		0.03266	0.0366744		0.03266	0.0244715		0.12206	0.040316		0.12206	0.057704		0.03266	0.0093263		0.03266	0.0422647		0.03266	0.0452385		0.1226	0.0383913		0.03266	0.0530124
0.1245	0.061446		0.06644	0.060451		0.03333	0.030555		0.08321	0.0509175		0.08321	0.0464517		0.09966	0.0191656		0.04979	0.0238332		0.1246	0.0381853		0.03324	0.0360368		0.03324	0.0250609		0.1242	0.040242		0.1242	0.055567		0.03324	0.0086454		0.03324	0.0416957		0.03324	0.0452381		0.1247	0.0383914		0.03324	0.0535552
0.1266	0.059517		0.06758	0.058192		0.03391	0.0299806		0.08465	0.0538483		0.08465	0.0449795		0.10137	0.017426		0.05064	0.0229531		0.1267	0.0403166		0.03381	0.036399		0.03381	0.0248121		0.12634	0.040188		0.12634	0.055568		0.03381	0		0.03381	0.0422692		0.03381	0.0458037		0.1269	0.0383915		0.03381	0.0553069
0.1288	0.059625		0.06873	0.056329		0.03448	0.0305553		0.08608	0.0526138		0.08608	0.0464213		0.10309	0.0174314		0.0515	0.0237666		0.1289	0.0381913		0.03438	0.036241		0.03438	0.0254302		0.12848	0.03592		0.12848	0.055567		0.03438	0		0.03438	0.0416982		0.03438	0.0463317		0.129	0.0405264		0.03438	0.0564915
0.1309	0.05969		0.06987	0.056345		0.03506	0.0305755		0.08752	0.0514597		0.08752	0.0449707		0.10481	0.0174512		0.05236	0.0220342		0.131	0.042438		0.03496	0.0332618		0.03496	0.0254871		0.13062	0.04011		0.13062	0.055567		0.03496	0		0.03496	0.0411239		0.03496	0.0462834		0.1312	0.0362594		0.03496	0.0576622
0.133	0.066169		0.07102	0.05747		0.03563	0.0305981		0.08895	0.0517541		0.08895	0.0464239		0.10653	0.018614		0.05322	0.0228347		0.1332	0.0403384		0.03553	0.0331611		0.03553	0.0255192		0.13276	0.040085		0.13276	0.055573		0.03553	0		0.03553	0.0416945		0.03553	0.04625		0.1333	0.0362375		0.03553	0.0577026
0.1352	0.064109		0.07216	0.05636		0.03621	0.0300446		0.09039	0.0519517		0.09039	0.0449919		0.10825	0.0187025		0.05408	0.0226901		0.1353	0.0403686		0.0361	0.033085		0.0361	0.0260994		0.1349	0.040087		0.1349	0.055583		0.0361	0		0.0361	0.041698		0.0361	0.041735		0.1355	0.0340931		0.0361	0.0577335
0.1373	0.06629		0.07331	0.057503		0.03678	0.0306142		0.09182	0.052025		0.09182	0.0435453		0.10997	0.0204816		0.05494	0.0226346		0.1375	0.0446289		0.03668	0.0318935		0.03668	0.0260972		0.13704	0.040098		0.13704	0.057716		0.03668	0		0.03668	0.0417021		0.03668	0.0400732		0.1376	0.0340962		0.03668	0.0583074
0.1395	0.066318		0.07446	0.056369		0.03736	0.0300473		0.09326	0.0506274		0.09326	0.0435114		0.11168	0.020512		0.05579	0.0217162		0.1396	0.0446154		0.03725	0.0324248		0.03725	0.0266299		0.13919	0.040114		0.13919	0.057707		0.03725	0		0.03725	0.0405361		0.03725	0.0395659		0.1398	0.0341014		0.03725	0.0582994
0.1416	0.06847		0.0756	0.056338		0.03793	0.0311802		0.09469	0.0535789		0.09469	0.0405805		0.1134	0.0222282		0.05665	0.0234108		0.1418	0.0446071		0.03782	0.0329853		0.03782	0.0271155		0.14133	0.038023		0.14133	0.057707		0.03782	0		0.03782	0.0404732		0.03782	0.0396447		0.1419	0.0362359		0.03782	0.0588454
0.1438	0.066328		0.07675	0.055917		0.03851	0.0311744		0.09613	0.0536075		0.09613	0.042041		0.11512	0.023916		0.05751	0.0242549		0.1439	0.0446166		0.0384	0.0335941		0.0384	0.0279363		0.14347	0.040155		0.14347	0.05557		0.0384	0		0.0384	0.0398453		0.0384	0.0397226		0.1441	0.0362376		0.0384	0.0593938
0.1459	0.066308		0.07789	0.054716		0.03908	0.0317383		0.09756	0.0536127		0.09756	0.0420939		0.11684	0.0238774		0.05837	0.0233977		0.1461	0.0425185		0.03897	0.0342484		0.03897	0.0283891		0.14561	0.035946		0.14561	0.055572		0.03897	0		0.03897	0.03983		0.03897	0.0386457		0.1462	0.0362411		0.03897	0.0588214
0.1481	0.064145		0.07904	0.053548		0.03966	0.0323068		0.099	0.0536129		0.099	0.0421753		0.11856	0.0255578		0.05923	0.0243077		0.1482	0.0425461		0.03954	0.0343582		0.03954	0.0288347		0.14775	0.040193		0.14775	0.053443		0.03954	0		0.03954	0.0387059		0.03954	0.0381057		0.1484	0.0362454		0.03954	0.058825
0.1502	0.061998		0.08018	0.052967		0.04023	0.0322885		0.10043	0.0521641		0.10043	0.0422543		0.12027	0.0238452		0.06009	0.0243543		0.1504	0.0383004		0.04011	0.0350298		0.04011	0.0287124		0.14989	0.038089		0.14989	0.055583		0.04011	0.0085309		0.04011	0.0386777		0.04011	0.0375414		0.1505	0.0340794		0.04011	0.0588462
0.1524	0.062002		0.08133	0.050754		0.0408	0.0327981		0.10187	0.0536137		0.10187	0.042183		0.12199	0.022139		0.06094	0.0243586		0.1525	0.040415		0.04069	0.0351017		0.04069	0.0286207		0.15203	0.040203		0.15203	0.057708		0.04069	0.0097556		0.04069	0.0385907		0.04069	0.0369635		0.1527	0.0382548		0.04069	0.0588892
0.1545	0.059863		0.08247	0.051825		0.04138	0.0333053		0.1033	0.0550632		0.1033	0.0433065		0.12371	0.0221367		0.0618	0.0243156		0.1547	0.0382578		0.04126	0.0351573		0.04126	0.0285527		0.15418	0.040194		0.15418	0.059857		0.04126	0.0098472		0.04126	0.0390835		0.04126	0.0369462		0.1548	0.0360529		0.04126	0.0583803
0.1567	0.05773		0.08362	0.050076		0.04195	0.0333536		0.10473	0.055069		0.10473	0.0428864		0.12543	0.0221272		0.06266	0.0268468		0.1568	0.0424865		0.04183	0.0346198		0.04183	0.02849		0.15632	0.040186		0.15632	0.059829		0.04183	0.011076		0.04183	0.0390249		0.04183	0.0374937		0.157	0.0338727		0.04183	0.05729
0.1588	0.055598		0.08477	0.049562		0.04253	0.0333876		0.10617	0.0565411		0.10617	0.0452995		0.12715	0.0220967		0.06352	0.0328077		0.159	0.0446565		0.04241	0.0346376		0.04241	0.0278915		0.15846	0.038067		0.15846	0.061871		0.04241	0.0140764		0.04241	0.0400875		0.04241	0.0368991		0.1591	0.0350004		0.04241	0.0544701
0.1609	0.055598		0.08591	0.049573		0.0431	0.0333902		0.1076	0.0580225		0.1076	0.0450383		0.12887	0.0220576		0.06438	0.0327069		0.1611	0.0426231		0.04298	0.0341009		0.04298	0.0279075		0.1606	0.038075		0.1606	0.057532		0.04298	0.0140831		0.04298	0.0411589		0.04298	0.0368873		0.1613	0.032811		0.04298	0.0522038
0.1631	0.055582		0.08706	0.048898		0.04368	0.0328165		0.10904	0.0580771		0.10904	0.0519401		0.13058	0.023731		0.06524	0.0326101		0.1633	0.0448254		0.04355	0.0347591		0.04355	0.0279322		0.16274	0.035974		0.16274	0.059644		0.04355	0.0141071		0.04355	0.04138		0.04355	0.0374623		0.1634	0.0317319		0.04355	0.0522018
0.1652	0.051288		0.0882	0.048865		0.04425	0.0339449		0.11047	0.0581726		0.11047	0.0560813		0.1323	0.0237284		0.06609	0.0333806		0.1654	0.0427254		0.04413	0.0348103		0.04413	0.0279375		0.16488	0.036003		0.16488	0.061773		0.04413	0.0146927		0.04413	0.0425263		0.04413	0.0374557		0.1656	0.0338621		0.04413	0.0521995
0.1674	0.05127		0.08935	0.047699		0.04483	0.0339427		0.11191	0.0568234		0.11191	0.0560346		0.13402	0.0237494		0.06695	0.0316315		0.1676	0.0406123		0.0447	0.0342512		0.0447	0.0290846		0.16702	0.036023		0.16702	0.057514		0.0447	0.019202		0.0447	0.0430975		0.0447	0.0385539		0.1677	0.0338628		0.0447	0.0516194
0.1695	0.051252		0.09049	0.046535		0.0454	0.0339513		0.11334	0.0583541		0.11334	0.0573829		0.13574	0.0254707		0.06781	0.0307851		0.1697	0.0384912		0.04527	0.0336961		0.04527	0.0291393		0.16916	0.036013		0.16916	0.061779		0.04527	0.0185845		0.04527	0.0436737		0.04527	0.0396357		0.1699	0.0338521		0.04527	0.050457
0.1717	0.051238		0.09164	0.044187		0.04598	0.0328493		0.11478	0.0578475		0.11478	0.0557568		0.13746	0.0254809		0.06867	0.0290777		0.1719	0.0385013		0.04585	0.0314136		0.04585	0.0298046		0.17131	0.035986		0.17131	0.061765		0.04585	0.0186063		0.04585	0.0430844		0.04585	0.0396243		0.172	0.0359592		0.04585	0.0498803
0.1738	0.049087		0.09278	0.044186		0.04655	0.0334491		0.11621	0.0554545		0.11621	0.0555904		0.13918	0.0271789		0.06953	0.028221		0.174	0.0406395		0.04642	0.0314578		0.04642	0.0298967		0.17345	0.035934		0.17345	0.063877		0.04642	0.0179076		0.04642	0.0424919		0.04642	0.0390922		0.1742	0.0465492		0.04642	0.0493247
0.176	0.049074		0.09393	0.045414		0.04713	0.0334701		0.11765	0.0554437		0.11765	0.0555218		0.14089	0.0271572		0.07039	0.0299312		0.1762	0.0406377		0.04699	0.0315825		0.04699	0.0305235		0.17559	0.035869		0.17559	0.061763		0.04699	0.0183555		0.04699	0.0424911		0.04699	0.0379896		0.1763	0.0444581		0.04699	0.0493461
0.1781	0.04693		0.09507	0.046259		0.0477	0.0345886		0.11908	0.0550297		0.11908	0.0555296		0.14261	0.0271241		0.07124	0.027357		0.1783	0.0406383		0.04756	0.0322155		0.04756	0.0299583		0.17773	0.03373		0.17773	0.059639		0.04756	0.0188513		0.04756	0.0419212		0.04756	0.0385689		0.1785	0.0465936		0.04756	0.0488371
0.1803	0.051185		0.09622	0.048638		0.04828	0.0345223		0.12052	0.0536488		0.12052	0.0570078		0.14433	0.0271089		0.0721	0.0264848		0.1805	0.0406388		0.04814	0.0317448		0.04814	0.0305115		0.17987	0.035838		0.17987	0.059623		0.04814	0.0194039		0.04814	0.0413592		0.04814	0.0374337		0.1806	0.0487212		0.04814	0.0483871
0.1824	0.051179		0.09737	0.050998		0.04885	0.0344494		0.12195	0.0550772		0.12195	0.0585198		0.14605	0.0288008		0.07296	0.0264836		0.1826	0.0406391		0.04871	0.031843		0.04871	0.0304921		0.18201	0.03373		0.18201	0.057468		0.04871	0.0222664		0.04871	0.0402014		0.04871	0.0368675		0.1828	0.046607		0.04871	0.0473447
0.1845	0.051185		0.09851	0.057812		0.04943	0.0349601		0.12339	0.0579092		0.12339	0.0615149		0.14777	0.0304955		0.07382	0.0273618		0.1847	0.040639		0.04928	0.0324819		0.04928	0.029942		0.18415	0.033751		0.18415	0.061719		0.04928	0.028002		0.04928	0.0401899		0.04928	0.0357249		0.1849	0.0466086		0.04928	0.0479344
0.1867	0.05334		0.09966	0.056616		0.05	0.0349279		0.12482	0.0564873		0.12482	0.0646172		0.14948	0.0287894		0.07468	0.0265134		0.1869	0.040639		0.04986	0.0325023		0.04986	0.0299702		0.1863	0.033788		0.1863	0.061718		0.04986	0.0286487		0.04986	0.0407518		0.04986	0.0345759		0.1871	0.0466093		0.04986	0.0484941
0.1888	0.053374		0.1008	0.052009		0.05057	0.0337465		0.12626	0.0564459		0.12626	0.0605578		0.1512	0.0321677		0.07554	0.0290774		0.189	0.0384978		0.05043	0.0353524		0.05043	0.0288288		0.18844	0.038042		0.18844	0.059579		0.05043	0.0282211		0.05043	0.0407325		0.05043	0.0345722		0.1892	0.0466096		0.05043	0.0490508
0.191	0.049148		0.10195	0.049668		0.05115	0.0325612		0.12769	0.0597758		0.12769	0.0607251		0.15292	0.0321627		0.07639	0.0282381		0.1912	0.0384825		0.051	0.0365063		0.051	0.0288327		0.19058	0.035929		0.19058	0.059556		0.051	0.016223		0.051	0.040138		0.051	0.0345802		0.1914	0.044491		0.051	0.0490367
0.1931	0.04705		0.10309	0.048436		0.05172	0.031374		0.12912	0.0626142		0.12912	0.059406		0.15464	0.0338119		0.07725	0.0282674		0.1933	0.0405804		0.05158	0.0370828		0.05158	0.0276807		0.19272	0.035932		0.19272	0.063803		0.05158	0.0145522		0.05158	0.0401279		0.05158	0.0346155		0.1935	0.0444829		0.05158	0.0444591
0.1953	0.047065		0.10424	0.048824		0.0523	0.0307788		0.13056	0.0640439		0.13056	0.0552353		0.15636	0.04187		0.07811	0.0283095		0.1955	0.0405319		0.05215	0.0382218		0.05215	0.0271045		0.19486	0.035951		0.19486	0.061676		0.05215	0.0135179		0.05215	0.0406903		0.05215	0.0357926		0.1957	0.0444545		0.05215	0.0433074
0.1974	0.044932		0.10538	0.047555		0.05287	0.0319485		0.13199	0.065534		0.13199	0.054021		0.15808	0.0417436		0.07897	0.0275069		0.1976	0.0383677		0.05272	0.0382125		0.05272	0.026528		0.197	0.038087		0.197	0.057415		0.05272	0.0118679		0.05272	0.0406688		0.05272	0.0369556		0.1978	0.0465581		0.05272	0.0433031
0.1996	0.047086		0.10653	0.04746		0.05345	0.0331628		0.13343	0.0641775		0.13343	0.0509332		0.15979	0.0433529		0.07983	0.0275701		0.1998	0.038349		0.0533	0.0387433		0.0533	0.0259512		0.19914	0.035974		0.19914	0.057398		0.0533	0.0113508		0.0533	0.0406608		0.0533	0.0375413		0.2	0.0444448		0.0533	0.043872
0.2017	0.044967		0.10767	0.048546		0.05402	0.034426		0.13486	0.0635941		0.13486	0.0510525		0.16151	0.0466965		0.08069	0.0259103		0.2019	0.0383428		0.05387	0.0403809		0.05387	0.0253726		0.20128	0.038058		0.20128	0.05953		0.05387	0.0108568		0.05387	0.0400852		0.05387	0.0386954		0.2022	0.0465578		0.05387	0.0432764
0.2039	0.049254		0.10882	0.047366		0.0546	0.0350789		0.1363	0.0623138		0.1363	0.049705		0.16323	0.0448007		0.08155	0.0259766		0.2041	0.0383447		0.05444	0.0397426		0.05444	0.025954		0.20343	0.03591		0.20343	0.059526		0.05444	0.0103887		0.05444	0.0401233		0.05444	0.0387114		0.2043	0.0486826		0.05444	0.0432532
0.206	0.047092		0.10997	0.049682		0.05517	0.035726		0.13773	0.0595885		0.13773	0.0497064		0.16495	0.0479995		0.0824	0.0251702		0.2062	0.0383464		0.05501	0.0396658		0.05501	0.0259841		0.20557	0.040114		0.20557	0.063735		0.05501	0.0101463		0.05501	0.0402037		0.05501	0.0495159		0.2065	0.0508218		0.05501	0.0438238
0.2082	0.051336		0.11111	0.048532		0.05575	0.0369182		0.13917	0.0582431		0.13917	0.0468501		0.16667	0.0478659		0.08326	0.02695		0.2084	0.0362159		0.05559	0.0407129		0.05559	0.026039		0.20771	0.040106		0.20771	0.063693		0.05559	0.0102518		0.05559	0.0411985		0.05559	0.0500026		0.2086	0.0487211		0.05559	0.043786
0.2103	0.049164		0.11226	0.049697		0.05632	0.0375467		0.1406	0.0582737		0.1406	0.0468891		0.16838	0.0495997		0.08412	0.026968		0.2105	0.0404784		0.05616	0.0412201		0.05616	0.0261111		0.20985	0.040109		0.20985	0.063664		0.05616	0.009752		0.05616	0.0406896		0.05616	0.0498366		0.2108	0.0487215		0.05616	0.0431734
0.2124	0.051288		0.1134	0.049708		0.0569	0.0370427		0.14204	0.0597019		0.14204	0.0455255		0.1701	0.0496527		0.08498	0.0269565		0.2127	0.03621		0.05673	0.0411895		0.05673	0.0250302		0.21199	0.04013		0.21199	0.065765		0.05673	0.009772		0.05673	0.0373073		0.05673	0.0490633		0.2129	0.0487033		0.05673	0.0437205
0.2146	0.047013		0.11455	0.049719		0.05747	0.0365146		0.14347	0.061124		0.14347	0.0454989		0.17182	0.0496822		0.08584	0.0251775		0.2148	0.0383177		0.05731	0.0411536		0.05731	0.0254031		0.21413	0.040167		0.21413	0.070004		0.05731	0.0091544		0.05731	0.0367509		0.05731	0.0493709		0.2151	0.0466117		0.05731	0.0442876
0.2167	0.047014		0.11569	0.050892		0.05805	0.0359504		0.14491	0.0597033		0.14491	0.0454017		0.17354	0.0496954		0.0867	0.0251311		0.217	0.0361782		0.05788	0.0413498		0.05788	0.0243378		0.21627	0.040204		0.21627	0.065783		0.05788	0.009658		0.05788	0.0367933		0.05788	0.0497161		0.2172	0.0445702		0.05788	0.0454309
0.2189	0.047004		0.11684	0.052074		0.05862	0.0353798		0.14634	0.0625563		0.14634	0.0439987		0.17526	0.0497056		0.08755	0.0251074		0.2191	0.0383156		0.05845	0.0413057		0.05845	0.0238221		0.21842	0.046579		0.21842	0.067906		0.05845	0.0096069		0.05845	0.0368272		0.05845	0.050631		0.2194	0.0446569		0.05845	0.0465656
0.221	0.04697		0.11798	0.04976		0.0592	0.0348071		0.14778	0.0640154		0.14778	0.0426968		0.17698	0.0497443		0.08841	0.0259749		0.2213	0.0383411		0.05903	0.0412928		0.05903	0.0233099		0.22056	0.048713		0.22056	0.070059		0.05903	0.0095755		0.05903	0.0385556		0.05903	0.0510272		0.2215	0.0426083		0.05903	0.0493921
0.2232	0.049096		0.11913	0.052078		0.05977	0.0348075		0.14921	0.0640829		0.14921	0.0414622		0.17869	0.0464041		0.08927	0.024252		0.2234	0.0405099		0.0596	0.0418998		0.0596	0.0233632		0.2227	0.048724		0.2227	0.070159		0.0596	0.009902		0.0596	0.0391643		0.0596	0.0515235		0.2237	0.0426623		0.0596	0.0516681
0.2253	0.049083		0.12027	0.050956		0.06034	0.0342375		0.15065	0.0641659		0.15065	0.0416611		0.18041	0.0465213		0.09013	0.025118		0.2256	0.0362879		0.06017	0.0419439		0.06017	0.0239603		0.22484	0.052968		0.22484	0.070255		0.06017	0.0104819		0.06017	0.0403317		0.06017	0.0509396		0.2258	0.0426899		0.06017	0.0517005
0.2275	0.044762		0.12142	0.048687		0.06092	0.0342389		0.15208	0.0656596		0.15208	0.0417884		0.18213	0.0466063		0.09099	0.0251143		0.2277	0.036325		0.06074	0.0419682		0.06074	0.0233914		0.22698	0.05297		0.22698	0.07029		0.06074	0.0110679		0.06074	0.0397698		0.06074	0.0509319		0.228	0.0384328		0.06074	0.0511658
0.2296	0.044696		0.12257	0.046404		0.06149	0.0348088		0.15352	0.0685491		0.15352	0.0418496		0.18385	0.0449196		0.09185	0.0251193		0.2299	0.0384838		0.06132	0.0431363		0.06132	0.0228246		0.22912	0.055088		0.22912	0.070294		0.06132	0.0104955		0.06132	0.0369234		0.06132	0.0508903		0.2301	0.0362923		0.06132	0.0506044
0.2318	0.046738		0.12371	0.046416		0.06207	0.0342261		0.15495	0.0671299		0.15495	0.0419		0.18557	0.0466703		0.0927	0.0251258		0.232	0.0384932		0.06189	0.0419489		0.06189	0.0234078		0.23126	0.057194		0.23126	0.072417		0.06189	0.0118492		0.06189	0.0357787		0.06189	0.0508424		0.2323	0.0383948		0.06189	0.0499855
0.2339	0.046649		0.12486	0.045252		0.06264	0.0330739		0.15638	0.067113		0.15638	0.0419902		0.18729	0.0484323		0.09356	0.0259759		0.2342	0.0385008		0.06246	0.0419313		0.06246	0.0233963		0.2334	0.057153		0.2334	0.072405		0.06246	0.0135874		0.06246	0.0346351		0.06246	0.0518964		0.2344	0.0362246		0.06246	0.0510416
0.2361	0.046582		0.126	0.045342		0.06322	0.0330944		0.15782	0.0670669		0.15782	0.0435563		0.189	0.0467385		0.09442	0.0250876		0.2363	0.0385178		0.06304	0.0419255		0.06304	0.0239345		0.23555	0.057117		0.23555	0.072415		0.06304	0.0153387		0.06304	0.0351976		0.06304	0.0528747		0.2366	0.034062		0.06304	0.0510015
0.2382	0.046521		0.12715	0.046222		0.06379	0.0325712		0.15925	0.0670124		0.15925	0.0421722		0.19072	0.0485251		0.09528	0.0259391		0.2385	0.0364055		0.06361	0.0413303		0.06361	0.0250511		0.23769	0.059232		0.23769	0.076699		0.06361	0.0159673		0.06361	0.0351956		0.06361	0.0521908		0.2387	0.0361446		0.06361	0.0521275
0.2403	0.052794		0.12829	0.048574		0.06437	0.032588		0.16069	0.0655519		0.16069	0.0422009		0.19244	0.0469176		0.09614	0.0259271		0.2406	0.0385714		0.06418	0.0419056		0.06418	0.0244737		0.23983	0.055021		0.23983	0.076704		0.06418	0.0165823		0.06418	0.035765		0.06418	0.0522732		0.2409	0.0382153		0.06418	0.0526957
0.2425	0.067668		0.12944	0.048614		0.06494	0.0319799		0.16212	0.0655332		0.16212	0.0436669		0.19416	0.0453406		0.097	0.0258953		0.2427	0.0385821		0.06476	0.0349341		0.06476	0.0244702		0.24197	0.052908		0.24197	0.076705		0.06476	0.0160035		0.06476	0.0352026		0.06476	0.0519399		0.243	0.042424		0.06476	0.0527081
0.2446	0.067629		0.13058	0.053141		0.06552	0.0324931		0.16356	0.0640886		0.16356	0.0422152		0.19588	0.0473118		0.09785	0.0258177		0.2449	0.0385852		0.06533	0.0343814		0.06533	0.023906		0.24411	0.055013		0.24411	0.076703		0.06533	0.0165651		0.06533	0.0357713		0.06533	0.0516199		0.2452	0.0445419		0.06533	0.0532854
0.2468	0.071948		0.13173	0.054245		0.06609	0.0313106		0.16499	0.064061		0.16499	0.0422166		0.19759	0.0422859		0.09871	0.0257235		0.247	0.0385853		0.0659	0.0344226		0.0659	0.0233493		0.24625	0.055015		0.24625	0.078797		0.0659	0.0160048		0.0659	0.035763		0.0659	0.050634		0.2473	0.0445547		0.0659	0.0538537
0.2489	0.06976		0.13288	0.055318		0.06667	0.0312725		0.16643	0.062619		0.16643	0.0407614		0.19931	0.0422791		0.09957	0.0265488		0.2492	0.0385793		0.06648	0.0344644		0.06648	0.0233603		0.24839	0.055054		0.24839	0.074441		0.06648	0.0160234		0.06648	0.0357544		0.06648	0.0507271		0.2495	0.0424505		0.06648	0.0538534
0.2511	0.071976		0.13402	0.055222		0.06724	0.031788		0.16786	0.0583496		0.16786	0.0393058		0.20103	0.0422417		0.10043	0.0282948		0.2513	0.0364272		0.06705	0.0333133		0.06705	0.0227952		0.25054	0.052971		0.25054	0.074324		0.06705	0.0160366		0.06705	0.0363163		0.06705	0.0508106		0.2516	0.040357		0.06705	0.0538512
0.2532	0.074215		0.13517	0.054705		0.06782	0.0272006		0.1693	0.0569142		0.1693	0.0363943		0.20275	0.041917		0.10129	0.030067		0.2535	0.0364219		0.06762	0.0338447		0.06762	0.0233599		0.25268	0.055049		0.25268	0.074214		0.06762	0.0166157		0.06762	0.0363133		0.06762	0.0509233		0.2538	0.042517		0.06762	0.0544029
0.2554	0.073891		0.13631	0.053494		0.06839	0.0254722		0.17073	0.0554604		0.17073	0.0363943		0.20447	0.0436324		0.10215	0.0301221		0.2556	0.0364172		0.06819	0.0332634		0.06819	0.0227764		0.25482	0.052848		0.25482	0.076163		0.06819	0.0166221		0.06819	0.0363118		0.06819	0.0516545		0.2559	0.0425412		0.06819	0.0543728
0.2575	0.071767		0.13746	0.054635		0.06897	0.0237701		0.17217	0.0554458		0.17217	0.0349386		0.20619	0.0418664		0.103	0.0302003		0.2578	0.0364114		0.06877	0.0338199		0.06877	0.0227689		0.25696	0.052792		0.25696	0.075805		0.06877	0.0172103		0.06877	0.0357438		0.06877	0.0576591		0.2581	0.0404258		0.06877	0.0543367
0.2597	0.074213		0.1386	0.054625		0.06954	0.024353		0.1736	0.0540212		0.1736	0.0363868		0.2079	0.0418641		0.10386	0.0320378		0.2599	0.0342636		0.06934	0.033253		0.06934	0.0233402		0.2591	0.052781		0.2591	0.077999		0.06934	0.0178059		0.06934	0.0346086		0.06934	0.0587375		0.2602	0.0404392		0.06934	0.0537499
0.2618	0.074216		0.13975	0.05462		0.07011	0.0238151		0.17504	0.0540209		0.17504	0.0363697		0.20962	0.0436142		0.10472	0.0303928		0.2621	0.0364048		0.06991	0.0332229		0.06991	0.0239132		0.26124	0.050675		0.26124	0.079869		0.06991	0.0178244		0.06991	0.0346052		0.06991	0.0594349		0.2624	0.0425896		0.06991	0.0531802
0.2639	0.073897		0.14089	0.05578		0.07069	0.0238394		0.17647	0.0554415		0.17647	0.0363586		0.21134	0.0435941		0.10558	0.0304512		0.2642	0.0342689		0.07049	0.0332072		0.07049	0.0244819		0.26338	0.052784		0.26338	0.075389		0.07049	0.0178322		0.07049	0.0340302		0.07049	0.0595484		0.2645	0.0425952		0.07049	0.0520575
0.2661	0.073951		0.14204	0.055768		0.07126	0.0238468		0.17791	0.0540297		0.17791	0.0377994		0.21306	0.0452972		0.10644	0.0296332		0.2664	0.0364064		0.07106	0.0332002		0.07106	0.0244636		0.26552	0.048564		0.26552	0.075281		0.07106	0.0183956		0.07106	0.0345934		0.07106	0.0607935		0.2667	0.0447112		0.07106	0.0504172
0.2682	0.071852		0.14318	0.055728		0.07184	0.02384		0.17934	0.0540631		0.17934	0.0334353		0.21478	0.043598		0.1073	0.0295453		0.2685	0.0321149		0.07163	0.0326026		0.07163	0.0244184		0.26767	0.04855		0.26767	0.079561		0.07163	0.0183884		0.07163	0.0340352		0.07163	0.0654557		0.2688	0.0404148		0.07163	0.0504748
0.2704	0.052798		0.14433	0.056848		0.07241	0.0244039		0.18077	0.0540876		0.18077	0.0334974		0.21649	0.0422936		0.10815	0.0296069		0.2707	0.0363795		0.07221	0.0331405		0.07221	0.0255096		0.26981	0.048508		0.26981	0.081785		0.07221	0.0189626		0.07221	0.0340714		0.07221	0.0666949		0.271	0.0403404		0.07221	0.0493368
0.2725	0.048023		0.14548	0.058006		0.07299	0.024972		0.18221	0.0555118		0.18221	0.0338647		0.21821	0.0390317		0.10901	0.0288239		0.2728	0.0342002		0.07278	0.033663		0.07278	0.0254887		0.27195	0.046347		0.27195	0.081916		0.07278	0.018951		0.07278	0.0341353		0.07278	0.0661728		0.2731	0.0423697		0.07278	0.0493441
0.2747	0.045828		0.14662	0.058031		0.07356	0.0261068		0.18364	0.0554917		0.18364	0.033896		0.21993	0.0373564		0.10987	0.0305749		0.275	0.036257		0.07335	0.0347825		0.07335	0.0254814		0.27409	0.04789		0.27409	0.082055		0.07335	0.0183581		0.07335	0.0336048		0.07335	0.0644629		0.2753	0.0415559		0.07335	0.0487998
0.2768	0.045838		0.14777	0.056887		0.07414	0.0261124		0.18508	0.0554432		0.18508	0.0353266		0.22165	0.0356449		0.11073	0.0323081		0.2771	0.0361512		0.07393	0.0370831		0.07393	0.026045		0.27623	0.05001		0.27623	0.082169		0.07393	0.0188756		0.07393	0.0318923		0.07393	0.0650339		0.2774	0.0414787		0.07393	0.0476834
0.279	0.044348		0.14891	0.058071		0.07471	0.027254		0.18651	0.0539358		0.18651	0.0353632		0.22337	0.0356409		0.11159	0.0340218		0.2793	0.0360473		0.0745	0.0376681		0.0745	0.0266103		0.27837	0.049955		0.27837	0.082295		0.0745	0.0188066		0.0745	0.0318719		0.0745	0.0650354		0.2796	0.0413834		0.0745	0.0465592
0.2811	0.042311		0.15006	0.056947		0.07529	0.0283915		0.18795	0.0552735		0.18795	0.0340046		0.22509	0.0356416		0.11245	0.0357258		0.2814	0.0359744		0.07507	0.0377023		0.07507	0.0271761		0.28051	0.052078		0.28051	0.080219		0.07507	0.019354		0.07507	0.031855		0.07507	0.0638956		0.2817	0.0412759		0.07507	0.0454314
0.2833	0.042456		0.1512	0.057027		0.07586	0.0278283		0.18938	0.0552304		0.18938	0.0340597		0.2268	0.0356424		0.1133	0.0348815		0.2836	0.0338336		0.07564	0.0388841		0.07564	0.0271759		0.28266	0.054216		0.28266	0.082406		0.07564	0.020505		0.07564	0.0318503		0.07564	0.0644664		0.2839	0.0433466		0.07564	0.0460079
0.2854	0.040525		0.15235	0.056395		0.07644	0.0284088		0.19082	0.0552108		0.19082	0.0341297		0.22852	0.0356421		0.11416	0.034029		0.2857	0.0338295		0.07622	0.0382855		0.07622	0.0266097		0.2848	0.054201		0.2848	0.08448		0.07622	0.0217007		0.07622	0.0318552		0.07622	0.0650154		0.286	0.0411374		0.07622	0.0454516
0.2876	0.042796		0.15349	0.05654		0.07701	0.0289872		0.19225	0.0537903		0.19225	0.0356165		0.23024	0.0356495		0.11502	0.033997		0.2879	0.0317154		0.07679	0.0388486		0.07679	0.0266099		0.28694	0.05637		0.28694	0.084339		0.07679	0.0212326		0.07679	0.0335697		0.07679	0.0661088		0.2882	0.0433336		0.07679	0.0443407
0.2897	0.040684		0.15464	0.057829		0.07759	0.0284228		0.19369	0.0552164		0.19369	0.035647		0.23196	0.0356151		0.11588	0.0339833		0.29	0.0317186		0.07736	0.0388459		0.07736	0.0266114		0.28908	0.056379		0.28908	0.082126		0.07736	0.0213155		0.07736	0.0335812		0.07736	0.0671787		0.2903	0.0455472		0.07736	0.0438033
0.2918	0.040679		0.15578	0.055734		0.07816	0.0284221		0.19512	0.0538264		0.19512	0.0356585		0.23368	0.0372097		0.11674	0.0322997		0.2922	0.0338456		0.07794	0.0394011		0.07794	0.0266118		0.29122	0.054198		0.29122	0.084313		0.07794	0.0207784		0.07794	0.0347289		0.07794	0.0670637		0.2925	0.0412297		0.07794	0.042109
0.294	0.04066		0.15693	0.055814		0.07874	0.0278477		0.19656	0.0524324		0.19656	0.0356688		0.2354	0.0366546		0.1176	0.0297701		0.2943	0.0338593		0.07851	0.038773		0.07851	0.026599		0.29336	0.056349		0.29336	0.084369		0.07851	0.0213747		0.07851	0.0352657		0.07851	0.0669379		0.2946	0.0412224		0.07851	0.0409692
0.2961	0.038493		0.15808	0.054624		0.07931	0.0255694		0.19799	0.0524231		0.19799	0.0356944		0.23711	0.0348455		0.11845	0.0272372		0.2965	0.0338649		0.07908	0.0398853		0.07908	0.0265844		0.2955	0.054186		0.2955	0.086587		0.07908	0.0213843		0.07908	0.036306		0.07908	0.0662602		0.2968	0.0411172		0.07908	0.0409728
0.2983	0.036347		0.15922	0.054552		0.07989	0.024423		0.19943	0.0509495		0.19943	0.0356719		0.23883	0.0330565		0.11931	0.0246909		0.2986	0.0317436		0.07966	0.0398304		0.07966	0.0260198		0.29764	0.056363		0.29764	0.086667		0.07966	0.0208144		0.07966	0.0367657		0.07966	0.0667096		0.2989	0.0430208		0.07966	0.0404131
0.3004	0.036349		0.16037	0.054479		0.08046	0.0243946		0.20086	0.0508613		0.20086	0.0355658		0.24055	0.0347766		0.12017	0.0238362		0.3008	0.0359621		0.08023	0.0403387		0.08023	0.0271609		0.29979	0.056337		0.29979	0.088907		0.08023	0.0213984		0.08023	0.0366752		0.08023	0.0666248		0.3011	0.040628		0.08023	0.04041
0.3026	0.036351		0.16151	0.053292		0.08103	0.0243643		0.2023	0.0496153		0.2023	0.034044		0.24227	0.0330371		0.12103	0.0195646		0.3029	0.031729		0.0808	0.0339533		0.0808	0.0277159		0.30193	0.054139		0.30193	0.071591		0.0808	0.0213972		0.0808	0.0378582		0.0808	0.0626603		0.3032	0.0469213		0.0808	0.0404017
0.3047	0.034217		0.16266	0.053271		0.08161	0.0232216		0.20373	0.0495496		0.20373	0.0353801		0.24399	0.0313003		0.12189	0.0195492		0.305	0.0338388		0.08138	0.0339074		0.08138	0.0276984		0.30407	0.056268		0.30407	0.069469		0.08138	0.0213996		0.08138	0.0400846		0.08138	0.0626614		0.3054	0.0490316		0.08138	0.040969
0.3069	0.032077		0.1638	0.052134		0.08218	0.0232281		0.20516	0.0494671		0.20516	0.0353178		0.2457	0.0313019		0.12275	0.0195473		0.3072	0.0338023		0.08195	0.0332846		0.08195	0.0271296		0.30621	0.058382		0.30621	0.069509		0.08195	0.022572		0.08195	0.0399533		0.08195	0.0632762		0.3075	0.0511537		0.08195	0.0403983
0.309	0.032076		0.16495	0.050998		0.08276	0.0226773		0.2066	0.0479306		0.2066	0.0352715		0.24742	0.0278281		0.12361	0.0212743		0.3093	0.0349283		0.08252	0.0332509		0.08252	0.0265706		0.30835	0.060518		0.30835	0.069508		0.08252	0.0219956		0.08252	0.0398359		0.08252	0.0638667		0.3097	0.051146		0.08252	0.0415284
0.3112	0.032079		0.16609	0.049858		0.08333	0.022695		0.20803	0.0478861		0.20803	0.0349989		0.24914	0.02609		0.12446	0.0230248		0.3115	0.0349204		0.08309	0.0326565		0.08309	0.0265858		0.31049	0.05836		0.31049	0.069495		0.08309	0.021994		0.08309	0.0397523		0.08309	0.0665951		0.3118	0.0490152		0.08309	0.0420918
0.3133	0.029939		0.16724	0.037393		0.08391	0.0227137		0.20947	0.0464154		0.20947	0.0350023		0.25086	0.0260827		0.12532	0.0315732		0.3136	0.0327501		0.08367	0.0320989		0.08367	0.026596		0.31263	0.060503		0.31263	0.071658		0.08367	0.0225739		0.08367	0.0385522		0.08367	0.0671264		0.314	0.0511439		0.08367	0.0432231
0.3155	0.029936		0.16838	0.035155		0.08448	0.0227388		0.2109	0.046386		0.2109	0.0393957		0.25258	0.0260843		0.12618	0.0307096		0.3158	0.0305778		0.08424	0.0327225		0.08424	0.0260347		0.31478	0.060475		0.31478	0.069482		0.08424	0.0219978		0.08424	0.0396867		0.08424	0.0677468		0.3161	0.0511209		0.08424	0.043209
0.3176	0.032074		0.16953	0.032924		0.08506	0.0227678		0.21234	0.044879		0.21234	0.0380955		0.2543	0.0278314		0.12704	0.0306936		0.3179	0.0327523		0.08481	0.0321837		0.08481	0.0266117		0.31692	0.058351		0.31692	0.06948		0.08481	0.0225829		0.08481	0.0385369		0.08481	0.0666313		0.3183	0.0510877		0.08481	0.0437608
0.3197	0.029931		0.17068	0.031809		0.08563	0.0233608		0.21377	0.0462157		0.21377	0.043769		0.25601	0.0278371		0.1279	0.0306952		0.3201	0.0349166		0.08539	0.0327702		0.08539	0.026635		0.31906	0.060584		0.31906	0.069506		0.08539	0.0220129		0.08539	0.0385401		0.08539	0.0664992		0.3204	0.0511098		0.08539	0.0431816
0.3219	0.029911		0.17182	0.030684		0.08621	0.0233721		0.21521	0.0475213		0.21521	0.0452197		0.25773	0.0278399		0.12876	0.0298586		0.3222	0.0327381		0.08596	0.0327739		0.08596	0.0266535		0.3212	0.060567		0.3212	0.069632		0.08596	0.0214435		0.08596	0.0385423		0.08596	0.065241		0.3226	0.0511958		0.08596	0.0437541
0.324	0.029879		0.17297	0.030692		0.08678	0.0233707		0.21664	0.0459583		0.21664	0.045245		0.25945	0.0295816		0.12961	0.0307142		0.3244	0.0338084		0.08653	0.0339454		0.08653	0.0266589		0.32334	0.062614		0.32334	0.071698		0.08653	0.0208733		0.08653	0.039119		0.08653	0.0655005		0.3247	0.0555583		0.08653	0.0437665
0.3262	0.027725		0.17411	0.031832		0.08736	0.021653		0.21808	0.0444309		0.21808	0.0452575		0.26117	0.0313309		0.13047	0.0298491		0.3265	0.0338755		0.08711	0.0339792		0.08711	0.0266588		0.32548	0.06253		0.32548	0.0697		0.08711	0.0197299		0.08711	0.0385473		0.08711	0.0659385		0.3269	0.0556052		0.08711	0.0443393
0.3283	0.029855		0.17526	0.031828		0.08793	0.0216394		0.21951	0.0443892		0.21951	0.0424232		0.26289	0.0313719		0.13133	0.0306898		0.3287	0.033907		0.08768	0.0340032		0.08768	0.0266586		0.32762	0.064679		0.32762	0.069768		0.08768	0.0197816		0.08768	0.0385476		0.08768	0.0660737		0.329	0.0577565		0.08768	0.0449074
0.3305	0.027722		0.1764	0.032957		0.08851	0.0221876		0.22095	0.045823		0.22095	0.0423904		0.2646	0.0314532		0.13219	0.0375059		0.3308	0.0360353		0.08825	0.0334402		0.08825	0.0266629		0.32976	0.064708		0.32976	0.067675		0.08825	0.0197911		0.08825	0.0385447		0.08825	0.0657481		0.3312	0.0555991		0.08825	0.0460433
0.3326	0.029853		0.17755	0.034105		0.08908	0.0221717		0.22238	0.0415358		0.22238	0.0437707		0.26632	0.0287805		0.13305	0.0375093		0.333	0.036032		0.08883	0.0340435		0.08883	0.0278009		0.33191	0.064778		0.33191	0.065574		0.08883	0.0198905		0.08883	0.0385458		0.08883	0.0660777		0.3333	0.0555843		0.08883	0.0460406
0.3348	0.029859		0.17869	0.034157		0.08966	0.0227384		0.22382	0.042969		0.22382	0.0423516		0.26804	0.0288026		0.13391	0.0383492		0.3351	0.0360245		0.0894	0.0335464		0.0894	0.0272278		0.33405	0.060546		0.33405	0.063489		0.0894	0.0199294		0.0894	0.0391228		0.0894	0.0669921		0.3355	0.0534761		0.0894	0.0466105
0.3369	0.029868		0.17984	0.034205		0.09023	0.0221668		0.22525	0.0415371		0.22525	0.0409411		0.26976	0.0287933		0.13476	0.0374654		0.3373	0.0360239		0.08997	0.0325076		0.08997	0.0272214		0.33619	0.064988		0.33619	0.061376		0.08997	0.0205047		0.08997	0.039123		0.08997	0.0700924		0.3376	0.0535562		0.08997	0.0483207
0.3391	0.027727		0.18099	0.03421		0.0908	0.0227218		0.22669	0.0415418		0.22669	0.0423545		0.27148	0.0270977		0.13562	0.0416758		0.3394	0.0381557		0.09054	0.0326022		0.09054	0.026083		0.33833	0.060784		0.33833	0.061364		0.09054	0.0205038		0.09054	0.0391322		0.09054	0.0735597		0.3398	0.0536698		0.09054	0.047736
0.3412	0.029846		0.18213	0.03192		0.09138	0.0221502		0.22812	0.0444111		0.22812	0.0423609		0.2732	0.028795		0.13648	0.0407808		0.3416	0.0403057		0.09112	0.0321481		0.09112	0.0260717		0.34047	0.058748		0.34047	0.06348		0.09112	0.0227934		0.09112	0.0391719		0.09112	0.074444		0.3419	0.0516527		0.09112	0.0471302
0.3433	0.027717		0.18328	0.03305		0.09195	0.0227228		0.22956	0.0444507		0.22956	0.0381302		0.27491	0.0287813		0.13734	0.0407623		0.3437	0.0445847		0.09169	0.0333388		0.09169	0.0254739		0.34261	0.061147		0.34261	0.063483		0.09169	0.0233986		0.09169	0.0392526		0.09169	0.074924		0.3441	0.0496473		0.09169	0.0470997
0.3455	0.029842		0.18442	0.031903		0.09253	0.0232918		0.23099	0.044552		0.23099	0.0395166		0.27663	0.0270669		0.1382	0.0407633		0.3459	0.0446068		0.09226	0.0345074		0.09226	0.0260014		0.34475	0.061308		0.34475	0.063472		0.09226	0.0245693		0.09226	0.0370541		0.09226	0.0749638		0.3462	0.0476322		0.09226	0.0470874
0.3476	0.029836		0.18557	0.031899		0.0931	0.0232961		0.23242	0.0461242		0.23242	0.0378951		0.27835	0.0253585		0.13906	0.0399032		0.348	0.0446079		0.09284	0.0367738		0.09284	0.0265457		0.3469	0.063601		0.3469	0.061361		0.09284	0.0245813		0.09284	0.0366147		0.09284	0.0746599		0.3484	0.0434231		0.09284	0.0470932
0.3498	0.025579		0.18671	0.030754		0.09368	0.0221714		0.23386	0.046268		0.23386	0.0392484		0.28007	0.0270493		0.13991	0.0390242		0.3502	0.0446119		0.09341	0.0367672		0.09341	0.0265397		0.34904	0.063786		0.34904	0.061469		0.09341	0.0245863		0.09341	0.0355498		0.09341	0.0744947		0.3505	0.0456978		0.09341	0.0471169
0.3519	0.027706		0.18786	0.029595		0.09425	0.0227538		0.23529	0.0507832		0.23529	0.0405867		0.28179	0.0270496		0.14077	0.0372988		0.3523	0.0425011		0.09398	0.0362014		0.09398	0.0265384		0.35118	0.061794		0.35118	0.061627		0.09398	0.0240137		0.09398	0.0351312		0.09398	0.0743983		0.3527	0.0435796		0.09398	0.0476968
0.3541	0.027686		0.189	0.029546		0.09483	0.0221946		0.23673	0.0509809		0.23673	0.0404803		0.28351	0.0270632		0.14163	0.0355761		0.3545	0.0403933		0.09456	0.0362013		0.09456	0.0271033		0.35332	0.061835		0.35332	0.059577		0.09456	0.0240192		0.09456	0.0346661		0.09456	0.074449		0.3548	0.0414284		0.09456	0.0471278
0.3562	0.023406		0.19015	0.030611		0.0954	0.0216229		0.23816	0.0536767		0.23816	0.0432402		0.28522	0.0254166		0.14249	0.0364224		0.3566	0.040417		0.09513	0.0367708		0.09513	0.0271119		0.35546	0.059708		0.35546	0.059584		0.09513	0.022871		0.09513	0.035276		0.09513	0.0724183		0.357	0.041457		0.09513	0.0459977
0.3584	0.023395		0.19129	0.030539		0.09598	0.0216163		0.2396	0.0566256		0.2396	0.0430858		0.28694	0.0254676		0.14335	0.0347324		0.3588	0.0425691		0.0957	0.0362147		0.0957	0.0277087		0.3576	0.055446		0.3576	0.059564		0.0957	0.0228335		0.0957	0.0341323		0.0957	0.0716167		0.3591	0.0436448		0.0957	0.044862
0.3605	0.025528		0.19244	0.030499		0.09655	0.0216192		0.24103	0.0581402		0.24103	0.0472296		0.28866	0.0272221		0.14421	0.0347132		0.3609	0.0404618		0.09628	0.0356577		0.09628	0.0277319		0.35974	0.055438		0.35974	0.059478		0.09628	0.0216471		0.09628	0.0346926		0.09628	0.0714824		0.3613	0.0436659		0.09628	0.0425975
0.3627	0.025525		0.19359	0.035024		0.09713	0.0216312		0.24247	0.0596061		0.24247	0.0456479		0.29038	0.025546		0.14506	0.0347		0.3631	0.0383713		0.09685	0.0356632		0.09685	0.0277312		0.36188	0.053261		0.36188	0.059247		0.09685	0.01992		0.09685	0.0352523		0.09685	0.0721019		0.3634	0.0423324		0.09685	0.0420455
0.3648	0.023381		0.19473	0.037323		0.0977	0.021643		0.2439	0.058204		0.2439	0.0455363		0.2921	0.0272311		0.14592	0.033841		0.3652	0.0384348		0.09742	0.0356709		0.09742	0.02775		0.36403	0.055313		0.36403	0.060981		0.09742	0.0187829		0.09742	0.0357953		0.09742	0.0718538		0.3656	0.044594		0.09742	0.040344
0.367	0.025489		0.19588	0.039618		0.09828	0.0222199		0.24534	0.0596411		0.24534	0.0426035		0.29381	0.028897		0.14678	0.0321359		0.3673	0.0363354		0.09799	0.0356902		0.09799	0.0272419		0.36617	0.053073		0.36617	0.058535		0.09799	0.0182163		0.09799	0.0357393		0.09799	0.0705929		0.3677	0.044642		0.09799	0.0403296
0.3691	0.025482		0.19702	0.03963		0.09885	0.0227851		0.24677	0.0610827		0.24677	0.0439425		0.29553	0.0288793		0.14764	0.0321267		0.3695	0.0363269		0.09857	0.0357082		0.09857	0.0267353		0.36831	0.050795		0.36831	0.06048		0.09857	0.0182149		0.09857	0.0367998		0.09857	0.0679815		0.3699	0.0446237		0.09857	0.0380445
0.3712	0.027609		0.19817	0.0385		0.09943	0.0227791		0.24821	0.059676		0.24821	0.0438682		0.29725	0.0288847		0.1485	0.0295918		0.3716	0.0363089		0.09914	0.036288		0.09914	0.0267683		0.37045	0.050581		0.37045	0.060368		0.09914	0.0170656		0.09914	0.0367376		0.09914	0.0671601		0.372	0.0445667		0.09914	0.038045
0.3734	0.023362		0.19931	0.039633		0.1	0.0233498		0.24964	0.0582665		0.24964	0.0438004		0.29897	0.0288875		0.14936	0.0295965		0.3738	0.0362966		0.09971	0.0340073		0.09971	0.0267847		0.37259	0.047745		0.37259	0.060342		0.09971	0.0181848		0.09971	0.0378189		0.09971	0.0672839		0.3742	0.0487022		0.09971	0.0380379
0.3755	0.025479		0.20046	0.038503		0.10057	0.0233598		0.25108	0.0597147		0.25108	0.0423287		0.30069	0.0288823		0.15021	0.0278782		0.3759	0.0362994		0.10029	0.0334027		0.10029	0.0262209		0.37473	0.047569		0.37473	0.060337		0.10029	0.0175972		0.10029	0.0389235		0.10029	0.0744922		0.3763	0.0458718		0.10029	0.0363219
0.3777	0.027589		0.2016	0.02831		0.10115	0.0239385		0.25251	0.0569211		0.25251	0.0438023		0.30241	0.0288824		0.15107	0.0296734		0.3781	0.0405754		0.10086	0.0339592		0.10086	0.0273643		0.37687	0.045303		0.37687	0.060318		0.10086	0.0181447		0.10086	0.0394681		0.10086	0.0755297		0.3785	0.0457533		0.10086	0.036887
0.3798	0.023343		0.20275	0.026045		0.10172	0.0228023		0.25395	0.0569689		0.25395	0.0423294		0.30412	0.0305755		0.15193	0.0296551		0.3802	0.0384343		0.10143	0.0345392		0.10143	0.0267975		0.37901	0.047394		0.37901	0.060258		0.10143	0.0181226		0.10143	0.0390335		0.10143	0.0757244		0.3806	0.0457091		0.10143	0.0363357
0.382	0.023347		0.20389	0.027177		0.1023	0.0222383		0.25538	0.056981		0.25538	0.0423132		0.30584	0.0305661		0.15279	0.0296527		0.3824	0.0405709		0.10201	0.0356817		0.10201	0.0256171		0.38116	0.049508		0.38116	0.060212		0.10201	0.0186717		0.10201	0.0378175		0.10201	0.0760153		0.3828	0.0457565		0.10201	0.0357956
0.3841	0.023325		0.20504	0.024912		0.10287	0.0210916		0.25681	0.0569805		0.25681	0.0438007		0.30756	0.0305621		0.15365	0.0305254		0.3845	0.0405747		0.10258	0.0356848		0.10258	0.0255334		0.3833	0.049533		0.3833	0.060204		0.10258	0.0192348		0.10258	0.0377805		0.10258	0.0761783		0.3849	0.0457991		0.10258	0.0358182
0.3863	0.023251		0.20619	0.024904		0.10345	0.0210569		0.25825	0.055548		0.25825	0.0466403		0.30928	0.0305679		0.15451	0.0322758		0.3867	0.0405788		0.10315	0.0373851		0.10315	0.0243091		0.38544	0.051789		0.38544	0.062358		0.10315	0.0192367		0.10315	0.0377449		0.10315	0.0682198		0.3871	0.0436266		0.10315	0.0358196
0.3884	0.023973		0.20733	0.024885		0.10402	0.0204292		0.25968	0.0555457		0.25968	0.0453937		0.311	0.0305736		0.15536	0.0322997		0.3888	0.0405833		0.10372	0.0379363		0.10372	0.02368		0.38758	0.054022		0.38758	0.058061		0.10372	0.0203653		0.10372	0.03712		0.10372	0.0677094		0.3892	0.0436293		0.10372	0.0352254
0.3906	0.023927		0.20848	0.02488		0.1046	0.020361		0.26112	0.0555427		0.26112	0.0470249		0.31271	0.0322756		0.15622	0.0321261		0.391	0.0405783		0.1043	0.0373423		0.1043	0.0232747		0.38972	0.053936		0.38972	0.055913		0.1043	0.0197995		0.1043	0.0365063		0.1043	0.0671703		0.3914	0.0457845		0.1043	0.0357531
0.3927	0.023908		0.20962	0.024902		0.10517	0.0204213		0.26255	0.0541262		0.26255	0.0444081		0.31443	0.0322881		0.15708	0.0313634		0.3931	0.0469842		0.10487	0.0361875		0.10487	0.0232014		0.39186	0.057874		0.39186	0.058091		0.10487	0.0203592		0.10487	0.0359232		0.10487	0.0665976		0.3935	0.0435398		0.10487	0.0362772
0.3948	0.023901		0.21077	0.023789		0.10575	0.0198198		0.26399	0.0541727		0.26399	0.046104		0.31615	0.0323009		0.15794	0.031425		0.3953	0.0448505		0.10544	0.0361471		0.10544	0.0231184		0.394	0.061551		0.394	0.056052		0.10544	0.0197808		0.10544	0.0353577		0.10544	0.0665879		0.3957	0.0434853		0.10544	0.037369
0.397	0.021727		0.21191	0.024897		0.10632	0.0186667		0.26542	0.0542266		0.26542	0.0463749		0.31787	0.030608		0.1588	0.0305867		0.3974	0.0448514		0.10602	0.0355483		0.10602	0.0236342		0.39615	0.067543		0.39615	0.056181		0.10602	0.0197671		0.10602	0.0342123		0.10602	0.0671509		0.3978	0.0434856		0.10602	0.037897
0.3991	0.023909		0.21306	0.023735		0.1069	0.0180871		0.26686	0.0542604		0.26686	0.0451116		0.31959	0.0306135		0.15966	0.0297197		0.3996	0.0469805		0.10659	0.0360197		0.10659	0.0236079		0.39829	0.069267		0.39829	0.056253		0.10659	0.0197631		0.10659	0.03481		0.10659	0.0677059		0.4	0.0435088		0.10659	0.0395577
0.4013	0.023919		0.2142	0.022598		0.10747	0.0180793		0.26829	0.0542405		0.26829	0.0437349		0.32131	0.0289233		0.16052	0.030546		0.4017	0.0469701		0.10716	0.0365311		0.10716	0.0241597		0.40043	0.07307		0.40043	0.054105		0.10716	0.0191989		0.10716	0.0348413		0.10716	0.0671143		0.4022	0.0434799		0.10716	0.0395161
0.4034	0.026092		0.21535	0.021468		0.10805	0.0180761		0.26973	0.0541848		0.26973	0.0423107		0.32302	0.0289301		0.16137	0.0313738		0.4039	0.0469777		0.10774	0.036496		0.10774	0.0246817		0.40257	0.072421		0.40257	0.054103		0.10774	0.0191795		0.10774	0.0389591		0.10774	0.0625696		0.4043	0.0434044		0.10774	0.0388894
0.4056	0.026091		0.21649	0.020329		0.10862	0.0180668		0.27116	0.0513038		0.27116	0.0423411		0.32474	0.0289252		0.16223	0.0305096		0.406	0.044842		0.10831	0.0370209		0.10831	0.024033		0.40471	0.073977		0.40471	0.049773		0.10831	0.020374		0.10831	0.0384439		0.10831	0.0603222		0.4065	0.0411429		0.10831	0.0383869
0.4077	0.030465		0.21764	0.02032		0.1092	0.0168847		0.2726	0.0541744		0.2726	0.0423698		0.32646	0.0289347		0.16309	0.0313446		0.4082	0.0405613		0.10888	0.0375056		0.10888	0.0245736		0.40685	0.071966		0.40685	0.047632		0.10888	0.0197258		0.10888	0.0372357		0.10888	0.0609329		0.4086	0.0453912		0.10888	0.0388388
0.4099	0.026189		0.21879	0.020318		0.10977	0.0162936		0.27403	0.0527659		0.27403	0.0409599		0.32818	0.0255514		0.16395	0.0313364		0.4103	0.0384147		0.10946	0.037403		0.10946	0.0246096		0.40899	0.071723		0.40899	0.045576		0.10946	0.0208096		0.10946	0.0361837		0.10946	0.0603781		0.4108	0.0432051		0.10946	0.0404229
0.412	0.027509		0.21993	0.01806		0.11034	0.0192031		0.27547	0.0513237		0.27547	0.0423245		0.3299	0.0255751		0.16481	0.0313356		0.4125	0.0362605		0.11003	0.0367594		0.11003	0.0240798		0.41113	0.069374		0.41113	0.043549		0.11003	0.021309		0.11003	0.0368168		0.11003	0.0603136		0.4129	0.0475529		0.11003	0.0403058
0.4142	0.027551		0.22108	0.016929		0.11092	0.0209488		0.2769	0.0527208		0.2769	0.0437237		0.33162	0.025582		0.16567	0.031346		0.4146	0.0340666		0.1106	0.0373054		0.1106	0.0241028		0.41328	0.071395		0.41328	0.044288		0.1106	0.0218106		0.1106	0.0357308		0.1106	0.0601518		0.4151	0.0454429		0.1106	0.0408612
0.4163	0.02756		0.22222	0.016924		0.11149	0.0209494		0.27834	0.0541145		0.27834	0.0407764		0.33333	0.028985		0.16652	0.0305118		0.4168	0.0339935		0.11117	0.03731		0.11117	0.024113		0.41542	0.06914		0.41542	0.040078		0.11117	0.0229017		0.11117	0.0352027		0.11117	0.0605189		0.4172	0.0476854		0.11117	0.0403302
0.4185	0.025441		0.22337	0.01693		0.11207	0.0244385		0.27977	0.0555004		0.27977	0.040774		0.33505	0.0289777		0.16738	0.0305256		0.4189	0.0318472		0.11175	0.0373325		0.11175	0.0246913		0.41756	0.066966		0.41756	0.042188		0.11175	0.0234431		0.11175	0.0341169		0.11175	0.0615234		0.4194	0.0478298		0.11175	0.0392189
0.4206	0.025432		0.22451	0.01808		0.11264	0.0244389		0.28121	0.055493		0.28121	0.0393618		0.33677	0.0289737		0.16824	0.0305421		0.4211	0.0339847		0.11232	0.0379305		0.11232	0.0246945		0.4197	0.064811		0.4197	0.042223		0.11232	0.0245802		0.11232	0.0336002		0.11232	0.0603501		0.4215	0.0478825		0.11232	0.0386655
0.4227	0.025393		0.22566	0.019239		0.11322	0.023287		0.28264	0.0583789		0.28264	0.0423667		0.33849	0.030674		0.1691	0.031424		0.4232	0.0361109		0.11289	0.0385449		0.11289	0.025283		0.42184	0.064812		0.42184	0.040125		0.11289	0.0257479		0.11289	0.0336326		0.11289	0.0597707		0.4237	0.0477444		0.11289	0.038685
0.4249	0.023217		0.2268	0.020399		0.11379	0.023296		0.28407	0.0612322		0.28407	0.0410277		0.34021	0.0323704		0.16996	0.0314728		0.4253	0.0339693		0.11347	0.0391911		0.11347	0.0241776		0.42398	0.062663		0.42398	0.037983		0.11347	0.0257842		0.11347	0.0325081		0.11347	0.0603175		0.4258	0.0475779		0.11347	0.0381284
0.427	0.023944		0.22795	0.020411		0.11437	0.0227134		0.28551	0.0640556		0.28551	0.0424805		0.34192	0.0306795		0.17082	0.0315069		0.4275	0.033963		0.11404	0.0404431		0.11404	0.0248195		0.42612	0.064899		0.42612	0.040069		0.11404	0.0275235		0.11404	0.0330813		0.11404	0.0594387		0.428	0.0452939		0.11404	0.0392915
0.4292	0.023869		0.2291	0.020409		0.11494	0.0215486		0.28694	0.0682995		0.28694	0.0424964		0.34364	0.0341247		0.17167	0.0323752		0.4296	0.0318436		0.11461	0.039968		0.11461	0.025446		0.42827	0.060729		0.42827	0.037957		0.11461	0.0275277		0.11461	0.0336225		0.11461	0.0593622		0.4301	0.0473868		0.11461	0.0410188
0.4313	0.023795		0.23024	0.021536		0.11552	0.0197998		0.28838	0.0725031		0.28838	0.0424813		0.34536	0.032452		0.17253	0.0323782		0.4318	0.0318471		0.11519	0.0400299		0.11519	0.025469		0.43041	0.063153		0.43041	0.035849		0.11519	0.0286746		0.11519	0.0335349		0.11519	0.059254		0.4323	0.0473656		0.11519	0.0410189
0.4335	0.023729		0.23139	0.021525		0.11609	0.0198059		0.28981	0.0751915		0.28981	0.0438079		0.34708	0.0324786		0.17339	0.0323481		0.4339	0.0339723		0.11576	0.0394748		0.11576	0.0254783		0.43255	0.059166		0.43255	0.033737		0.11576	0.0286794		0.11576	0.0339949		0.11576	0.0585891		0.4344	0.0495002		0.11576	0.0415949
0.4356	0.025843		0.23253	0.021511		0.11667	0.0180726		0.29125	0.0792083		0.29125	0.0436856		0.3488	0.0307772		0.17425	0.0339471		0.4361	0.0339731		0.11633	0.0389297		0.11633	0.0254837		0.43469	0.059719		0.43469	0.037934		0.11633	0.0292715		0.11633	0.0345135		0.11633	0.0590915		0.4366	0.0537909		0.11633	0.0416219
0.4378	0.025858		0.23368	0.021504		0.11724	0.0175044		0.29268	0.080198		0.29268	0.0464591		0.35052	0.0307761		0.17511	0.032954		0.4382	0.0360941		0.11691	0.0378605		0.11691	0.0260785		0.43683	0.060394		0.43683	0.035814		0.11691	0.0293019		0.11691	0.0345172		0.11691	0.0595972		0.4387	0.0559907		0.11691	0.0417127
0.4399	0.025949		0.23482	0.021503		0.11782	0.0180876		0.29412	0.0828193		0.29412	0.0478848		0.35223	0.0290646		0.17597	0.0340174		0.4404	0.0382111		0.11748	0.0372932		0.11748	0.0261256		0.43897	0.058961		0.43897	0.040034		0.11748	0.0299227		0.11748	0.0356547		0.11748	0.0589907		0.4409	0.0604244		0.11748	0.0418181
0.4421	0.026078		0.23597	0.021507		0.11839	0.0180794		0.29555	0.0839806		0.29555	0.0507958		0.35395	0.0290636		0.17682	0.0340125		0.4425	0.0360913		0.11805	0.0368234		0.11805	0.0261863		0.44111	0.06169		0.44111	0.037924		0.11805	0.0294034		0.11805	0.0362152		0.11805	0.059605		0.443	0.0627261		0.11805	0.0430477
0.4442	0.026178		0.23711	0.021507		0.11897	0.0186602		0.29699	0.0865909		0.29699	0.0522348		0.35567	0.0273543		0.17768	0.0348581		0.4447	0.0360693		0.11862	0.0345961		0.11862	0.0262076		0.44325	0.045107		0.44325	0.037908		0.11862	0.0288873		0.11862	0.0362064		0.11862	0.0602672		0.4452	0.0606451		0.11862	0.0436446
0.4464	0.025348		0.23826	0.023768		0.11954	0.0192429		0.29842	0.086327		0.29842	0.0521783		0.35739	0.0273579		0.17854	0.0330418		0.4468	0.0360047		0.1192	0.0346072		0.1192	0.0262041		0.4454	0.045515		0.4454	0.037009		0.1192	0.0272021		0.1192	0.0367572		0.1192	0.0615536		0.4473	0.0628249		0.1192	0.0441934
0.4485	0.025356		0.2394	0.021503		0.12011	0.0198244		0.29986	0.0861179		0.29986	0.0535727		0.35911	0.0273584		0.1794	0.0329323		0.449	0.0359564		0.11977	0.0346095		0.11977	0.0262141		0.44754	0.046412		0.44754	0.041321		0.11977	0.0243155		0.11977	0.0367358		0.11977	0.0610644		0.4495	0.0649918		0.11977	0.0441355
0.4506	0.027463		0.24055	0.022634		0.12069	0.0233319		0.30129	0.0874641		0.30129	0.0535691		0.36082	0.0256359		0.18026	0.0319471		0.4511	0.035928		0.12034	0.0346051		0.12034	0.0256469		0.44968	0.044451		0.44968	0.043474		0.12034	0.024283		0.12034	0.0373045		0.12034	0.0604593		0.4516	0.0628281		0.12034	0.0434916
0.4528	0.025349		0.2417	0.021503		0.12126	0.0239519		0.30273	0.0860051		0.30273	0.0536217		0.36254	0.0273438		0.18112	0.0318267		0.4533	0.0371283		0.12092	0.0340111		0.12092	0.0253585		0.45182	0.046593		0.45182	0.041332		0.12092	0.0236634		0.12092	0.0384698		0.12092	0.0598312		0.4538	0.0628257		0.12092	0.0422731
0.4549	0.025349		0.24284	0.022632		0.12184	0.0254813		0.30416	0.0859959		0.30416	0.0522343		0.36426	0.0256459		0.18197	0.0299941		0.4554	0.0371006		0.12149	0.03509		0.12149	0.0256492		0.45396	0.046595		0.45396	0.042135		0.12149	0.0236302		0.12149	0.0396314		0.12149	0.0586731		0.4559	0.0606854		0.12149	0.0410706
0.4571	0.027462		0.24399	0.02036		0.12241	0.0266936		0.3056	0.0873857		0.3056	0.0508352		0.36598	0.0256498		0.18283	0.0298946		0.4576	0.0371126		0.12206	0.0350538		0.12206	0.0253679		0.4561	0.048704		0.4561	0.042232		0.12206	0.0236344		0.12206	0.0396349		0.12206	0.0587172		0.4581	0.060759		0.12206	0.0410517
0.4592	0.027471		0.24513	0.022617		0.12299	0.0278801		0.30703	0.0886927		0.30703	0.0494258		0.3677	0.0273561		0.18369	0.0289706		0.4597	0.0371316		0.12264	0.035049		0.12264	0.0253913		0.45824	0.046556		0.45824	0.040226		0.12264	0.0236679		0.12264	0.0401887		0.12264	0.0582		0.4602	0.0586905		0.12264	0.039314
0.4614	0.029591		0.24628	0.020378		0.12356	0.0273143		0.30846	0.0885576		0.30846	0.0509209		0.36942	0.0273455		0.18455	0.0297723		0.4619	0.0359217		0.12321	0.0350812		0.12321	0.0248594		0.46039	0.04649		0.46039	0.042463		0.12321	0.0236953		0.12321	0.039605		0.12321	0.0582484		0.4624	0.0587464		0.12321	0.036988
0.4635	0.031717		0.24742	0.021533		0.12414	0.0278724		0.3099	0.088517		0.3099	0.0509636		0.37113	0.0290553		0.18541	0.0297097		0.464	0.0359843		0.12378	0.0351306		0.12378	0.0248838		0.46253	0.044313		0.46253	0.044673		0.12378	0.0277464		0.12378	0.0407181		0.12378	0.0582743		0.4645	0.0565677		0.12378	0.0369221
0.4657	0.033853		0.24857	0.021536		0.12471	0.0273058		0.31133	0.0857682		0.31133	0.0495526		0.37285	0.0290454		0.18627	0.0296146		0.4662	0.0360576		0.12436	0.0351538		0.12436	0.0248876		0.46467	0.04432		0.46467	0.042582		0.12436	0.0294718		0.12436	0.0435287		0.12436	0.0582575		0.4667	0.056577		0.12436	0.0356641
0.4678	0.035993		0.24971	0.021537		0.12529	0.0261857		0.31277	0.0859377		0.31277	0.0495967		0.37457	0.0290055		0.18712	0.0295424		0.4683	0.0382179		0.12493	0.035164		0.12493	0.0248943		0.46681	0.042288		0.46681	0.0426		0.12493	0.0300509		0.12493	0.0446436		0.12493	0.058752		0.4688	0.0544458		0.12493	0.0361493
0.47	0.038133		0.25086	0.020417		0.12586	0.0262147		0.3142	0.0860713		0.3142	0.0481616		0.37629	0.0306938		0.18798	0.0287042		0.4705	0.0382088		0.1255	0.0340429		0.1255	0.0237961		0.46895	0.044481		0.46895	0.044748		0.1255	0.0295		0.1255	0.0446111		0.1255	0.0592101		0.471	0.0545533		0.1255	0.0367044
0.4721	0.03604		0.252	0.020431		0.12644	0.0256778		0.31564	0.0861742		0.31564	0.049393		0.37801	0.0307003		0.18884	0.0296154		0.4726	0.0382055		0.12607	0.0340742		0.12607	0.0238384		0.47109	0.046639		0.47109	0.044769		0.12607	0.0301299		0.12607	0.0451261		0.12607	0.0590867		0.4731	0.0502925		0.12607	0.0361957
0.4742	0.031828		0.25315	0.022708		0.12701	0.0251242		0.31707	0.0848619		0.31707	0.0480229		0.37973	0.0289897		0.1897	0.0296975		0.4748	0.0382067		0.12665	0.0312862		0.12665	0.0232899		0.47323	0.048775		0.47323	0.044781		0.12665	0.0301992		0.12665	0.0445338		0.12665	0.0595862		0.4753	0.0486816		0.12665	0.0357634
0.4764	0.029723		0.2543	0.023844		0.12759	0.0256769		0.31851	0.0821897		0.31851	0.0467069		0.38144	0.0306882		0.19056	0.0306081		0.4769	0.0360263		0.12722	0.0313153		0.12722	0.0227239		0.47537	0.046648		0.47537	0.044783		0.12722	0.0308614		0.12722	0.0439696		0.12722	0.0601594		0.4774	0.0508558		0.12722	0.0342041
0.4785	0.02761		0.25544	0.023842		0.12816	0.0245057		0.31994	0.082465		0.31994	0.0468245		0.38316	0.0323949		0.19142	0.0306464		0.4791	0.0359812		0.12779	0.0307304		0.12779	0.0227228		0.47752	0.050864		0.47752	0.044759		0.12779	0.0304829		0.12779	0.044009		0.12779	0.0608078		0.4796	0.0488193		0.12779	0.0343088
0.4807	0.025504		0.25659	0.024983		0.12874	0.0244926		0.32138	0.0783418		0.32138	0.045495		0.38488	0.0306938		0.19227	0.0298483		0.4812	0.0359867		0.12837	0.0312451		0.12837	0.0227219		0.47966	0.050852		0.47966	0.040463		0.12837	0.0305608		0.12837	0.0435383		0.12837	0.0609148		0.4817	0.0489482		0.12837	0.0349003
0.4828	0.025527		0.25773	0.027258		0.12931	0.0233685		0.32281	0.0741119		0.32281	0.0313206		0.3866	0.0306984		0.19313	0.0299482		0.4834	0.0381108		0.12894	0.0300676		0.12894	0.0227214		0.4818	0.050846		0.4818	0.040442		0.12894	0.0300188		0.12894	0.0436592		0.12894	0.0621178		0.4839	0.0468806		0.12894	0.0348815
0.485	0.027664		0.25888	0.028369		0.12989	0.0234017		0.32425	0.0712314		0.32425	0.0313453		0.38832	0.030702		0.19399	0.0300846		0.4855	0.0359905		0.12951	0.0334537		0.12951	0.0227212		0.48394	0.055087		0.48394	0.040452		0.12951	0.0305449		0.12951	0.0437658		0.12951	0.0615025		0.486	0.0468699		0.12951	0.0360341
0.4871	0.025535		0.26002	0.049847		0.13046	0.0222829		0.32568	0.0624518		0.32568	0.0299309		0.39003	0.0306978		0.19485	0.0319451		0.4876	0.033895		0.13009	0.0328815		0.13009	0.0227214		0.48608	0.055096		0.48608	0.040473		0.13009	0.0299085		0.13009	0.0432763		0.13009	0.0614448		0.4882	0.0447624		0.13009	0.0354524
0.4893	0.023412		0.26117	0.049784		0.13103	0.021717		0.32712	0.0565897		0.32712	0.0299357		0.39175	0.0306952		0.19571	0.0320707		0.4898	0.0339481		0.13066	0.0328795		0.13066	0.0227234		0.48822	0.055099		0.48822	0.040474		0.13066	0.0291117		0.13066	0.0433272		0.13066	0.0608146		0.4903	0.044783		0.13066	0.0360495
0.4914	0.023421		0.26231	0.050864		0.13161	0.0217125		0.32855	0.0551243		0.32855	0.0299384		0.39347	0.0324013		0.19657	0.0330582		0.4919	0.033987		0.13123	0.0328757		0.13123	0.0232955		0.49036	0.059279		0.49036	0.040473		0.13123	0.0290363		0.13123	0.0404922		0.13123	0.0619461		0.4925	0.0426639		0.13123	0.0355344
0.4936	0.021306		0.26346	0.050847		0.13218	0.0217068		0.32999	0.0551205		0.32999	0.0299373		0.39519	0.0341088		0.19742	0.0323047		0.4941	0.0340028		0.13181	0.0328556		0.13181	0.0238615		0.49251	0.059222		0.49251	0.042604		0.13181	0.0278073		0.13181	0.0404714		0.13181	0.0625577		0.4946	0.0426515		0.13181	0.0361396
0.4957	0.021319		0.2646	0.051998		0.13276	0.0211363		0.33142	0.0536505		0.33142	0.0299288		0.39691	0.0324167		0.19828	0.0330279		0.4962	0.0318844		0.13238	0.0333756		0.13238	0.0244239		0.49465	0.059195		0.49465	0.040473		0.13238	0.027168		0.13238	0.0398816		0.13238	0.0638353		0.4968	0.0468665		0.13238	0.0362004
0.4979	0.021335		0.26575	0.027133		0.13333	0.0211446		0.33286	0.0536268		0.33286	0.0299351		0.39863	0.0307159		0.19914	0.0331002		0.4984	0.0318864		0.13295	0.033902		0.13295	0.0249878		0.49679	0.059185		0.49679	0.042592		0.13295	0.0276953		0.13295	0.0387473		0.13295	0.0616472		0.4989	0.0425383		0.13295	0.0368058
0.5	0.021356		0.2669	0.02595		0.13391	0.0217054		0.33429	0.0521496		0.33429	0.0314035		0.40034	0.0289962		0.2	0.0331277		0.5005	0.0318704		0.13352	0.03389		0.13352	0.0249822		0.49893	0.059182		0.49893	0.040435		0.13352	0.0259359		0.13352	0.0376073		0.13352	0.0600177		0.5011	0.0446094		0.13352	0.0362846
0.5021	0.021372		0.26804	0.025569		0.13448	0.0210878		0.33572	0.0521051		0.33572	0.0328641		0.40206	0.0306718		0.20086	0.0339893		0.5027	0.0318575		0.1341	0.0333458		0.1341	0.0249807		0.50107	0.05918		0.50107	0.042538		0.1341	0.0259234		0.1341	0.0358969		0.1341	0.0598308		0.5032	0.0445957		0.1341	0.0374475
0.5043	0.023515		0.26919	0.024314		0.13506	0.0215958		0.33716	0.049165		0.33716	0.0328652		0.40378	0.0306358		0.20172	0.0314618		0.5048	0.0318569		0.13467	0.0333941		0.13467	0.0261241		0.50321	0.05918		0.50321	0.040401		0.13467	0.0259171		0.13467	0.0364602		0.13467	0.0593884		0.5054	0.0403504		0.13467	0.0368685
0.5064	0.025651		0.27033	0.024251		0.13563	0.0220966		0.33859	0.0491337		0.33859	0.0328678		0.4055	0.0272009		0.20258	0.0315134		0.507	0.0339748		0.13524	0.0311617		0.13524	0.0272652		0.50535	0.057066		0.50535	0.040396		0.13524	0.0247736		0.13524	0.0352866		0.13524	0.0578127		0.5075	0.0424742		0.13524	0.0368494
0.5086	0.023511		0.27148	0.026518		0.13621	0.0233733		0.34003	0.0476899		0.34003	0.0314383		0.40722	0.027173		0.20343	0.0315673		0.5091	0.0360833		0.13582	0.0311663		0.13582	0.027261		0.50749	0.057066		0.50749	0.042511		0.13582	0.0253697		0.13582	0.0363491		0.13582	0.0579293		0.5097	0.0403508		0.13582	0.0368416
0.5107	0.023506		0.27262	0.027657		0.13678	0.0233054		0.34146	0.047745		0.34146	0.0328724		0.40893	0.0271435		0.20429	0.0333029		0.5113	0.0403343		0.13639	0.0317149		0.13639	0.0283959		0.50964	0.057065		0.50964	0.042465		0.13639	0.0242428		0.13639	0.0351264		0.13639	0.0579903		0.5118	0.0424733		0.13639	0.0368385
0.5129	0.023493		0.27377	0.027655		0.13736	0.0238209		0.3429	0.0449347		0.3429	0.0314456		0.41065	0.0254156		0.20515	0.0341689		0.5134	0.0360989		0.13696	0.0317047		0.13696	0.0289652		0.51178	0.054941		0.51178	0.040255		0.13696	0.0242931		0.13696	0.0350636		0.13696	0.0568572		0.514	0.0445977		0.13696	0.0368372
0.515	0.021349		0.27491	0.033417		0.13793	0.0243376		0.34433	0.04499		0.34433	0.032876		0.41237	0.0236962		0.20601	0.0350295		0.5156	0.0360672		0.13754	0.0311467		0.13754	0.0272606		0.51392	0.052801		0.51392	0.03803		0.13754	0.0243723		0.13754	0.034457		0.13754	0.0551517		0.5161	0.0445975		0.13754	0.0357026
0.5172	0.023474		0.27606	0.034581		0.13851	0.0242783		0.34577	0.0464658		0.34577	0.0328909		0.41409	0.0253617		0.20687	0.0333119		0.5177	0.0381445		0.13811	0.0311522		0.13811	0.0278287		0.51606	0.050664		0.51606	0.040014		0.13811	0.023882		0.13811	0.0355417		0.13811	0.0545636		0.5183	0.0467195		0.13811	0.0356977
0.5193	0.023463		0.27721	0.033441		0.13908	0.0247989		0.3472	0.0450453		0.3472	0.032911		0.41581	0.025345		0.20773	0.032424		0.5199	0.0402697		0.13868	0.03173		0.13868	0.0272679		0.5182	0.048522		0.5182	0.041253		0.13868	0.0237306		0.13868	0.034953		0.13868	0.0539915		0.5204	0.0467201		0.13868	0.0356813
0.5215	0.025594		0.27835	0.033444		0.13966	0.0264719		0.34864	0.0436651		0.34864	0.032923		0.41753	0.0253452		0.20858	0.0332273		0.522	0.0424108		0.13926	0.0322804		0.13926	0.0267113		0.52034	0.048493		0.52034	0.038987		0.13926	0.0243371		0.13926	0.0377961		0.13926	0.0523061		0.5226	0.0467088		0.13926	0.0350949
0.5236	0.027727		0.2795	0.033444		0.14023	0.0281407		0.35007	0.0437363		0.35007	0.0343596		0.41924	0.0270349		0.20944	0.0340236		0.5242	0.0424168		0.13983	0.0327787		0.13983	0.0267209		0.52248	0.048529		0.52248	0.038962		0.13983	0.0237636		0.13983	0.0377526		0.13983	0.0471905		0.5247	0.0466873		0.13983	0.0350968
0.5258	0.031994		0.28064	0.033444		0.1408	0.0315298		0.35151	0.0438729		0.35151	0.0343617		0.42096	0.0297086		0.2103	0.0339567		0.5263	0.0445167		0.1404	0.0337958		0.1404	0.0261612		0.52463	0.048616		0.52463	0.04329		0.1404	0.0237461		0.1404	0.0353992		0.1404	0.0471398		0.5269	0.0488014		0.1404	0.0356491
0.5279	0.029865		0.28179	0.034597		0.14138	0.0320552		0.35294	0.0425482		0.35294	0.0343625		0.42268	0.0296942		0.21116	0.0330041		0.5285	0.0444845		0.14097	0.0377053		0.14097	0.0261615		0.52677	0.048695		0.52677	0.043276		0.14097	0.0243053		0.14097	0.0347836		0.14097	0.0476016		0.529	0.0487984		0.14097	0.0356118
0.53	0.031998		0.28293	0.033441		0.14195	0.0325884		0.35438	0.041166		0.35438	0.0357947		0.4244	0.0314582		0.21202	0.0322525		0.5306	0.0487068		0.14155	0.0380879		0.14155	0.0261631		0.52891	0.046592		0.52891	0.041065		0.14155	0.0242988		0.14155	0.0353458		0.14155	0.0492163		0.5312	0.0509266		0.14155	0.0350153
0.5322	0.031992		0.28408	0.034581		0.14253	0.0319872		0.35581	0.0411737		0.35581	0.0357949		0.42612	0.0321881		0.21288	0.0320916		0.5328	0.0508325		0.14212	0.0384943		0.14212	0.0250144		0.53105	0.044439		0.53105	0.04099		0.14212	0.0237157		0.14212	0.0353519		0.14212	0.0531216		0.5333	0.0487992		0.14212	0.0349834
0.5343	0.031999		0.28522	0.032257		0.1431	0.0325377		0.35725	0.03975		0.35725	0.0372268		0.42784	0.0322724		0.21373	0.0379563		0.5349	0.0466406		0.14269	0.0395528		0.14269	0.0250061		0.53319	0.04441		0.53319	0.045207		0.14269	0.0248106		0.14269	0.0359552		0.14269	0.0531119		0.5355	0.0466304		0.14269	0.0349432
0.5365	0.034142		0.28637	0.033408		0.14368	0.0336745		0.35868	0.0397689		0.35868	0.035795		0.42955	0.0305976		0.21459	0.0377671		0.5371	0.0466691		0.14327	0.0395248		0.14327	0.0250133		0.53533	0.044404		0.53533	0.04082		0.14327	0.0250624		0.14327	0.0359784		0.14327	0.0525849		0.5376	0.044461		0.14327	0.0355486
0.5386	0.031969		0.28751	0.034555		0.14425	0.0325637		0.36011	0.041252		0.36011	0.035795		0.43127	0.0305986		0.21545	0.0376175		0.5392	0.0466699		0.14384	0.0394941		0.14384	0.0244232		0.53747	0.04653		0.53747	0.042908		0.14384	0.0250609		0.14384	0.036585		0.14384	0.0531683		0.5398	0.0423354		0.14384	0.0360679
0.5408	0.031908		0.28866	0.0357		0.14483	0.0309279		0.36155	0.0413144		0.36155	0.0357945		0.43299	0.0271973		0.21631	0.0349607		0.5414	0.0467256		0.14441	0.0394442		0.14441	0.0255044		0.53961	0.044462		0.53961	0.042835		0.14441	0.0233175		0.14441	0.0366525		0.14441	0.0621917		0.5419	0.040243		0.14441	0.0360804
0.5429	0.031889		0.28981	0.034546		0.1454	0.0310308		0.36298	0.0413364		0.36298	0.0357933		0.43471	0.0272031		0.21717	0.0357574		0.5435	0.048917		0.14499	0.0399799		0.14499	0.0254329		0.54176	0.044521		0.54176	0.044862		0.14499	0.0236753		0.14499	0.0367252		0.14499	0.0615927		0.5441	0.0445286		0.14499	0.0360955
0.5451	0.034017		0.29095	0.033394		0.14598	0.0293943		0.36442	0.0427619		0.36442	0.0357981		0.43643	0.0255174		0.21803	0.0357229		0.5456	0.0468193		0.14556	0.0400021		0.14556	0.0256434		0.5439	0.040255		0.5439	0.040455		0.14556	0.0242439		0.14556	0.0372397		0.14556	0.059873		0.5462	0.0424419		0.14556	0.0355502
0.5472	0.034016		0.2921	0.032243		0.14655	0.0242658		0.36585	0.0427685		0.36585	0.0343786		0.43814	0.0221268		0.21888	0.0374155		0.5478	0.0468317		0.14613	0.0411857		0.14613	0.0261709		0.54604	0.040148		0.54604	0.042371		0.14613	0.0242386		0.14613	0.0355853		0.14613	0.0570565		0.5484	0.0424466		0.14613	0.0361319
0.5494	0.031887		0.29324	0.031113		0.14713	0.0237414		0.36729	0.042785		0.36729	0.0358185		0.43986	0.0221312		0.21974	0.0374387		0.5499	0.0447095		0.1467	0.0412005		0.1467	0.0267482		0.54818	0.040072		0.54818	0.043556		0.1467	0.0262211		0.1467	0.0356374		0.1467	0.0565122		0.5505	0.0424319		0.1467	0.0361555
0.5515	0.03188		0.29439	0.03002		0.1477	0.0237988		0.36872	0.0399381		0.36872	0.0343869		0.44158	0.0204287		0.2206	0.0374892		0.5521	0.0425705		0.14728	0.0411728		0.14728	0.0279204		0.55032	0.040072		0.55032	0.043223		0.14728	0.0296529		0.14728	0.0351233		0.14728	0.0565511		0.5527	0.0402926		0.14728	0.0378769
0.5536	0.03188		0.29553	0.030095		0.14828	0.0232831		0.37016	0.0399171		0.37016	0.0343867		0.4433	0.0187265		0.22146	0.035837		0.5542	0.0404189		0.14785	0.0416804		0.14785	0.0296567		0.55246	0.040056		0.55246	0.045216		0.14785	0.0301369		0.14785	0.035721		0.14785	0.0560235		0.5548	0.0402932		0.14785	0.0384757
0.5558	0.031884		0.29668	0.031337		0.14885	0.0239517		0.37159	0.0398976		0.37159	0.0329539		0.44502	0.0204334		0.22232	0.0367485		0.5564	0.0382731		0.14842	0.0422233		0.14842	0.0319567		0.5546	0.037921		0.5546	0.045238		0.14842	0.0300624		0.14842	0.0391394		0.14842	0.0447235		0.557	0.0381826		0.14842	0.0390722
0.5579	0.036127		0.29782	0.065116		0.14943	0.023813		0.37303	0.0398944		0.37303	0.0329588		0.44674	0.0221509		0.22318	0.0376716		0.5585	0.0382492		0.149	0.0417158		0.149	0.034268		0.55675	0.04355		0.55675	0.045305		0.149	0.0300233		0.149	0.0385867		0.149	0.0441665		0.5591	0.0424361		0.149	0.0385252
0.5601	0.036115		0.29897	0.04884		0.15	0.0233263		0.37446	0.0370453		0.37446	0.0315393		0.44845	0.0204633		0.22403	0.0368857		0.5607	0.0382063		0.14957	0.0412807		0.14957	0.0348552		0.55889	0.045679		0.55889	0.045312		0.14957	0.0294123		0.14957	0.0386159		0.14957	0.0435968		0.5613	0.0424557		0.14957	0.0385353
0.5622	0.036104		0.30011	0.045301		0.15057	0.0233678		0.3759	0.0398918		0.3759	0.0315451		0.45017	0.0204704		0.22489	0.0369615		0.5628	0.0402689		0.15014	0.0408156		0.15014	0.0354423		0.56103	0.045618		0.56103	0.04521		0.15014	0.0293486		0.15014	0.0375332		0.15014	0.0441602		0.5634	0.0424832		0.15014	0.0396738
0.5644	0.040346		0.30126	0.045306		0.15115	0.024518		0.37733	0.0370389		0.37733	0.0315298		0.45189	0.0238823		0.22575	0.0370458		0.565	0.0381149		0.15072	0.037396		0.15072	0.0366141		0.56317	0.043393		0.56317	0.049326		0.15072	0.0286835		0.15072	0.0370287		0.15072	0.0441645		0.5656	0.0424901		0.15072	0.0413761
0.5665	0.038233		0.30241	0.043068		0.15172	0.0250886		0.37877	0.038472		0.37877	0.0314996		0.45361	0.0238832		0.22661	0.0354068		0.5671	0.038109		0.15129	0.0374081		0.15129	0.0366286		0.56531	0.045534		0.56531	0.049144		0.15129	0.0280405		0.15129	0.0370818		0.15129	0.0441857		0.5677	0.0424409		0.15129	0.0425095
0.5687	0.040358		0.30355	0.041709		0.1523	0.0250879		0.3802	0.0370713		0.3802	0.0314673		0.45533	0.0238803		0.22747	0.0354959		0.5693	0.0381104		0.15186	0.0397673		0.15186	0.0354652		0.56745	0.047687		0.56745	0.053247		0.15186	0.0280029		0.15186	0.0365471		0.15186	0.0464739		0.5699	0.042355		0.15186	0.0362736
0.5708	0.040351		0.3047	0.040628		0.15287	0.0256575		0.38164	0.038535		0.38164	0.031448		0.45704	0.0238715		0.22833	0.0364576		0.5714	0.0381119		0.15244	0.0398692		0.15244	0.034878		0.56959	0.045515		0.56959	0.053089		0.15244	0.027977		0.15244	0.0359901		0.15244	0.0470309		0.572	0.0415439		0.15244	0.0351294
0.573	0.042468		0.30584	0.039521		0.15345	0.0250871		0.38307	0.0371416		0.38307	0.0314433		0.45876	0.0255654		0.22918	0.0356836		0.5736	0.0360047		0.15301	0.0400161		0.15301	0.0348843		0.57173	0.047718		0.57173	0.055035		0.15301	0.0285313		0.15301	0.0359913		0.15301	0.0481385		0.5742	0.0414895		0.15301	0.0350876
0.5751	0.040342		0.30699	0.038386		0.15402	0.025087		0.38451	0.0371483		0.38451	0.0314439		0.46048	0.0238527		0.23004	0.035784		0.5757	0.03601		0.15358	0.0405851		0.15358	0.034314		0.57388	0.049966		0.57388	0.056787		0.15358	0.029096		0.15358	0.0359864		0.15358	0.0486868		0.5763	0.0414789		0.15358	0.0350335
0.5773	0.040341		0.30813	0.031603		0.1546	0.025087		0.38594	0.0385532		0.38594	0.0328744		0.4622	0.0221452		0.2309	0.0338439		0.5779	0.0381222		0.15415	0.0408022		0.15415	0.0337302		0.57602	0.052197		0.57602	0.05605		0.15415	0.0290943		0.15415	0.0354061		0.15415	0.0486712		0.5785	0.0436555		0.15415	0.0344171
0.5794	0.036094		0.30928	0.029346		0.15517	0.025087		0.38737	0.0356615		0.38737	0.0328751		0.46392	0.0221462		0.23176	0.0339141		0.58	0.0381591		0.15473	0.0426118		0.15473	0.0337224		0.57816	0.052211		0.57816	0.059457		0.15473	0.0296796		0.15473	0.0354006		0.15473	0.0480746		0.5806	0.041425		0.15473	0.0343706
0.5815	0.036094		0.31042	0.028225		0.15575	0.0262273		0.38881	0.0341977		0.38881	0.0328755		0.46564	0.0221515		0.23262	0.0339428		0.5822	0.0382265		0.1553	0.0471742		0.1553	0.0331346		0.5803	0.052215		0.5803	0.056577		0.1553	0.0297148		0.1553	0.0359722		0.1553	0.0491831		0.5828	0.0391665		0.1553	0.0342894
0.5837	0.031847		0.31157	0.027107		0.15632	0.0307886		0.39024	0.0355859		0.39024	0.0314463		0.46735	0.0238602		0.23348	0.0339496		0.5843	0.0403971		0.15587	0.0465935		0.15587	0.0337097		0.58244	0.050046		0.58244	0.058302		0.15587	0.0297531		0.15587	0.035401		0.15587	0.049727		0.5849	0.0390786		0.15587	0.0348054
0.5858	0.031842		0.31271	0.028247		0.1569	0.0285079		0.39168	0.0327083		0.39168	0.0314466		0.46907	0.0238547		0.23433	0.0331017		0.5865	0.0404106		0.15645	0.0471562		0.15645	0.0337132		0.58458	0.052245		0.58458	0.062385		0.15645	0.0303746		0.15645	0.0354013		0.15645	0.0485714		0.5871	0.0390309		0.15645	0.037087
0.588	0.029719		0.31386	0.027128		0.15747	0.0262285		0.39311	0.0355231		0.39311	0.0328773		0.47079	0.0255453		0.23519	0.0330941		0.5886	0.0425277		0.15702	0.0477176		0.15702	0.0337201		0.58672	0.048453		0.58672	0.062348		0.15702	0.0304362		0.15702	0.0359722		0.15702	0.0479838		0.5892	0.0390342		0.15702	0.0353247
0.5901	0.029735		0.31501	0.027141		0.15805	0.0250891		0.39455	0.034078		0.39455	0.0314459		0.47251	0.0255349		0.23605	0.0330686		0.5908	0.0403969		0.15759	0.0488351		0.15759	0.0336986		0.58887	0.050642		0.58887	0.064525		0.15759	0.0299175		0.15759	0.0365429		0.15759	0.0480115		0.5914	0.0412035		0.15759	0.0347286
0.5923	0.02762		0.31615	0.02716		0.15862	0.0245102		0.39598	0.0326373		0.39598	0.0342918		0.47423	0.025529		0.23691	0.0339004		0.5929	0.0404075		0.15817	0.0488053		0.15817	0.0325001		0.59101	0.05282		0.59101	0.066442		0.15817	0.029952		0.15817	0.0376864		0.15817	0.04416		0.5935	0.0390174		0.15817	0.0352976
0.5944	0.029744		0.3173	0.026055		0.1592	0.0239302		0.39742	0.0326212		0.39742	0.0342701		0.47595	0.025522		0.23777	0.0313804		0.5951	0.0404094		0.15874	0.0493654		0.15874	0.0313212		0.59315	0.050733		0.59315	0.068215		0.15874	0.0299653		0.15874	0.0376749		0.15874	0.0425696		0.5957	0.0411556		0.15874	0.035299
0.5966	0.029742		0.31844	0.026099		0.15977	0.0239301		0.39885	0.0326172		0.39885	0.0342447		0.47766	0.0272111		0.23863	0.0322789		0.5972	0.0425211		0.15931	0.0499426		0.15931	0.0296092		0.59529	0.050743		0.59529	0.06597		0.15931	0.0299874		0.15931	0.039282		0.15931	0.0415346		0.5978	0.0433284		0.15931	0.036481
0.5987	0.029739		0.31959	0.026151		0.16034	0.0239339		0.40029	0.0326217		0.40029	0.0342195		0.47938	0.0255046		0.23948	0.0323439		0.5994	0.0446416		0.15989	0.0499393		0.15989	0.028476		0.59743	0.050761		0.59743	0.066198		0.15989	0.0300331		0.15989	0.039118		0.15989	0.0421835		0.6	0.0412223		0.15989	0.0371205
0.6009	0.027623		0.32073	0.025036		0.16092	0.0233675		0.40172	0.0312036		0.40172	0.0341965		0.4811	0.0255093		0.24034	0.0315597		0.6015	0.0425241		0.16046	0.0487993		0.16046	0.0278797		0.59957	0.050809		0.59957	0.066604		0.16046	0.0306505		0.16046	0.0395567		0.16046	0.0416438		0.6022	0.0412869		0.16046	0.03719
0.603	0.027688		0.32188	0.02504		0.16149	0.0228014		0.40316	0.029785		0.40316	0.0327526		0.48282	0.0272194		0.2412	0.030759		0.6037	0.0425327		0.16103	0.0482044		0.16103	0.0273012		0.60171	0.050892		0.60171	0.066926		0.16103	0.0300892		0.16103	0.0407786		0.16103	0.0410743		0.6043	0.0413112		0.16103	0.0378275
0.6052	0.02993		0.32302	0.023907		0.16207	0.0222297		0.40459	0.0326228		0.40459	0.0327379		0.48454	0.025521		0.24206	0.0316435		0.6058	0.0404107		0.1616	0.0481498		0.1616	0.0267628		0.60385	0.05522		0.60385	0.0671		0.1616	0.0300943		0.1616	0.0417707		0.1616	0.0405005		0.6065	0.0434737		0.1616	0.0378774
0.6073	0.029997		0.32417	0.025055		0.16264	0.022796		0.40603	0.0311787		0.40603	0.0327345		0.48625	0.0255066		0.24292	0.0316566		0.6079	0.0382859		0.16218	0.0480932		0.16218	0.0265017		0.606	0.05525		0.606	0.069493		0.16218	0.0295216		0.16218	0.0433689		0.16218	0.0404982		0.6086	0.043432		0.16218	0.0383633
0.6094	0.029995		0.32531	0.023926		0.16322	0.022229		0.40746	0.0311177		0.40746	0.029896		0.48797	0.0271801		0.24378	0.0316646		0.6101	0.0361593		0.16275	0.0480591		0.16275	0.026591		0.60814	0.055249		0.60814	0.067589		0.16275	0.0283674		0.16275	0.0438497		0.16275	0.0404952		0.6108	0.047706		0.16275	0.0384645
0.6116	0.029971		0.32646	0.025067		0.16379	0.0222337		0.4089	0.0321066		0.4089	0.0299046		0.48969	0.0254702		0.24464	0.0333814		0.6122	0.0340293		0.16332	0.049182		0.16332	0.0260936		0.61028	0.057402		0.61028	0.071517		0.16332	0.0272031		0.16332	0.0432348		0.16332	0.0353663		0.6129	0.0476272		0.16332	0.0385892
0.6137	0.029961		0.32761	0.02393		0.16437	0.0222318		0.41033	0.0291143		0.41033	0.0327586		0.49141	0.0237774		0.24549	0.0333663		0.6144	0.0340209		0.1639	0.0491841		0.1639	0.0266703		0.61242	0.059565		0.61242	0.067298		0.1639	0.0271887		0.1639	0.0438107		0.1639	0.0348069		0.6151	0.0497129		0.1639	0.0403954
0.6159	0.02996		0.32875	0.023941		0.16494	0.0205141		0.41176	0.029076		0.41176	0.0313374		0.49313	0.0237866		0.24635	0.034193		0.6165	0.0318959		0.16447	0.0480682		0.16447	0.0266396		0.61456	0.061666		0.61456	0.065315		0.16447	0.0283581		0.16447	0.0437912		0.16447	0.0404666		0.6172	0.04964		0.16447	0.0393361
0.618	0.029961		0.3299	0.023949		0.16552	0.0205205		0.4132	0.029095		0.4132	0.0299144		0.49485	0.0271947		0.24721	0.0341881		0.6187	0.0297826		0.16504	0.0469708		0.16504	0.0277338		0.6167	0.061599		0.6167	0.063629		0.16504	0.0307359		0.16504	0.0431597		0.16504	0.0392269		0.6194	0.0517194		0.16504	0.0388119
0.6202	0.029962		0.33104	0.025093		0.16609	0.0211121		0.41463	0.030608		0.41463	0.0313405		0.49656	0.0255017		0.24807	0.0341946		0.6208	0.0297877		0.16562	0.0452941		0.16562	0.0271467		0.61884	0.059438		0.61884	0.062217		0.16562	0.0307956		0.16562	0.0425623		0.16562	0.0391151		0.6215	0.0473436		0.16562	0.0354035
0.6223	0.029959		0.33219	0.025092		0.16667	0.0211383		0.41607	0.028234		0.41607	0.0313466		0.49828	0.0272107		0.24893	0.0333397		0.623	0.0319291		0.16619	0.0441685		0.16619	0.0271444		0.62099	0.059434		0.62099	0.058688		0.16619	0.0314106		0.16619	0.0431659		0.16619	0.0384692		0.6237	0.0473097		0.16619	0.0342662
0.6245	0.02994		0.33333	0.023956		0.16724	0.0205834		0.4175	0.028274		0.4175	0.0327783		0.5	0.0323282		0.24979	0.0333388		0.6251	0.0298372		0.16676	0.0436106		0.16676	0.0277093		0.62313	0.057321		0.62313	0.061471		0.16676	0.0320216		0.16676	0.0426131		0.16676	0.0372874		0.6258	0.0494593		0.16676	0.0348351
0.6266	0.02992		0.33448	0.025113		0.16782	0.0211546		0.41894	0.0282973		0.41894	0.032776		0.50172	0.0323478		0.25064	0.0324858		0.6273	0.0341577		0.16734	0.0436331		0.16734	0.0277088		0.62527	0.057346		0.62527	0.057759		0.16734	0.0321362		0.16734	0.0414689		0.16734	0.0361243		0.628	0.0451619		0.16734	0.0336795
0.6288	0.029922		0.33562	0.022839		0.16839	0.0222801		0.42037	0.0283109		0.42037	0.0313449		0.50344	0.032368		0.2515	0.0316307		0.6294	0.0342107		0.16791	0.0425432		0.16791	0.0271488		0.62741	0.057382		0.62741	0.056169		0.16791	0.0333527		0.16791	0.0420541		0.16791	0.0338705		0.6301	0.0451852		0.16791	0.0342295
0.6309	0.032041		0.33677	0.023981		0.16897	0.0228246		0.42181	0.0311603		0.42181	0.0327648		0.50515	0.0340701		0.25236	0.0333408		0.6316	0.0363749		0.16848	0.0431364		0.16848	0.0271551		0.62955	0.057413		0.62955	0.054785		0.16848	0.033424		0.16848	0.0415016		0.16848	0.033868		0.6323	0.0430756		0.16848	0.0342249
0.633	0.032001		0.33792	0.02398		0.16954	0.022805		0.42324	0.0311903		0.42324	0.0313354		0.50687	0.0374604		0.25322	0.0333408		0.6337	0.0385194		0.16905	0.0430654		0.16905	0.0271553		0.63169	0.057447		0.63169	0.05525		0.16905	0.0334431		0.16905	0.040973		0.16905	0.0349636		0.6344	0.0409755		0.16905	0.0342383
0.6352	0.031975		0.33906	0.023978		0.17011	0.0222304		0.42468	0.0326371		0.42468	0.0299031		0.50859	0.0391482		0.25408	0.0324845		0.6359	0.0342365		0.16963	0.0434452		0.16963	0.0271497		0.63383	0.057491		0.63383	0.055661		0.16963	0.0328313		0.16963	0.0416175		0.16963	0.0367069		0.6366	0.041043		0.16963	0.0330994
0.6373	0.031967		0.34021	0.023977		0.17069	0.0216603		0.42611	0.0312312		0.42611	0.0298996		0.51031	0.0391296		0.25494	0.0333404		0.638	0.0342216		0.1702	0.0429256		0.1702	0.0277135		0.63597	0.057522		0.63597	0.053907		0.1702	0.0333151		0.1702	0.0410894		0.1702	0.0378357		0.6387	0.0410963		0.1702	0.0331015
0.6395	0.031964		0.34135	0.02512		0.17126	0.0205172		0.42755	0.0326539		0.42755	0.0284795		0.51203	0.037403		0.25579	0.0324857		0.6402	0.0342091		0.17077	0.0432047		0.17077	0.0277301		0.63812	0.057522		0.63812	0.052031		0.17077	0.0332552		0.17077	0.041113		0.17077	0.0384182		0.6409	0.0411051		0.17077	0.0336814
0.6416	0.031964		0.3425	0.02626		0.17184	0.0205116		0.42898	0.0312345		0.42898	0.029908		0.51375	0.0339801		0.25665	0.0324851		0.6423	0.0342103		0.17135	0.048109		0.17135	0.0271881		0.64026	0.055366		0.64026	0.052168		0.17135	0.0337908		0.17135	0.0417067		0.17135	0.0384365		0.643	0.0411041		0.17135	0.0336931
0.6438	0.031963		0.34364	0.027394		0.17241	0.0205098		0.43042	0.0326539		0.43042	0.0284865		0.51546	0.0356729		0.25751	0.0333432		0.6445	0.0363539		0.17192	0.048485		0.17192	0.0277781		0.6424	0.053185		0.6424	0.052222		0.17192	0.0343558		0.17192	0.0423085		0.17192	0.0384496		0.6452	0.0389787		0.17192	0.0337136
0.6459	0.029832		0.34479	0.027383		0.17299	0.0199501		0.43185	0.0326538		0.43185	0.0284879		0.51718	0.0339905		0.25837	0.032494		0.6466	0.0384961		0.17249	0.0472205		0.17249	0.0272452		0.64454	0.053138		0.64454	0.04845		0.17249	0.0349257		0.17249	0.0423572		0.17249	0.0378734		0.6473	0.0433953		0.17249	0.0337412
0.6481	0.031963		0.34593	0.027372		0.17356	0.0211083		0.43329	0.0340725		0.43329	0.0284886		0.5189	0.0340113		0.25923	0.032497		0.6488	0.038498		0.17307	0.0466124		0.17307	0.0284195		0.64668	0.057376		0.64668	0.048606		0.17307	0.036099		0.17307	0.0424458		0.17307	0.0384588		0.6495	0.0434981		0.17307	0.0343309
0.6502	0.031963		0.34708	0.026224		0.17414	0.0216947		0.43472	0.032645		0.43472	0.0299126		0.52062	0.0340245		0.26009	0.0333382		0.6509	0.0406376		0.17364	0.0460755		0.17364	0.0284414		0.64882	0.05739		0.64882	0.050921		0.17364	0.0361047		0.17364	0.0425385		0.17364	0.0384599		0.6516	0.0457546		0.17364	0.0337648
0.6524	0.031962		0.34822	0.027363		0.17471	0.0217093		0.43615	0.0326206		0.43615	0.0284826		0.52234	0.0340331		0.26094	0.033317		0.6531	0.0427768		0.17421	0.0398557		0.17421	0.0284449		0.65096	0.055271		0.65096	0.048946		0.17421	0.0354982		0.17421	0.0423237		0.17421	0.0384603		0.6538	0.0436113		0.17421	0.0349119
0.6545	0.034085		0.34937	0.026228		0.17529	0.0211432		0.43759	0.0339988		0.43759	0.028476		0.52406	0.0340488		0.2618	0.0341727		0.6552	0.0406372		0.17479	0.0392577		0.17479	0.0284451		0.6531	0.057391		0.6531	0.048992		0.17479	0.0360365		0.17479	0.038454		0.17479	0.0384605		0.6559	0.045815		0.17479	0.0354817
0.6567	0.034049		0.35052	0.025093		0.17586	0.0211424		0.43902	0.0325395		0.43902	0.028477		0.52577	0.0340737		0.26266	0.0358792		0.6574	0.0406321		0.17536	0.0397531		0.17536	0.0295851		0.65525	0.057382		0.65525	0.053225		0.17536	0.0359941		0.17536	0.0374064		0.17536	0.0390433		0.6581	0.0458634		0.17536	0.0360382
0.6588	0.034		0.35166	0.025091		0.17644	0.021713		0.44046	0.0339228		0.44046	0.0284814		0.52749	0.0357991		0.26352	0.0358568		0.6595	0.0406293		0.17593	0.039167		0.17593	0.0295828		0.65739	0.051001		0.65739	0.055319		0.17593	0.0359925		0.17593	0.0380035		0.17593	0.0390433		0.6602	0.0486647		0.17593	0.036011
0.6609	0.033975		0.35281	0.023952		0.17701	0.0217068		0.44189	0.0339198		0.44189	0.0284849		0.52921	0.0358136		0.26438	0.0349816		0.6617	0.0385057		0.1765	0.0392356		0.1765	0.0301471		0.65953	0.055251		0.65953	0.053154		0.1765	0.0354486		0.1765	0.0374371		0.1765	0.0390433		0.6624	0.0509024		0.1765	0.0359811
0.6631	0.038222		0.35395	0.025095		0.17759	0.0205505		0.44333	0.0339412		0.44333	0.028487		0.53093	0.0358306		0.26524	0.0358089		0.6638	0.0363783		0.17708	0.0399212		0.17708	0.0307157		0.66167	0.053128		0.66167	0.05525		0.17708	0.0354971		0.17708	0.0374545		0.17708	0.0390433		0.6645	0.0509721		0.17708	0.0359624
0.6652	0.038204		0.3551	0.025085		0.17816	0.0211112		0.44476	0.0325492		0.44476	0.0270635		0.53265	0.0392641		0.26609	0.0340717		0.666	0.0363784		0.17765	0.0411608		0.17765	0.0312834		0.66381	0.055261		0.66381	0.050973		0.17765	0.0361134		0.17765	0.0374726		0.17765	0.0402088		0.6667	0.0552487		0.17765	0.0359592
0.6674	0.038163		0.35624	0.026172		0.17874	0.0210978		0.4462	0.0325613		0.4462	0.0270653		0.53436	0.0392635		0.26695	0.0340473		0.6681	0.0363754		0.17822	0.04293		0.17822	0.0318473		0.66595	0.055271		0.66595	0.050961		0.17822	0.0361371		0.17822	0.0369405		0.17822	0.0402089		0.6688	0.0552559		0.17822	0.0348202
0.6695	0.038143		0.35739	0.026073		0.17931	0.0210688		0.44763	0.0325637		0.44763	0.0270728		0.53608	0.0409598		0.26781	0.0331772		0.6702	0.0363734		0.1788	0.0429529		0.1788	0.0318452		0.66809	0.055272		0.66809	0.048844		0.1788	0.0349472		0.1788	0.0364163		0.1788	0.0407916		0.671	0.0552555		0.1788	0.0336808
0.6717	0.038145		0.35853	0.02595		0.17989	0.021025		0.44907	0.0311477		0.44907	0.0270796		0.5378	0.0409727		0.26867	0.0331475		0.6724	0.0363724		0.17937	0.0429578		0.17937	0.0312768		0.67024	0.053124		0.67024	0.048831		0.17937	0.0349594		0.17937	0.0353062		0.17937	0.0407916		0.6731	0.0531363		0.17937	0.0331113
0.6738	0.033935		0.35968	0.025547		0.18046	0.0215518		0.4505	0.0297418		0.4505	0.0285032		0.53952	0.0409725		0.26953	0.0330956		0.6745	0.036372		0.17994	0.0435124		0.17994	0.0318374		0.67238	0.053092		0.67238	0.046654		0.17994	0.0332747		0.17994	0.0358967		0.17994	0.0384604		0.6753	0.053148		0.17994	0.0314007
0.676	0.031847		0.36082	0.026569		0.18103	0.0220971		0.45194	0.0297661		0.45194	0.0270747		0.54124	0.0409263		0.27039	0.0338918		0.6767	0.0385114		0.18052	0.0429084		0.18052	0.0323895		0.67452	0.050956		0.67452	0.048719		0.18052	0.03328		0.18052	0.0370466		0.18052	0.0367074		0.6774	0.0553005		0.18052	0.0308321
0.6781	0.031841		0.36197	0.025297		0.18161	0.0226517		0.45337	0.0312123		0.45337	0.0256515		0.54296	0.0408751		0.27124	0.0347316		0.6788	0.0363713		0.18109	0.0423226		0.18109	0.0329552		0.67666	0.050956		0.67666	0.046581		0.18109	0.0321668		0.18109	0.0364787		0.18109	0.0366904		0.6796	0.051089		0.18109	0.0302596
0.6803	0.029686		0.36312	0.026369		0.18218	0.0226458		0.45481	0.0298036		0.45481	0.0285092		0.54467	0.0408312		0.2721	0.0364581		0.681	0.0363689		0.18166	0.0422869		0.18166	0.0335546		0.6788	0.048823		0.6788	0.050798		0.18166	0.0310593		0.18166	0.03706		0.18166	0.0366875		0.6817	0.0490097		0.18166	0.0296884
0.6824	0.029668		0.36426	0.028627		0.18276	0.0243494		0.45624	0.0312207		0.45624	0.0270922		0.54639	0.0424566		0.27296	0.0364859		0.6831	0.0342323		0.18223	0.0427614		0.18223	0.0324655		0.68094	0.048815		0.68094	0.050779		0.18223	0.0310671		0.18223	0.036528		0.18223	0.0361283		0.6839	0.0490631		0.18223	0.030263
0.6845	0.031785		0.36541	0.027464		0.18333	0.024943		0.45768	0.0326365		0.45768	0.0256756		0.54811	0.0406586		0.27382	0.0381875		0.6853	0.0342529		0.18281	0.0426609		0.18281	0.033072		0.68308	0.048801		0.68308	0.05077		0.18281	0.0310485		0.18281	0.037713		0.18281	0.0360887		0.686	0.0491121		0.18281	0.0308378
0.6867	0.031797		0.36655	0.029731		0.18391	0.0238521		0.45911	0.0326392		0.45911	0.0256786		0.54983	0.0422659		0.27468	0.039853		0.6874	0.034274		0.18338	0.0420541		0.18338	0.0325072		0.68522	0.048789		0.68522	0.048678		0.18338	0.0304677		0.18338	0.0377197		0.18338	0.0355475		0.6882	0.0512713		0.18338	0.0314109
0.6888	0.031839		0.3677	0.029727		0.18448	0.0244589		0.46055	0.0340795		0.46055	0.0256733		0.55155	0.0419345		0.27554	0.0398012		0.6896	0.0364236		0.18395	0.0431783		0.18395	0.0325081		0.68737	0.044547		0.68737	0.048735		0.18395	0.0315959		0.18395	0.0382338		0.18395	0.0349695		0.6903	0.0512563		0.18395	0.0319826
0.691	0.031887		0.36884	0.029758		0.18506	0.0239057		0.46198	0.0341228		0.46198	0.0285227		0.55326	0.0419264		0.27639	0.039771		0.6917	0.0407089		0.18453	0.0431259		0.18453	0.0319482		0.68951	0.046676		0.68951	0.048804		0.18453	0.0321645		0.18453	0.0386613		0.18453	0.035552		0.6925	0.0512462		0.18453	0.0331237
0.6931	0.03615		0.36999	0.030921		0.18563	0.0244757		0.46341	0.0341807		0.46341	0.0271029		0.55498	0.043641		0.27725	0.0406105		0.6939	0.0428507		0.1851	0.0430232		0.1851	0.0319607		0.69165	0.046686		0.69165	0.048797		0.1851	0.031603		0.1851	0.0395897		0.1851	0.0355476		0.6946	0.0491211		0.1851	0.0331176
0.6953	0.034026		0.37113	0.032073		0.18621	0.0233268		0.46485	0.0342332		0.46485	0.0271131		0.5567	0.0400906		0.27811	0.0406		0.696	0.04285		0.18567	0.0429083		0.18567	0.031386		0.69379	0.044577		0.69379	0.050864		0.18567	0.0315762		0.18567	0.040134		0.18567	0.0360793		0.6968	0.0512663		0.18567	0.0331008
0.6974	0.036171		0.37228	0.03207		0.18678	0.0238728		0.46628	0.034263		0.46628	0.0271257		0.55842	0.0417912		0.27897	0.0431019		0.6982	0.0407069		0.18625	0.0428318		0.18625	0.0319414		0.69593	0.044591		0.69593	0.06782		0.18625	0.0285325		0.18625	0.0439561		0.18625	0.0361081		0.6989	0.049134		0.18625	0.0336498
0.6996	0.036181		0.37342	0.032051		0.18736	0.0238467		0.46772	0.0328464		0.46772	0.0257098		0.56014	0.0417902		0.27983	0.0436504		0.7003	0.0407157		0.18682	0.0437455		0.18682	0.0319295		0.69807	0.04672		0.69807	0.065691		0.18682	0.0279415		0.18682	0.0443074		0.18682	0.0361434		0.7011	0.0469897		0.18682	0.0342009
0.7017	0.038311		0.37457	0.032047		0.18793	0.0238201		0.46915	0.0314201		0.46915	0.0257147		0.56186	0.0417871		0.28069	0.0444382		0.7025	0.0407491		0.18739	0.0439733		0.18739	0.0324989		0.70021	0.044573		0.70021	0.055032		0.18739	0.0276152		0.18739	0.0435374		0.18739	0.0361823		0.7032	0.0469871		0.18739	0.03419
0.7039	0.03831		0.37572	0.030926		0.18851	0.0249271		0.47059	0.0328368		0.47059	0.0242864		0.56357	0.0434852		0.28155	0.0443604		0.7046	0.0407868		0.18797	0.04355		0.18797	0.0319322		0.70236	0.04454		0.70236	0.052874		0.18797	0.0276661		0.18797	0.0439434		0.18797	0.0367475		0.7054	0.0470132		0.18797	0.0341915
0.706	0.036181		0.37686	0.030971		0.18908	0.0237783		0.47202	0.0313818		0.47202	0.0271422		0.56529	0.0434121		0.2824	0.0460641		0.7068	0.0408035		0.18854	0.0431467		0.18854	0.0324998		0.7045	0.042418		0.7045	0.052855		0.18854	0.0271458		0.18854	0.044369		0.18854	0.0361429		0.7075	0.0449127		0.18854	0.0341996
0.7082	0.036176		0.37801	0.031038		0.18966	0.0243414		0.47346	0.0313562		0.47346	0.0271394		0.56701	0.0433245		0.28326	0.0469267		0.7089	0.040797		0.18911	0.0427324		0.18911	0.033062		0.70664	0.04033		0.70664	0.052809		0.18911	0.0271802		0.18911	0.0442307		0.18911	0.0361111		0.7097	0.044938		0.18911	0.0347787
0.7103	0.036145		0.37915	0.031121		0.19023	0.0249176		0.47489	0.0313432		0.47489	0.0271372		0.56873	0.0415099		0.28412	0.0460522		0.7111	0.0407625		0.18968	0.0428853		0.18968	0.0330435		0.70878	0.042493		0.70878	0.052683		0.18968	0.0277694		0.18968	0.0446666		0.18968	0.0361112		0.7118	0.0449478		0.18968	0.0347893
0.7124	0.033984		0.3803	0.032366		0.1908	0.0243873		0.47633	0.0327617		0.47633	0.0271422		0.57045	0.0431799		0.28498	0.0469079		0.7132	0.0407239		0.19026	0.0424278		0.19026	0.0341595		0.71092	0.040384		0.71092	0.050042		0.19026	0.028339		0.19026	0.0451548		0.19026	0.0361235		0.714	0.0449489		0.19026	0.0353742
0.7146	0.031859		0.38144	0.031305		0.19138	0.023881		0.47776	0.0341845		0.47776	0.027153		0.57216	0.0414223		0.28584	0.0477925		0.7154	0.0407084		0.19083	0.0344652		0.19083	0.0341387		0.71306	0.040382		0.71306	0.050016		0.19083	0.0288769		0.19083	0.0457388		0.19083	0.0366959		0.7161	0.0449367		0.19083	0.034815
0.7167	0.031848		0.38259	0.030244		0.19195	0.0239315		0.4792	0.0341968		0.4792	0.024301		0.57388	0.0414035		0.2867	0.0478319		0.7175	0.038564		0.1914	0.03398		0.1914	0.0341329		0.7152	0.040378		0.7152	0.049994		0.1914	0.0294017		0.1914	0.0452426		0.1914	0.0372529		0.7183	0.0448752		0.1914	0.0342465
0.7189	0.029717		0.38373	0.029315		0.19253	0.0233789		0.48063	0.034225		0.48063	0.0257189		0.5756	0.0413773		0.28755	0.0478382		0.7197	0.0385646		0.19198	0.0335749		0.19198	0.0346996		0.71734	0.03825		0.71734	0.049985		0.19198	0.0299491		0.19198	0.0447596		0.19198	0.0377638		0.7204	0.0469319		0.19198	0.0348077
0.721	0.02761		0.38488	0.027096		0.1931	0.0233869		0.48207	0.0356846		0.48207	0.0242534		0.57732	0.039629		0.28841	0.0478386		0.7218	0.0385651		0.19255	0.0326252		0.19255	0.0346334		0.71949	0.038249		0.71949	0.049993		0.19255	0.0305156		0.19255	0.0454092		0.19255	0.0453669		0.7226	0.0490185		0.19255	0.0347959
0.7232	0.027642		0.38603	0.02713		0.19368	0.023971		0.4835	0.0342717		0.4835	0.0242145		0.57904	0.0378977		0.28927	0.0478626		0.724	0.0385608		0.19312	0.0316903		0.19312	0.0345185		0.72163	0.038247		0.72163	0.05217		0.19312	0.0305131		0.19312	0.045445		0.19312	0.0458689		0.7247	0.0468676		0.19312	0.0336506
0.7253	0.027658		0.38717	0.02605		0.19425	0.0239738		0.48494	0.0356998		0.48494	0.0256197		0.58076	0.0378967		0.29013	0.0461476		0.7261	0.0363969		0.1937	0.0312072		0.1937	0.0349948		0.72377	0.040368		0.72377	0.052162		0.1937	0.0305182		0.1937	0.0454526		0.1937	0.0458373		0.7269	0.0489872		0.1937	0.0342258
0.7275	0.027658		0.38832	0.026097		0.19483	0.0239699		0.48637	0.0356979		0.48637	0.0256186		0.58247	0.0396098		0.29099	0.0470526		0.7282	0.038516		0.19427	0.030689		0.19427	0.0349461		0.72591	0.036118		0.72591	0.056497		0.19427	0.0316738		0.19427	0.0449328		0.19427	0.0458258		0.729	0.0489826		0.19427	0.0353731
0.7296	0.027673		0.38946	0.02498		0.1954	0.0245379		0.4878	0.0342676		0.4878	0.0242041		0.58419	0.0395803		0.29185	0.0462343		0.7304	0.0363778		0.19484	0.0307255		0.19484	0.0355539		0.72805	0.036117		0.72805	0.052157		0.19484	0.0311391		0.19484	0.0455936		0.19484	0.0458216		0.7312	0.0489823		0.19484	0.0359402
0.7318	0.029842		0.39061	0.02497		0.19598	0.0245379		0.48924	0.0356874		0.48924	0.0242202		0.58591	0.0378514		0.2927	0.0464302		0.7325	0.0363601		0.19542	0.0296171		0.19542	0.0360699		0.73019	0.036121		0.73019	0.052227		0.19542	0.0305845		0.19542	0.0451229		0.19542	0.04524		0.7333	0.0489805		0.19542	0.0365032
0.7339	0.029868		0.39175	0.023835		0.19655	0.0251067		0.49067	0.0342449		0.49067	0.0228051		0.58763	0.0395971		0.29356	0.0473202		0.7347	0.0384817		0.19599	0.0285087		0.19599	0.0366462		0.73233	0.036139		0.73233	0.056937		0.19599	0.0311515		0.19599	0.0458093		0.19599	0.0388595		0.7355	0.0489791		0.19599	0.0365007
0.7361	0.029877		0.3929	0.023849		0.19713	0.0251027		0.49211	0.0342355		0.49211	0.0256506		0.58935	0.037884		0.29442	0.0575144		0.7368	0.0384831		0.19656	0.0268221		0.19656	0.0366413		0.73448	0.034045		0.73448	0.054906		0.19656	0.0317192		0.19656	0.0453647		0.19656	0.0388593		0.7376	0.0489862		0.19656	0.0376497
0.7382	0.032013		0.39404	0.02387		0.1977	0.0250946		0.49354	0.0356601		0.49354	0.0256371		0.59107	0.0378826		0.29528	0.0584338		0.739	0.0406118		0.19713	0.0268232		0.19713	0.036065		0.73662	0.031961		0.73662	0.059142		0.19713	0.0311676		0.19713	0.0449125		0.19713	0.0394392		0.7398	0.0490093		0.19713	0.0370883
0.7403	0.032013		0.39519	0.023894		0.19828	0.0256474		0.49498	0.0342327		0.49498	0.0270451		0.59278	0.03962		0.29614	0.0585239		0.7411	0.0406087		0.19771	0.0273887		0.19771	0.0361331		0.73876	0.034128		0.73876	0.061266		0.19771	0.0317683		0.19771	0.0455809		0.19771	0.0400192		0.7419	0.0511623		0.19771	0.0370882
0.7425	0.034165		0.39633	0.023907		0.19885	0.0256263		0.49641	0.0342293		0.49641	0.0284454		0.5945	0.039639		0.297	0.0585874		0.7433	0.0448853		0.19828	0.0279593		0.19828	0.0367054		0.7409	0.034124		0.7409	0.063434		0.19828	0.0312346		0.19828	0.0462193		0.19828	0.0405987		0.7441	0.0554176		0.19828	0.0376588
0.7446	0.034205		0.39748	0.022759		0.19943	0.0261781		0.49785	0.0342223		0.49785	0.026985		0.59622	0.0379456		0.29785	0.0577691		0.7454	0.042747		0.19885	0.0285303		0.19885	0.0372805		0.74304	0.03197		0.74304	0.063503		0.19885	0.0318164		0.19885	0.0457161		0.19885	0.0411693		0.7462	0.0553812		0.19885	0.0382277
0.7468	0.03637		0.39863	0.023886		0.2	0.0261719		0.49928	0.0327776		0.49928	0.0311916		0.59794	0.0362801		0.29871	0.0594711		0.7476	0.0405939		0.19943	0.0285311		0.19943	0.0367033		0.74518	0.034088		0.74518	0.061431		0.19943	0.0329233		0.19943	0.0464124		0.19943	0.0416979		0.7484	0.0532084		0.19943	0.0387933
0.7489	0.038517		0.39977	0.021611		0.20057	0.0267444		0.50072	0.0299037		0.50072	0.0297332		0.59966	0.0346352		0.29957	0.059462		0.7497	0.0405704		0.2	0.0290937		0.2	0.0372862		0.74732	0.036219		0.74732	0.057216		0.2	0.0334235		0.2	0.0442124		0.2	0.0415811		0.7505	0.0553109		0.2	0.0393635
0.7511	0.038519		0.40092	0.022749		0.20115	0.0267501		0.50215	0.0298889		0.50215	0.0311232		0.60137	0.0347139		0.30043	0.0603217		0.7519	0.0405491		0.20057	0.0296434		0.20057	0.0372827		0.74946	0.03409		0.74946	0.057225		0.20057	0.0338734		0.20057	0.0431277		0.20057	0.0408463		0.7527	0.0553117		0.20057	0.0388014
0.7532	0.036379		0.40206	0.022751		0.20172	0.0273255		0.50359	0.028463		0.50359	0.0296961		0.60309	0.0330362		0.30129	0.0603268		0.754	0.0405247		0.20115	0.0307421		0.20115	0.0372892		0.75161	0.031959		0.75161	0.055105		0.20115	0.0354516		0.20115	0.0422711		0.20115	0.0412563		0.7548	0.053211		0.20115	0.0382366
0.7554	0.0321		0.40321	0.021613		0.2023	0.0279022		0.50502	0.0270408		0.50502	0.0311023		0.60481	0.0313512		0.30215	0.0602843		0.7562	0.0405069		0.20172	0.0317839		0.20172	0.0366306		0.75375	0.031961		0.75375	0.052961		0.20172	0.0358746		0.20172	0.0422675		0.20172	0.0411326		0.757	0.0532428		0.20172	0.0365187
0.7575	0.02996		0.40435	0.020498		0.20287	0.0273362		0.50646	0.027039		0.50646	0.0325111		0.60653	0.0296771		0.303	0.0602122		0.7583	0.0447732		0.20229	0.0333543		0.20229	0.036644		0.75589	0.029829		0.75589	0.055055		0.20229	0.0357601		0.20229	0.0417138		0.20229	0.0399035		0.7591	0.0532443		0.20229	0.0370813
0.7597	0.02996		0.4055	0.021654		0.20345	0.0273362		0.50789	0.0270199		0.50789	0.0310975		0.60825	0.0304594		0.30386	0.0601358		0.7605	0.0447857		0.20287	0.0355202		0.20287	0.0366442		0.75803	0.029832		0.75803	0.052935		0.20287	0.0362656		0.20287	0.0422933		0.20287	0.0393053		0.7613	0.0511144		0.20287	0.035942
0.7618	0.02996		0.40664	0.020504		0.20402	0.0279095		0.50933	0.0284094		0.50933	0.0310948		0.60997	0.028829		0.30472	0.0600757		0.7626	0.044795		0.20344	0.036114		0.20344	0.0372047		0.76017	0.029829		0.76017	0.055053		0.20344	0.0362546		0.20344	0.042868		0.20344	0.03878		0.7634	0.0532643		0.20344	0.0359533
0.7639	0.02996		0.40779	0.020474		0.2046	0.0279173		0.51076	0.0269765		0.51076	0.033915		0.61168	0.0288528		0.30558	0.0600708		0.7648	0.0447998		0.20401	0.0366795		0.20401	0.0372025		0.76231	0.031953		0.76231	0.055053		0.20401	0.0362708		0.20401	0.0428769		0.20401	0.0388726		0.7656	0.0511704		0.20401	0.0371084
0.7661	0.0321		0.40893	0.020438		0.20517	0.0273486		0.5122	0.0284033		0.5122	0.0339065		0.6134	0.0271578		0.30644	0.0601232		0.7669	0.0469353		0.20458	0.0366893		0.20458	0.0366361		0.76445	0.029829		0.76445	0.055054		0.20458	0.0362913		0.20458	0.0428974		0.20458	0.0372943		0.7677	0.0533517		0.20458	0.0365491
0.7682	0.0321		0.41008	0.019291		0.20575	0.027925		0.51363	0.0284266		0.51363	0.032481		0.61512	0.0271562		0.3073	0.0610303		0.7691	0.0448019		0.20516	0.0361196		0.20516	0.036641		0.7666	0.029832		0.7666	0.052937		0.20516	0.0368818		0.20516	0.0423643		0.20516	0.0369072		0.7699	0.051255		0.20516	0.037694
0.7704	0.029958		0.41123	0.020424		0.20632	0.0273645		0.51506	0.0298937		0.51506	0.0324688		0.61684	0.0271644		0.30815	0.0610507		0.7712	0.0447956		0.20573	0.0366991		0.20573	0.0355481		0.76874	0.029832		0.76874	0.057184		0.20573	0.0374605		0.20573	0.0412665		0.20573	0.0371139		0.772	0.0512663		0.20573	0.0376897
0.7725	0.029943		0.41237	0.020421		0.2069	0.0273618		0.5165	0.0285131		0.5165	0.033874		0.61856	0.0288849		0.30901	0.0610246		0.7734	0.0447828		0.2063	0.0366806		0.2063	0.0350312		0.77088	0.027704		0.77088	0.05718		0.2063	0.0380496		0.2063	0.0413018		0.2063	0.0332134		0.7742	0.05127		0.2063	0.0393973
0.7747	0.032063		0.41352	0.019282		0.20747	0.0279198		0.51793	0.0285404		0.51793	0.0324627		0.62027	0.0289088		0.30987	0.0609727		0.7755	0.0426485		0.20688	0.0360705		0.20688	0.0345179		0.77302	0.027704		0.77302	0.052915		0.20688	0.0392295		0.20688	0.0418936		0.20688	0.0333254		0.7763	0.0512782		0.20688	0.0399634
0.7768	0.029923		0.41466	0.020414		0.20805	0.0279053		0.51937	0.0285577		0.51937	0.0324595		0.62199	0.0306337		0.31073	0.0626072		0.7777	0.0447879		0.20745	0.0366409		0.20745	0.0340301		0.77516	0.027698		0.77516	0.054977		0.20745	0.0392747		0.20745	0.0418879		0.20745	0.0333631		0.7785	0.051276		0.20745	0.0399542
0.779	0.029915		0.41581	0.019278		0.20862	0.0273229		0.5208	0.0300042		0.5208	0.0321017		0.62371	0.030666		0.31159	0.0642331		0.7798	0.0447906		0.20802	0.0372263		0.20802	0.0329857		0.7773	0.027694		0.7773	0.057038		0.20802	0.0399423		0.20802	0.0424259		0.20802	0.0350725		0.7806	0.0491177		0.20802	0.0410867
0.7811	0.032067		0.41695	0.020403		0.2092	0.0273188		0.52224	0.0271627		0.52224	0.0306067		0.62543	0.0341203		0.31245	0.0667209		0.782	0.0426529		0.2086	0.0378131		0.2086	0.0319104		0.77944	0.027698		0.77944	0.057031		0.2086	0.0394816		0.2086	0.0418723		0.2086	0.0356312		0.7828	0.0470005		0.2086	0.0416515
0.7833	0.032087		0.4181	0.020398		0.20977	0.0279092		0.52367	0.0286004		0.52367	0.0305587		0.62715	0.0358733		0.3133	0.0658709		0.7841	0.0426422		0.20917	0.0378123		0.20917	0.0324882		0.78158	0.023441		0.78158	0.059145		0.20917	0.0389782		0.20917	0.0458807		0.20917	0.0373117		0.7849	0.0491945		0.20917	0.0410776
0.7854	0.032096		0.41924	0.018142		0.21034	0.0268034		0.52511	0.0300316		0.52511	0.0305164		0.62887	0.0376072		0.31416	0.0650267		0.7863	0.0426399		0.20974	0.0378044		0.20974	0.032473		0.78373	0.025578		0.78373	0.061255		0.20974	0.0390092		0.20974	0.0442024		0.20974	0.0373067		0.7871	0.0492354		0.20974	0.0422171
0.7876	0.029959		0.42039	0.01701		0.21092	0.0262457		0.52654	0.0300315		0.52654	0.0304831		0.63058	0.0410304		0.31502	0.0633447		0.7884	0.0426399		0.21032	0.0372204		0.21032	0.0330254		0.78587	0.023451		0.78587	0.076041		0.21032	0.0378769		0.21032	0.0436331		0.21032	0.0367321		0.7892	0.0556781		0.21032	0.0422153
0.7897	0.02996		0.42153	0.017		0.21149	0.0251116		0.52798	0.032892		0.52798	0.0304597		0.6323	0.0410175		0.31588	0.0625096		0.7905	0.040514		0.21089	0.0360735		0.21089	0.0329847		0.78801	0.025576		0.78801	0.073927		0.21089	0.0372143		0.21089	0.0396661		0.21089	0.03672		0.7914	0.0535379		0.21089	0.0410684
0.7918	0.029961		0.42268	0.016996		0.21207	0.0256953		0.52941	0.0343238		0.52941	0.0304489		0.63402	0.0426993		0.31674	0.0616691		0.7927	0.0405191		0.21146	0.0360921		0.21146	0.0323581		0.79015	0.023434		0.79015	0.073899		0.21146	0.0378013		0.21146	0.0362677		0.21146	0.0361477		0.7935	0.0556787		0.21146	0.0410593
0.794	0.027821		0.42383	0.015866		0.21264	0.0268237		0.53085	0.0357508		0.53085	0.0319006		0.63574	0.0443937		0.3176	0.0608121		0.7948	0.0405132		0.21203	0.036112		0.21203	0.0322957		0.79229	0.023428		0.79229	0.073849		0.21203	0.0378259		0.21203	0.0357282		0.21203	0.0361441		0.7957	0.0535465		0.21203	0.0404887
0.7961	0.027818		0.42497	0.015877		0.21322	0.0273436		0.53228	0.0357377		0.53228	0.029003		0.63746	0.0443988		0.31845	0.0607847		0.797	0.0362757		0.21261	0.0355581		0.21261	0.03281		0.79443	0.025555		0.79443	0.07592		0.21261	0.0378659		0.21261	0.0346503		0.21261	0.03614		0.7978	0.0535589		0.21261	0.0399298
0.7983	0.0278		0.42612	0.01702		0.21379	0.0267036		0.53372	0.0342925		0.53372	0.0304487		0.63918	0.0426921		0.31931	0.0607736		0.7991	0.0363017		0.21318	0.0349558		0.21318	0.0327905		0.79657	0.021296		0.79657	0.073809		0.21318	0.0378982		0.21318	0.0335736		0.21318	0.0355549		0.8	0.0535709		0.21318	0.0399457
0.8004	0.029895		0.42726	0.017019		0.21437	0.0254955		0.53515	0.0357098		0.53515	0.0304378		0.64089	0.040984		0.32017	0.06083		0.8013	0.0362949		0.21375	0.0349735		0.21375	0.0333619		0.79872	0.023429		0.79872	0.071712		0.21375	0.0379176		0.21375	0.0341896		0.21375	0.0349658		0.8022	0.0514343		0.21375	0.0405244
0.8026	0.029861		0.42841	0.018151		0.21494	0.0251353		0.53659	0.0357101		0.53659	0.0318563		0.64261	0.0426878		0.32103	0.0651778		0.8034	0.0341552		0.21433	0.0349142		0.21433	0.0333711		0.80086	0.01917		0.80086	0.071734		0.21433	0.0368057		0.21433	0.0330674		0.21433	0.0342991		0.8043	0.0514391		0.21433	0.0399526
0.8047	0.031982		0.42955	0.019278		0.21552	0.02509		0.53802	0.0357143		0.53802	0.0318149		0.64433	0.0409659		0.32189	0.0661543		0.8056	0.0341494		0.2149	0.0348685		0.2149	0.033379		0.803	0.02129		0.803	0.073847		0.2149	0.0379532		0.2149	0.0324954		0.2149	0.0342478		0.8065	0.0514407		0.2149	0.0399495
0.8069	0.034111		0.4307	0.019273		0.21609	0.0256446		0.53945	0.0357098		0.53945	0.0332391		0.64605	0.0392414		0.32275	0.0645791		0.8077	0.0341433		0.21547	0.0348725		0.21547	0.0345215		0.80514	0.023411		0.80514	0.073805		0.21547	0.0373834		0.21547	0.0319257		0.21547	0.0336473		0.8086	0.0514408		0.21547	0.0393792
0.809	0.034111		0.43184	0.019292		0.21667	0.0261936		0.54089	0.0356838		0.54089	0.0318065		0.64777	0.039227		0.32361	0.0647022		0.8099	0.0341387		0.21605	0.0354867		0.21605	0.0350913		0.80728	0.019157		0.80728	0.071636		0.21605	0.0362299		0.21605	0.0319281		0.21605	0.0336356		0.8108	0.0514455		0.21605	0.0388202
0.8112	0.03411		0.43299	0.018178		0.21724	0.0267302		0.54232	0.0370915		0.54232	0.0318411		0.64948	0.0392241		0.32446	0.0631234		0.812	0.0341466		0.21662	0.0419112		0.21662	0.0356633		0.80942	0.019166		0.80942	0.063172		0.21662	0.0350723		0.21662	0.0325006		0.21662	0.0336323		0.8129	0.0493132		0.21662	0.0377034
0.8133	0.03411		0.43414	0.020444		0.21782	0.0266842		0.54376	0.0356705		0.54376	0.0303985		0.6512	0.0375226		0.32532	0.0640728		0.8142	0.0341661		0.21719	0.0413368		0.21719	0.0362451		0.81156	0.019166		0.81156	0.058802		0.21719	0.0339387		0.21719	0.0319342		0.21719	0.0336598		0.8151	0.0493234		0.21719	0.0377358
0.8155	0.03411		0.43528	0.019285		0.21839	0.0278014		0.54519	0.0371018		0.54519	0.0318132		0.65292	0.0392343		0.32618	0.0641081		0.8163	0.0406008		0.21777	0.0413377		0.21777	0.0362582		0.8137	0.014895		0.8137	0.058969		0.21777	0.0328384		0.21777	0.0319372		0.21777	0.0337172		0.8172	0.0514649		0.21777	0.037761
0.8176	0.031978		0.43643	0.020392		0.21897	0.0289132		0.54663	0.0371018		0.54663	0.0318044		0.65464	0.0392351		0.32704	0.0632537		0.8185	0.0385017		0.21834	0.0407579		0.21834	0.0362675		0.81585	0.016997		0.81585	0.056916		0.21834	0.0329094		0.21834	0.0319345		0.21834	0.0355429		0.8194	0.0514516		0.21834	0.0366259
0.8197	0.031979		0.43757	0.020364		0.21954	0.0294198		0.54806	0.037099		0.54806	0.0347121		0.65636	0.0358079		0.3279	0.0632485		0.8206	0.0385347		0.21891	0.0401957		0.21891	0.0357172		0.81799	0.019087		0.81799	0.052746		0.21891	0.0324124		0.21891	0.0319354		0.21891	0.0355808		0.8215	0.0557229		0.21891	0.0360549
0.8219	0.031978		0.43872	0.020328		0.22011	0.0298714		0.5495	0.0370734		0.5495	0.0347208		0.65808	0.0323558		0.32876	0.0623906		0.8228	0.0385236		0.21948	0.0396367		0.21948	0.0334627		0.82013	0.01905		0.82013	0.054872		0.21948	0.0324514		0.21948	0.0325065		0.21948	0.0351114		0.8237	0.0514263		0.21948	0.0366272
0.824	0.031978		0.43986	0.020291		0.22069	0.0297085		0.55093	0.0384823		0.55093	0.0361606		0.65979	0.032276		0.32961	0.0623891		0.8249	0.0363215		0.22006	0.0394541		0.22006	0.0323298		0.82227	0.016911		0.82227	0.054866		0.22006	0.0318992		0.22006	0.0330742		0.22006	0.0351866		0.8258	0.0514296		0.22006	0.0366284
0.8262	0.03411		0.44101	0.019797		0.22126	0.0295904		0.55237	0.0385032		0.55237	0.0390493		0.66151	0.0322001		0.33047	0.0623871		0.8271	0.040512		0.22063	0.0405925		0.22063	0.0317582		0.82441	0.014798		0.82441	0.056976		0.22063	0.031913		0.22063	0.0342158		0.22063	0.0324026		0.828	0.051448		0.22063	0.0360652
0.8283	0.03411		0.44215	0.019788		0.22184	0.0290146		0.5538	0.0385171		0.5538	0.0404987		0.66323	0.0338525		0.33133	0.0632293		0.8292	0.0383461		0.2212	0.0394727		0.2212	0.0323218		0.82655	0.016923		0.82655	0.063261		0.2212	0.0319238		0.2212	0.0342253		0.2212	0.0313013		0.8301	0.051469		0.2212	0.0360811
0.8305	0.034111		0.4433	0.020968		0.22241	0.0285374		0.55524	0.0385171		0.55524	0.0390557		0.66495	0.0321333		0.33219	0.0640522		0.8314	0.0383453		0.22178	0.0377808		0.22178	0.0323232		0.82869	0.012692		0.82869	0.063202		0.22178	0.0319277		0.22178	0.033656		0.22178	0.0313115		0.8323	0.0493428		0.22178	0.0360825
0.8326	0.03411		0.44444	0.020279		0.22299	0.0286482		0.55667	0.0385172		0.55667	0.0376113		0.66667	0.0304245		0.33305	0.0639999		0.8335	0.038345		0.22235	0.0372276		0.22235	0.0323385		0.83084	0.014805		0.83084	0.065286		0.22235	0.0319386		0.22235	0.0336524		0.22235	0.0318813		0.8344	0.0493502		0.22235	0.0360692
0.8348	0.034112		0.44559	0.02028		0.22356	0.0292844		0.55811	0.0370889		0.55811	0.0390591		0.66838	0.0304124		0.33391	0.0631089		0.8357	0.0340829		0.22292	0.0367111		0.22292	0.0329218		0.83298	0.016918		0.83298	0.067524		0.22292	0.0319468		0.22292	0.0342267		0.22292	0.0335789		0.8366	0.0493378		0.22292	0.0360606
0.8369	0.034122		0.44674	0.021405		0.22414	0.0292877		0.55954	0.0370921		0.55954	0.0376184		0.6701	0.0297121		0.33476	0.0630976		0.8378	0.0340815		0.2235	0.0362265		0.2235	0.0329212		0.83512	0.016914		0.83512	0.069675		0.2235	0.0325128		0.2235	0.0342241		0.2235	0.0352358		0.8387	0.0492957		0.2235	0.0360584
0.8391	0.034137		0.44788	0.022531		0.22471	0.0298411		0.56098	0.035673		0.56098	0.0376281		0.67182	0.028747		0.33562	0.0630948		0.84	0.0340796		0.22407	0.0357422		0.22407	0.0323538		0.83726	0.016911		0.83726	0.071848		0.22407	0.0325145		0.22407	0.034219		0.22407	0.035113		0.8409	0.0492507		0.22407	0.0343412
0.8412	0.034154		0.44903	0.022542		0.22529	0.0309898		0.56241	0.034248		0.56241	0.0361897		0.67354	0.028768		0.33648	0.0639442		0.8421	0.0362024		0.22464	0.0369259		0.22464	0.0323516		0.8394	0.014799		0.8394	0.071636		0.22464	0.031949		0.22464	0.035366		0.22464	0.0366748		0.843	0.0513568		0.22464	0.0337691
0.8433	0.034169		0.45017	0.02481		0.22586	0.030431		0.56385	0.0370734		0.56385	0.0347632		0.67526	0.031461		0.33734	0.0639185		0.8443	0.0383325		0.22521	0.0363748		0.22521	0.032354		0.84154	0.014801		0.84154	0.071695		0.22521	0.0319422		0.22521	0.0348066		0.22521	0.03727		0.8452	0.0491977		0.22521	0.0326246
0.8455	0.034178		0.45132	0.027076		0.22644	0.0298617		0.56528	0.0327387		0.56528	0.0348148		0.67698	0.0313492		0.3382	0.0638415		0.8464	0.0362226		0.22579	0.0363623		0.22579	0.0323706		0.84368	0.012686		0.84368	0.073722		0.22579	0.0319343		0.22579	0.0393849		0.22579	0.0372142		0.8473	0.0470476		0.22579	0.0314797
0.8476	0.036319		0.45246	0.029351		0.22701	0.0298609		0.56671	0.0326641		0.56671	0.0348923		0.67869	0.0364483		0.33906	0.0663754		0.8485	0.038375		0.22636	0.035197		0.22636	0.0318223		0.84582	0.0148		0.84582	0.071719		0.22636	0.0319295		0.22636	0.0416769		0.22636	0.0365834		0.8495	0.0470392		0.22636	0.0314776
0.8498	0.034184		0.45361	0.023708		0.22759	0.0304911		0.56815	0.0340089		0.56815	0.0349801		0.68041	0.0398127		0.33991	0.0664723		0.8507	0.0404863		0.22693	0.0306429		0.22693	0.0312517		0.84797	0.012685		0.84797	0.073656		0.22693	0.0313522		0.22693	0.0393883		0.22693	0.0371366		0.8516	0.0449008		0.22693	0.0308936
0.8519	0.034185		0.45475	0.02258		0.22816	0.0306535		0.56958	0.0311343		0.56958	0.0339309		0.68213	0.0414192		0.34077	0.0657128		0.8528	0.0425843		0.22751	0.0300797		0.22751	0.0312333		0.85011	0.016913		0.85011	0.073435		0.22751	0.0319105		0.22751	0.0382376		0.22751	0.0365558		0.8538	0.0470346		0.22751	0.0308662
0.8541	0.034185		0.4559	0.021455		0.22874	0.0308392		0.57102	0.029695		0.57102	0.0311978		0.68385	0.0412799		0.34163	0.0648921		0.855	0.0532011		0.22808	0.0289497		0.22808	0.0312168		0.85225	0.014803		0.85225	0.075456		0.22808	0.0324717		0.22808	0.0382235		0.22808	0.0365617		0.8559	0.0448896		0.22808	0.0313983
0.8562	0.034185		0.45704	0.021448		0.22931	0.0315359		0.57245	0.0282482		0.57245	0.0326834		0.68557	0.042889		0.34249	0.0657158		0.8571	0.0552821		0.22865	0.0283844		0.22865	0.0312235		0.85439	0.019042		0.85439	0.073272		0.22865	0.0330381		0.22865	0.0393474		0.22865	0.0359859		0.8581	0.0448767		0.22865	0.0324937
0.8584	0.034185		0.45819	0.022562		0.22989	0.0316721		0.57389	0.027729		0.57389	0.0341344		0.68729	0.0428193		0.34335	0.0656879		0.8593	0.0530686		0.22923	0.0272503		0.22923	0.0312431		0.85653	0.019047		0.85653	0.079754		0.22923	0.0330435		0.22923	0.0336329		0.22923	0.035978		0.8602	0.0448549		0.22923	0.0330153
0.8605	0.036317		0.45934	0.022136		0.23046	0.0311375		0.57532	0.0262534		0.57532	0.0341328		0.689	0.0393533		0.34421	0.06484		0.8614	0.0529458		0.2298	0.0266806		0.2298	0.0318283		0.85867	0.01904		0.85867	0.079723		0.2298	0.0341912		0.2298	0.0330592		0.2298	0.0365514		0.8624	0.0469667		0.2298	0.0346735
0.8627	0.036301		0.46048	0.022069		0.23103	0.0317209		0.57676	0.024789		0.57676	0.0327015		0.69072	0.0393369		0.34506	0.0648511		0.8636	0.0528223		0.23037	0.0266648		0.23037	0.0318301		0.86081	0.021145		0.86081	0.081784		0.23037	0.0353277		0.23037	0.03306		0.23037	0.0359881		0.8645	0.0512108		0.23037	0.034055
0.8648	0.036271		0.46163	0.0232		0.23161	0.0334217		0.57819	0.0233289		0.57819	0.0340966		0.69244	0.0393272		0.34592	0.0648578		0.8657	0.0501997		0.23095	0.0266638		0.23095	0.0318174		0.86296	0.016911		0.86296	0.079595		0.23095	0.0358897		0.23095	0.032492		0.23095	0.03605		0.8667	0.0490611		0.23095	0.0339902
0.867	0.036246		0.46277	0.023222		0.23218	0.0334124		0.57963	0.024788		0.57963	0.0354661		0.69416	0.039314		0.34678	0.0657144		0.8679	0.0458158		0.23152	0.0261392		0.23152	0.0323739		0.8651	0.019023		0.8651	0.079646		0.23152	0.0358863		0.23152	0.0330551		0.23152	0.0383318		0.8688	0.0533238		0.23152	0.0344715
0.8691	0.036238		0.46392	0.024433		0.23276	0.0339839		0.58106	0.0247887		0.58106	0.0354348		0.69588	0.0358888		0.34764	0.065719		0.87	0.0436351		0.23209	0.0261871		0.23209	0.0329315		0.86724	0.016914		0.86724	0.081931		0.23209	0.0364482		0.23209	0.0330128		0.23209	0.0395592		0.871	0.0533239		0.23209	0.0343941
0.8712	0.036236		0.46506	0.025953		0.23333	0.0345838		0.5825	0.0262336		0.5825	0.0340096		0.69759	0.0393105		0.3485	0.066584		0.8722	0.0436381		0.23266	0.0262139		0.23266	0.0334947		0.86938	0.019034		0.86938	0.079965		0.23266	0.0370107		0.23266	0.0346463		0.23266	0.0396146		0.8731	0.0533265		0.23266	0.034928
0.8734	0.034104		0.46621	0.026021		0.23391	0.0351876		0.58393	0.0262217		0.58393	0.0354249		0.69931	0.039316		0.34936	0.0682797		0.8743	0.0414579		0.23324	0.0262173		0.23324	0.0340624		0.87152	0.016922		0.87152	0.073685		0.23324	0.0375768		0.23324	0.0345675		0.23324	0.0402064		0.8753	0.0576037		0.23324	0.0354399
0.8755	0.031972		0.46735	0.024911		0.23448	0.0352198		0.58537	0.0276744		0.58537	0.0354265		0.70103	0.0410173		0.35021	0.0691216		0.8765	0.0392767		0.23381	0.0267693		0.23381	0.0340616		0.87366	0.021152		0.87366	0.071731		0.23381	0.0375739		0.23381	0.0344776		0.23381	0.0402174		0.8774	0.0554832		0.23381	0.0371411
0.8777	0.031972		0.4685	0.023779		0.23506	0.0352591		0.5868	0.0305895		0.5868	0.0382641		0.70275	0.0393002		0.35107	0.0699899		0.8786	0.0370949		0.23438	0.0261734		0.23438	0.0340623		0.8758	0.019036		0.8758	0.071665		0.23438	0.0381375		0.23438	0.0355491		0.23438	0.0402219		0.8796	0.0554835		0.23438	0.0388822
0.8798	0.029841		0.46964	0.022647		0.23563	0.0353091		0.58824	0.0306007		0.58824	0.0397044		0.70447	0.0410072		0.35193	0.0691556		0.8808	0.037095		0.23496	0.0261582		0.23496	0.0334955		0.87794	0.016933		0.87794	0.071822		0.23496	0.0381459		0.23496	0.0359853		0.23496	0.0402406		0.8817	0.0576174		0.23496	0.0388949
0.882	0.029841		0.47079	0.022642		0.23621	0.035348		0.58967	0.0335296		0.58967	0.0411305		0.70619	0.0410148		0.35279	0.0683225		0.8829	0.0370963		0.23553	0.0261592		0.23553	0.033494		0.88009	0.016962		0.88009	0.071824		0.23553	0.0387289		0.23553	0.0352536		0.23553	0.0402703		0.8839	0.0533559		0.23553	0.0400658
0.8841	0.029841		0.47194	0.023767		0.23678	0.0353619		0.5911	0.0350225		0.5911	0.0411303		0.7079	0.0393427		0.35365	0.0691848		0.8851	0.0371061		0.2361	0.0255905		0.2361	0.0323566		0.88223	0.019124		0.88223	0.071778		0.2361	0.0387379		0.2361	0.0345539		0.2361	0.0402995		0.886	0.0576314		0.2361	0.0377486
0.8863	0.031972		0.47308	0.022632		0.23736	0.0364948		0.59254	0.0339253		0.59254	0.041131		0.70962	0.0377266		0.35451	0.0691915		0.8872	0.0380238		0.23668	0.0261604		0.23668	0.0317894		0.88437	0.017043		0.88437	0.073925		0.23668	0.0387423		0.23668	0.0344777		0.23668	0.0409023		0.8882	0.0533678		0.23668	0.037174
0.8884	0.031972		0.47423	0.022624		0.23793	0.0364809		0.59397	0.0354009		0.59397	0.0411301		0.71134	0.0379075		0.35536	0.0709281		0.8894	0.036006		0.23725	0.026728		0.23725	0.0317974		0.88651	0.019214		0.88651	0.076113		0.23725	0.0393108		0.23725	0.0350001		0.23725	0.0403584		0.8903	0.0533742		0.23725	0.037186
0.8906	0.034104		0.47537	0.022609		0.23851	0.0370454		0.59541	0.0368178		0.59541	0.0397101		0.71306	0.0381287		0.35622	0.0709559		0.8915	0.038239		0.23782	0.0272892		0.23782	0.0312473		0.88865	0.017091		0.88865	0.073946		0.23782	0.0392926		0.23782	0.034379		0.23782	0.039216		0.8925	0.0533756		0.23782	0.0366221
0.8927	0.034104		0.47652	0.022582		0.23908	0.0376201		0.59684	0.0353569		0.59684	0.0383084		0.71478	0.0365693		0.35708	0.0709732		0.8937	0.0361763		0.2384	0.0352398		0.2384	0.0312596		0.89079	0.021364		0.89079	0.071673		0.2384	0.0398277		0.2384	0.0337747		0.2384	0.0386196		0.8946	0.0533758		0.2384	0.0372312
0.8948	0.034104		0.47766	0.023303		0.23966	0.0398864		0.59828	0.0381251		0.59828	0.0383178		0.71649	0.0366992		0.35794	0.070965		0.8958	0.0361928		0.23897	0.0358033		0.23897	0.0312445		0.89293	0.021362		0.89293	0.067483		0.23897	0.0403653		0.23897	0.033218		0.23897	0.0380411		0.8968	0.0555102		0.23897	0.0367043
0.897	0.036235		0.47881	0.023217		0.24023	0.0403937		0.59971	0.0452237		0.59971	0.036904		0.71821	0.0355823		0.3588	0.0709376		0.898	0.0404595		0.23954	0.0363694		0.23954	0.0306415		0.89507	0.023486		0.89507	0.065267		0.23954	0.0403305		0.23954	0.0338453		0.23954	0.0374733		0.8989	0.0576374		0.23954	0.0378164
0.8991	0.036236		0.47995	0.023141		0.2408	0.0409001		0.60115	0.0480878		0.60115	0.0369419		0.71993	0.0339847		0.35966	0.0717342		0.9001	0.0362193		0.24011	0.0369367		0.24011	0.0306009		0.89722	0.021324		0.89722	0.060912		0.24011	0.0402795		0.24011	0.0344766		0.24011	0.0363366		0.9011	0.0555031		0.24011	0.0390204
0.9013	0.034113		0.4811	0.021942		0.24138	0.0408609		0.60258	0.0494762		0.60258	0.0369862		0.72165	0.0306682		0.36052	0.0742434		0.9023	0.0362354		0.24069	0.0369363		0.24069	0.0305717		0.89936	0.021295		0.89936	0.058736		0.24069	0.0401841		0.24069	0.035091		0.24069	0.0323657		0.9032	0.0534043		0.24069	0.0385026
0.9034	0.034124		0.48225	0.02192		0.24195	0.0414035		0.60402	0.0508465		0.60402	0.0341636		0.72337	0.0307166		0.36137	0.0785191		0.9044	0.0362299		0.24126	0.0357995		0.24126	0.0316947		0.9015	0.019154		0.9015	0.063077		0.24126	0.0411811		0.24126	0.0356962		0.24126	0.0312651		0.9054	0.0534501		0.24126	0.0385386
0.9056	0.034138		0.48339	0.020744		0.24253	0.0419428		0.60545	0.0493063		0.60545	0.0356018		0.72509	0.0307173		0.36223	0.0776868		0.9066	0.0383497		0.24183	0.0352273		0.24183	0.03113		0.90364	0.021283		0.90364	0.058686		0.24183	0.0413274		0.24183	0.0369061		0.24183	0.0307421		0.9075	0.0513303		0.24183	0.0385745
0.9077	0.034155		0.48454	0.019574		0.2431	0.0413265		0.60689	0.0477904		0.60689	0.0356211		0.7268	0.0290139		0.36309	0.0768129		0.9087	0.0362099		0.24241	0.0352171		0.24241	0.0316899		0.90578	0.021284		0.90578	0.058648		0.24241	0.0418603		0.24241	0.0370181		0.24241	0.031331		0.9097	0.0534562		0.24241	0.0391783
0.9099	0.034165		0.48568	0.019566		0.24368	0.041825		0.60832	0.0463182		0.60832	0.0370582		0.72852	0.0307443		0.36395	0.0767944		0.9108	0.0362002		0.24298	0.0352174		0.24298	0.0327924		0.90792	0.023407		0.90792	0.060827		0.24298	0.041258		0.24298	0.0388898		0.24298	0.0307716		0.9118	0.0513071		0.24298	0.0392128
0.912	0.03417		0.48683	0.019552		0.24425	0.0414382		0.60976	0.0434466		0.60976	0.0398914		0.73024	0.030768		0.36481	0.0767866		0.913	0.0361916		0.24355	0.0340865		0.24355	0.0327665		0.91006	0.023384		0.91006	0.06087		0.24355	0.0418195		0.24355	0.0401633		0.24355	0.0307798		0.914	0.0513168		0.24355	0.0471999
0.9142	0.034172		0.48797	0.018378		0.24483	0.0413498		0.61119	0.0420592		0.61119	0.0398847		0.73196	0.0324952		0.36567	0.0767874		0.9151	0.0340675		0.24413	0.0329461		0.24413	0.0327663		0.91221	0.023355		0.91221	0.060917		0.24413	0.0417737		0.24413	0.0405883		0.24413	0.0324852		0.9161	0.0513222		0.24413	0.0466413
0.9163	0.034172		0.48912	0.018348		0.2454	0.0412748		0.61263	0.0421204		0.61263	0.0398744		0.73368	0.0325073		0.36652	0.076785		0.9173	0.0340699		0.2447	0.0306685		0.2447	0.0339139		0.91435	0.021221		0.91435	0.065287		0.2447	0.0422577		0.2447	0.0389518		0.2447	0.0324816		0.9183	0.0491806		0.2447	0.0472099
0.9185	0.034173		0.49026	0.01833		0.24598	0.0418158		0.61406	0.0421738		0.61406	0.0412817		0.7354	0.0307944		0.36738	0.0776354		0.9194	0.0383256		0.24527	0.0283936		0.24527	0.0339408		0.91649	0.021221		0.91649	0.065277		0.24527	0.042717		0.24527	0.0373033		0.24527	0.0330544		0.9204	0.0491768		0.24527	0.0466393
0.9206	0.034173		0.49141	0.019478		0.24655	0.0412041		0.61549	0.0422421		0.61549	0.0398183		0.73711	0.0341911		0.36824	0.0767915		0.9216	0.0383298		0.24585	0.0278243		0.24585	0.0344998		0.91863	0.0191		0.91863	0.065295		0.24585	0.0432023		0.24585	0.0362165		0.24585	0.0336164		0.9226	0.0491763		0.24585	0.0466242
0.9227	0.034173		0.49255	0.0195		0.24713	0.041156		0.61693	0.0437708		0.61693	0.0411867		0.73883	0.0307346		0.3691	0.076785		0.9237	0.0404902		0.24642	0.0283899		0.24642	0.0339006		0.92077	0.021222		0.92077	0.06749		0.24642	0.0431556		0.24642	0.0356843		0.24642	0.0341747		0.9247	0.0513138		0.24642	0.0471773
0.9249	0.036307		0.4937	0.019562		0.2477	0.0410828		0.61836	0.0437671		0.61836	0.0411494		0.74055	0.0306922		0.36996	0.0767564		0.9259	0.0405534		0.24699	0.028386		0.24699	0.0338743		0.92291	0.021226		0.92291	0.067518		0.24699	0.0431381		0.24699	0.0334363		0.24699	0.0353035		0.9269	0.0512998		0.24699	0.0460353
0.927	0.034172		0.49485	0.020834		0.24828	0.0415911		0.6198	0.0423763		0.6198	0.0411372		0.74227	0.0306627		0.37082	0.0741767		0.928	0.0406305		0.24756	0.0289652		0.24756	0.0333031		0.92505	0.02123		0.92505	0.071666		0.24756	0.0425727		0.24756	0.0334452		0.24756	0.0352931		0.929	0.0512652		0.24756	0.046607
0.9292	0.034198		0.49599	0.020931		0.24885	0.0369519		0.62123	0.0437995		0.62123	0.0425789		0.74399	0.0306547		0.37167	0.0716221		0.9302	0.0406858		0.24814	0.0295451		0.24814	0.0338885		0.92719	0.023358		0.92719	0.075927		0.24814	0.0431938		0.24814	0.0323217		0.24814	0.0335874		0.9312	0.0490614		0.24814	0.0460515
0.9313	0.034225		0.49714	0.020954		0.24943	0.037532		0.62267	0.0424056		0.62267	0.041227		0.7457	0.0323584		0.37253	0.0707992		0.9323	0.0385638		0.24871	0.0301015		0.24871	0.0333676		0.92934	0.023361		0.92934	0.078028		0.24871	0.0455777		0.24871	0.0317652		0.24871	0.0341659		0.9333	0.0510961		0.24871	0.0398235
0.9335	0.036342		0.49828	0.022128		0.25	0.0363726		0.6241	0.0424507		0.6241	0.0412736		0.74742	0.0340644		0.37339	0.0708163		0.9345	0.0385666		0.24928	0.0317951		0.24928	0.0334291		0.93148	0.025487		0.93148	0.078023		0.24928	0.0474195		0.24928	0.0306324		0.24928	0.0335989		0.9355	0.0510393		0.24928	0.0387138
0.9356	0.038443		0.49943	0.021415		0.25057	0.0357803		0.62554	0.0439406		0.62554	0.0398484		0.74914	0.0357635		0.37425	0.0708169		0.9366	0.0385659		0.24986	0.0317912		0.24986	0.0328931		0.93362	0.025488		0.93362	0.07802		0.24986	0.0469461		0.24986	0.0306316		0.24986	0.0335904		0.9376	0.0531597		0.24986	0.0358929
0.9378	0.040569		0.50057	0.020317		0.25115	0.0357713		0.62697	0.044016		0.62697	0.0384213		0.75086	0.0391523		0.37511	0.0708211		0.9388	0.0385653		0.25043	0.0329306		0.25043	0.0334368		0.93576	0.027613		0.93576	0.075905		0.25043	0.0452846		0.25043	0.0306229		0.25043	0.0330213		0.9398	0.0531627		0.25043	0.0342117
0.9399	0.04484		0.50172	0.021486		0.25172	0.0357659		0.62841	0.0426429		0.62841	0.039839		0.75258	0.0408098		0.37597	0.0716782		0.9409	0.0364225		0.251	0.0335168		0.251	0.0333904		0.9379	0.025489		0.9379	0.078015		0.251	0.0436361		0.251	0.0306049		0.251	0.033602		0.9419	0.0531672		0.251	0.0336502
0.9421	0.042707		0.50286	0.020405		0.2523	0.035769		0.62984	0.0412446		0.62984	0.0384192		0.7543	0.0407026		0.37682	0.0716781		0.9431	0.0364223		0.25158	0.0341209		0.25158	0.0327813		0.94004	0.027613		0.94004	0.075907		0.25158	0.0434169		0.25158	0.0300215		0.25158	0.0341808		0.9441	0.0553002		0.25158	0.032496
0.9442	0.040574		0.50401	0.022714		0.25287	0.0369804		0.63128	0.0398333		0.63128	0.0412671		0.75601	0.0419446		0.37768	0.07082		0.9452	0.0364223		0.25215	0.0358503		0.25215	0.0327543		0.94218	0.025489		0.94218	0.080114		0.25215	0.0423656		0.25215	0.0300206		0.25215	0.0341747		0.9462	0.0553008		0.25215	0.0330515
0.9464	0.038402		0.50515	0.020457		0.25345	0.0365286		0.63271	0.0384157		0.63271	0.0412667		0.75773	0.0418147		0.37854	0.070809		0.9474	0.0364222		0.25272	0.0363927		0.25272	0.0316103		0.94433	0.027609		0.94433	0.075866		0.25272	0.0412876		0.25272	0.0300483		0.25272	0.0330264		0.9484	0.0553004		0.25272	0.0341889
0.9485	0.034043		0.5063	0.021597		0.25402	0.0360786		0.63415	0.0398338		0.63415	0.0412659		0.75945	0.0434838		0.3794	0.0690946		0.9495	0.0364222		0.2533	0.0363324		0.2533	0.0310169		0.94647	0.027598		0.94647	0.076219		0.2533	0.0407728		0.2533	0.0300845		0.2533	0.0330276		0.9505	0.0574275		0.2533	0.0347706
0.9506	0.033944		0.50745	0.020466		0.2546	0.0338933		0.63558	0.038404		0.63558	0.044111		0.76117	0.0434396		0.38026	0.0690818		0.9517	0.0364217		0.25387	0.0374027		0.25387	0.0303051		0.94861	0.02757		0.94861	0.067383		0.25387	0.0408148		0.25387	0.0301009		0.25387	0.0330295		0.9527	0.0595545		0.25387	0.0359256
0.9528	0.035984		0.50859	0.022749		0.25517	0.0335173		0.63702	0.0384056		0.63702	0.0441123		0.76289	0.0434087		0.38112	0.069063		0.9538	0.0342827		0.25444	0.0373716		0.25444	0.0302972		0.95075	0.029657		0.95075	0.060739		0.25444	0.0408509		0.25444	0.0312425		0.25444	0.0330202		0.9548	0.0616811		0.25444	0.036503
0.9549	0.031701		0.50974	0.021616		0.25575	0.033681		0.63845	0.0369767		0.63845	0.0469494		0.7646	0.0451256		0.38197	0.0699108		0.956	0.0343064		0.25501	0.0379412		0.25501	0.0302968		0.95289	0.027526		0.95289	0.062803		0.25501	0.0414599		0.25501	0.0306858		0.25501	0.0375711		0.957	0.0638093		0.25501	0.037074
0.9571	0.03169		0.51088	0.022753		0.25632	0.0332016		0.63989	0.0355452		0.63989	0.0454698		0.76632	0.0468686		0.38283	0.0681937		0.9581	0.0343403		0.25559	0.0396502		0.25559	0.029127		0.95503	0.027524		0.95503	0.060575		0.25559	0.0409352		0.25559	0.0318537		0.25559	0.0375768		0.9591	0.0680523		0.25559	0.0382119
0.9592	0.031693		0.51203	0.023883		0.2569	0.0326551		0.64132	0.0369741		0.64132	0.0468658		0.76804	0.0451782		0.38369	0.0664752		0.9603	0.0343591		0.25616	0.0407879		0.25616	0.0291253		0.95717	0.027527		0.95717	0.058364		0.25616	0.0409807		0.25616	0.031895		0.25616	0.0364241		0.9613	0.074375		0.25616	0.0376283
0.9614	0.031689		0.51317	0.023876		0.25747	0.0332291		0.64275	0.0369892		0.64275	0.0468934		0.76976	0.0487179		0.38455	0.0647843		0.9624	0.0365125		0.25673	0.0458617		0.25673	0.0291237		0.95931	0.025425		0.95931	0.058347		0.25673	0.0410138		0.25673	0.0324571		0.25673	0.036393		0.9634	0.0742594		0.25673	0.0376191
0.9635	0.03381		0.51432	0.023859		0.25805	0.0326573		0.64419	0.0355797		0.64419	0.0468947		0.77148	0.0503954		0.38541	0.0648102		0.9646	0.0343658		0.25731	0.0457717		0.25731	0.0291181		0.96146	0.02759		0.96146	0.058343		0.25731	0.0410106		0.25731	0.0323997		0.25731	0.0363601		0.9656	0.0762801		0.25731	0.0376197
0.9657	0.033814		0.51546	0.023822		0.25862	0.0320929		0.64562	0.0370181		0.64562	0.045455		0.7732	0.050116		0.38627	0.0639564		0.9667	0.0343661		0.25788	0.0456673		0.25788	0.0291204		0.9636	0.027647		0.9636	0.058323		0.25788	0.0409761		0.25788	0.0329231		0.25788	0.0363366		0.9677	0.0762652		0.25788	0.0381904
0.9678	0.029585		0.51661	0.023761		0.2592	0.0320955		0.64706	0.0370388		0.64706	0.0468656		0.77491	0.0514337		0.38712	0.0656163		0.9689	0.0343661		0.25845	0.0454337		0.25845	0.0291252		0.96574	0.025551		0.96574	0.060511		0.25845	0.0409352		0.25845	0.0346038		0.25845	0.0363346		0.9699	0.0678154		0.25845	0.0427423
0.97	0.029579		0.51775	0.024808		0.25977	0.0320752		0.64849	0.0370589		0.64849	0.0440073		0.77663	0.0526621		0.38798	0.0655832		0.971	0.0386618		0.25903	0.0448279		0.25903	0.0291252		0.96788	0.025559		0.96788	0.060598		0.25903	0.0403272		0.25903	0.0357178		0.25903	0.0369017		0.972	0.059384		0.25903	0.042731
0.9721	0.029568		0.5189	0.02322		0.26034	0.0314839		0.64993	0.0370724		0.64993	0.0439541		0.77835	0.0783969		0.38884	0.0630426		0.9731	0.0386618		0.2596	0.0448193		0.2596	0.0285484		0.97002	0.025558		0.97002	0.060691		0.2596	0.0408648		0.2596	0.0368359		0.2596	0.0380348		0.9742	0.0573437		0.2596	0.041589
0.9742	0.029571		0.52005	0.023057		0.26092	0.0280492		0.65136	0.0399338		0.65136	0.0424576		0.78007	0.0759541		0.3897	0.0630772		0.9753	0.0365137		0.26017	0.0430671		0.26017	0.0281864		0.97216	0.025558		0.97216	0.062915		0.26017	0.0402776		0.26017	0.0379637		0.26017	0.0386049		0.9763	0.0489235		0.26017	0.0415923
0.9764	0.029577		0.52119	0.024022		0.26149	0.0268853		0.6528	0.0370924		0.6528	0.0423826		0.78179	0.0702453		0.39056	0.0622476		0.9774	0.0365078		0.26074	0.0430425		0.26074	0.0287759		0.9743	0.025567		0.9743	0.062975		0.26074	0.0396852		0.26074	0.0385164		0.26074	0.0386147		0.9785	0.0468434		0.26074	0.041023
0.9785	0.033815		0.52234	0.023877		0.26207	0.0268322		0.65423	0.0385269		0.65423	0.042344		0.78351	0.066401		0.39142	0.0622479		0.9796	0.0364798		0.26132	0.043552		0.26132	0.0276488		0.97645	0.025577		0.97645	0.063086		0.26132	0.0402162		0.26132	0.038503		0.26132	0.0380555		0.9806	0.0468656		0.26132	0.0404277
0.9807	0.03595		0.52348	0.023756		0.26264	0.0273293		0.65567	0.0399398		0.65567	0.0423531		0.78522	0.0660333		0.39227	0.0613931		0.9817	0.0364416		0.26189	0.0417259		0.26189	0.0276366		0.97859	0.027684		0.97859	0.067453		0.26189	0.0396236		0.26189	0.0390703		0.26189	0.0391914		0.9828	0.0468753		0.26189	0.0397591
0.9828	0.035966		0.52463	0.024482		0.26322	0.0289571		0.6571	0.041318		0.6571	0.042396		0.78694	0.0646733		0.39313	0.0613868		0.9839	0.0385653		0.26246	0.0416761		0.26246	0.0276263		0.98073	0.027654		0.98073	0.073965		0.26246	0.039616		0.26246	0.0390781		0.26246	0.0397474		0.9849	0.0447475		0.26246	0.0401641
0.985	0.038091		0.52577	0.024397		0.26379	0.030013		0.65854	0.0412402		0.65854	0.0424695		0.78866	0.0644621		0.39399	0.0614009		0.986	0.0385616		0.26304	0.0410743		0.26304	0.0270888		0.98287	0.02552		0.98287	0.07616		0.26304	0.0379183		0.26304	0.0396423		0.26304	0.0408734		0.9871	0.0468617		0.26304	0.0400281
0.9871	0.040211		0.52692	0.025501		0.26437	0.0303763		0.65997	0.0425735		0.65997	0.0411454		0.79038	0.0643419		0.39485	0.0605909		0.9882	0.0385621		0.26361	0.0410468		0.26361	0.0271354		0.98501	0.025521		0.98501	0.071931		0.26361	0.0379147		0.26361	0.0464296		0.26361	0.041455		0.9892	0.0489291		0.26361	0.041317
0.9893	0.040213		0.52806	0.024272		0.26494	0.0303003		0.66141	0.0410921		0.66141	0.0412314		0.7921	0.0660595		0.39571	0.0597987		0.9903	0.0385627		0.26418	0.0404097		0.26418	0.0271793		0.98715	0.027657		0.98715	0.071912		0.26418	0.0373453		0.26418	0.0492733		0.26418	0.0414787		0.9914	0.050979		0.26418	0.0412691
0.9914	0.04445		0.52921	0.026488		0.26552	0.0302266		0.66284	0.0410629		0.66284	0.0412851		0.79381	0.0643515		0.39657	0.0590182		0.9925	0.038563		0.26476	0.0414886		0.26476	0.0272197		0.98929	0.027668		0.98929	0.071866		0.26476	0.0373476		0.26476	0.0498595		0.26476	0.0403687		0.9935	0.0509637		0.26476	0.0406738
0.9936	0.044475		0.53036	0.025286		0.26609	0.030733		0.66428	0.0424665		0.66428	0.0413059		0.79553	0.0661101		0.39742	0.0599251		0.9946	0.0385632		0.26533	0.0420368		0.26533	0.0266901		0.99143	0.027674		0.99143	0.073936		0.26533	0.0362123		0.26533	0.0498588		0.26533	0.0386816		0.9957	0.0510108		0.26533	0.0406742
0.9957	0.046601		0.5315	0.025316		0.26667	0.0306812		0.66571	0.0452888		0.66571	0.0398641		0.79725	0.0661233		0.39828	0.0607585		0.9968	0.0385632		0.2659	0.0420646		0.2659	0.0267199		0.99358	0.031933		0.99358	0.073929		0.2659	0.0361901		0.2659	0.0498345		0.2659	0.0381154		0.9978	0.0532089		0.2659	0.0401013
0.9979	0.03389		0.53265	0.026516		0.26724	0.0312124		0.66714	0.0467026		0.66714	0.0397967		0.79897	0.0661557		0.39914	0.0598556		0.9989	0.0385632		0.26648	0.0420937		0.26648	0.0273062		0.99572	0.027676		0.99572	0.071819		0.26648	0.0355728		0.26648	0.0503791		0.26648	0.0380941		1	0.0532383		0.26648	0.039532
1	0.036009		0.53379	0.026509		0.26782	0.0317415		0.66858	0.0566185		0.66858	0.0382924		0.80069	0.0644934		0.4	0.060689		1.0011	0.0385633		0.26705	0.0409568		0.26705	0.0273102		0.99786	0.027676		0.99786	0.073915		0.26705	0.036132		0.26705	0.0509349		0.26705	0.0369308		1.0022	0.0510883		0.26705	0.0395302
1.0021	0.036003		0.53494	0.026462		0.26839	0.0305533		0.67001	0.056623		0.67001	0.0396235		0.80241	0.0611541		0.40086	0.059851		1.0032	0.0407056		0.26762	0.0403946		0.26762	0.0278782		1	0.027676		1	0.071768		0.26762	0.036046		0.26762	0.051502		0.26762	0.0352018		1.0043	0.0510572		0.26762	0.0383391
1.0043	0.033888		0.53608	0.027567		0.26897	0.0311179		0.67145	0.0452972		0.67145	0.0353347		0.80412	0.0609212		0.40172	0.0581719		1.0054	0.0407056		0.26819	0.0404255		0.26819	0.029022		1.00214	0.025547		1.00214	0.07176		0.26819	0.0365595		0.26819	0.0509317		0.26819	0.0346309		1.0065	0.0510266		0.26819	0.0377116
1.0064	0.031786		0.53723	0.027566		0.26954	0.0311279		0.67288	0.0438797		0.67288	0.0367435		0.80584	0.0613785		0.40258	0.0581728		1.0075	0.0407049		0.26877	0.0404832		0.26877	0.02903		1.00428	0.027676		1.00428	0.069656		0.26877	0.0371004		0.26877	0.0503547		0.26877	0.0329468		1.0086	0.0531272		0.26877	0.037657
1.0086	0.033911		0.53837	0.027613		0.27011	0.0311435		0.67432	0.0452939		0.67432	0.0353325		0.80756	0.0619998		0.40343	0.0572829		1.0097	0.0406961		0.26934	0.0417317		0.26934	0.0296108		1.00642	0.031934		1.00642	0.069645		0.26934	0.0365083		0.26934	0.0396057		0.26934	0.0318397		1.0108	0.0509956		0.26934	0.0364443
1.0107	0.036029		0.53952	0.027673		0.27069	0.031734		0.67575	0.0438778		0.67575	0.0339219		0.80928	0.0643529		0.40429	0.0580936		1.0118	0.0385169		0.26991	0.0430296		0.26991	0.0301984		1.00857	0.03193		1.00857	0.065433		0.26991	0.036498		0.26991	0.036234		0.26991	0.0313085		1.0129	0.0509911		0.26991	0.0352398
1.0129	0.03395		0.54066	0.027745		0.27126	0.032901		0.67719	0.0438772		0.67719	0.0325101		0.811	0.0660232		0.40515	0.0597791		1.014	0.0363247		0.27049	0.0400744		0.27049	0.0302107		1.01071	0.031924		1.01071	0.06336		0.27049	0.0358896		0.27049	0.0345657		0.27049	0.0302071		1.0151	0.0509551		0.27049	0.0346301
1.015	0.033999		0.54181	0.027862		0.27184	0.0323425		0.67862	0.0424602		0.67862	0.032505		0.81271	0.0664716		0.40601	0.0606347		1.0161	0.0341587		0.27106	0.0385572		0.27106	0.030776		1.01285	0.034072		1.01285	0.063416		0.27106	0.0358604		0.27106	0.0340311		0.27106	0.0307917		1.0172	0.0530353		0.27106	0.0351953
1.0172	0.036165		0.54296	0.029324		0.27241	0.0323641		0.68006	0.0438862		0.68006	0.0324798		0.81443	0.0720303		0.40687	0.0606376		1.0183	0.036272		0.27163	0.0392681		0.27163	0.0307634		1.01499	0.031969		1.01499	0.061376		0.27163	0.0346944		0.27163	0.0334966		0.27163	0.0307914		1.0194	0.0530033		0.27163	0.0351937
1.0193	0.034072		0.5441	0.029546		0.27299	0.0323615		0.68149	0.0411059		0.68149	0.0306416		0.81615	0.0741928		0.40773	0.0614886		1.0204	0.0340867		0.27221	0.0393436		0.27221	0.0313341		1.01713	0.036248		1.01713	0.06569		0.27221	0.0347054		0.27221	0.0341008		0.27221	0.0313603		1.0215	0.0551016		0.27221	0.0346296
1.0215	0.03409		0.54525	0.0309		0.27356	0.0317481		0.68293	0.0411764		0.68293	0.0306355		0.81787	0.0781068		0.40858	0.0614676		1.0226	0.0318458		0.27278	0.0388029		0.27278	0.0319033		1.01927	0.03199		1.01927	0.065775		0.27278	0.0347222		0.27278	0.0341272		0.27278	0.0324851		1.0237	0.0550994		0.27278	0.0358461
1.0236	0.036217		0.54639	0.029933		0.27414	0.0322893		0.68436	0.0397899		0.68436	0.0321011		0.81959	0.0540751		0.40944	0.06143		1.0247	0.0317297		0.27335	0.0376798		0.27335	0.0319023		1.02141	0.036254		1.02141	0.065851		0.27335	0.0347374		0.27335	0.0335481		0.27335	0.0335946		1.0258	0.0551319		0.27335	0.0359626
1.0258	0.031944		0.54754	0.030096		0.27471	0.0299693		0.6858	0.0426276		0.6858	0.0306373		0.82131	0.050694		0.4103	0.0613828		1.0269	0.0349333		0.27393	0.0353983		0.27393	0.0319126		1.02355	0.031988		1.02355	0.063747		0.27393	0.0353492		0.27393	0.0352248		0.27393	0.0335646		1.028	0.0573454		0.27393	0.034318
1.0279	0.031891		0.54868	0.031411		0.27529	0.0294037		0.68723	0.0426161		0.68723	0.0320873		0.82302	0.0489252		0.41116	0.0587866		1.029	0.0326918		0.2745	0.032535		0.2745	0.0324925		1.0257	0.036245		1.0257	0.068006		0.2745	0.0353893		0.2745	0.0369307		0.2745	0.033541		1.0301	0.0595698		0.2745	0.0326272
1.03	0.031812		0.54983	0.030479		0.27586	0.0300407		0.68867	0.0440333		0.68867	0.0335289		0.82474	0.0489198		0.41202	0.0562222		1.0311	0.0347814		0.27507	0.031926		0.27507	0.0330583		1.02784	0.034083		1.02784	0.068055		0.27507	0.0359968		0.27507	0.0375081		0.27507	0.0318097		1.0323	0.05959		0.27507	0.0327138
1.0322	0.029644		0.55097	0.03166		0.27644	0.0301679		0.6901	0.04546		0.6901	0.0320384		0.82646	0.0490114		0.41288	0.0545493		1.0333	0.0346684		0.27564	0.0318469		0.27564	0.0341804		1.02998	0.034065		1.02998	0.070231		0.27564	0.0360104		0.27564	0.0375088		0.27564	0.0317769		1.0344	0.0595528		0.27564	0.033884
1.0343	0.029624		0.55212	0.031662		0.27701	0.0309211		0.69154	0.0454835		0.69154	0.033455		0.82818	0.0473866		0.41373	0.0545875		1.0354	0.0324361		0.27622	0.0317822		0.27622	0.0341734		1.03212	0.036209		1.03212	0.070247		0.27622	0.0365972		0.27622	0.0375097		0.27622	0.0317528		1.0366	0.0573892		0.27622	0.0333581
1.0365	0.031735		0.55326	0.031653		0.27759	0.031175		0.69297	0.0441064		0.69297	0.0334281		0.8299	0.0474814		0.41459	0.0545999		1.0376	0.0324273		0.27679	0.0311853		0.27679	0.0353253		1.03426	0.031963		1.03426	0.068104		0.27679	0.0389234		0.27679	0.0375113		0.27679	0.0328749		1.0387	0.0573709		0.27679	0.0328492
1.0386	0.0296		0.55441	0.032773		0.27816	0.0306778		0.6944	0.0441636		0.6944	0.0334391		0.83162	0.044171		0.41545	0.0537617		1.0397	0.0324398		0.27736	0.0311721		0.27736	0.0347766		1.0364	0.031969		1.0364	0.068094		0.27736	0.0406674		0.27736	0.0386475		0.27736	0.032301		1.0409	0.0573649		0.27736	0.0329311
1.0408	0.027444		0.55556	0.032765		0.27874	0.0312502		0.69584	0.0442083		0.69584	0.0349606		0.83333	0.0442326		0.41631	0.0529251		1.0419	0.0324687		0.27794	0.0311562		0.27794	0.0336391		1.03854	0.031975		1.03854	0.065983		0.27794	0.0412488		0.27794	0.038647		0.27794	0.0322995		1.043	0.0552398		0.27794	0.0324382
1.0429	0.028344		0.5567	0.033887		0.27931	0.0318116		0.69727	0.0442173		0.69727	0.0350137		0.83505	0.044281		0.41717	0.0529269		1.044	0.0325423		0.27851	0.0322611		0.27851	0.0330584		1.04069	0.031974		1.04069	0.070239		0.27851	0.0441537		0.27851	0.0392172		0.27851	0.0322998		1.0452	0.0531141		0.27851	0.0324707
1.0451	0.026142		0.55785	0.033858		0.27989	0.0323759		0.69871	0.0427721		0.69871	0.035011		0.83677	0.0426041		0.41803	0.0537782		1.0462	0.0348147		0.27908	0.0322153		0.27908	0.0324821		1.04283	0.036251		1.04283	0.065969		0.27908	0.0435729		0.27908	0.0397827		0.27908	0.031733		1.0473	0.0531019		0.27908	0.0313322
1.0472	0.023967		0.55899	0.034929		0.28046	0.03351		0.70014	0.0427481		0.70014	0.0350137		0.83849	0.0425968		0.41888	0.0529319		1.0483	0.0370709		0.27966	0.0327405		0.27966	0.031914		1.04497	0.034134		1.04497	0.06594		0.27966	0.0429919		0.27966	0.0403545		0.27966	0.0311674		1.0495	0.0509625		0.27966	0.0313372
1.0494	0.026171		0.56014	0.032595		0.28103	0.0335092		0.70158	0.0441564		0.70158	0.0324667		0.84021	0.0425781		0.41974	0.0529392		1.0505	0.0371263		0.28023	0.0338434		0.28023	0.0307702		1.04711	0.03627		1.04711	0.068035		0.28023	0.0429919		0.28023	0.0426268		0.28023	0.031164		1.0516	0.0488391		0.28023	0.0313438
1.0515	0.025336		0.56128	0.03257		0.28161	0.0329408		0.70301	0.0441417		0.70301	0.0335592		0.84192	0.0425914		0.4206	0.0529482		1.0526	0.0401527		0.2808	0.0378841		0.2808	0.0296183		1.04925	0.040537		1.04925	0.065876		0.2808	0.0424109		0.2808	0.043186		0.2808	0.0317135		1.0538	0.0488629		0.2808	0.03077
1.0536	0.023267		0.56243	0.033663		0.28218	0.0335086		0.70445	0.0441139		0.70445	0.0319296		0.84364	0.0443257		0.42146	0.052972		1.0548	0.0444162		0.28138	0.0372141		0.28138	0.0295895		1.05139	0.036265		1.05139	0.070119		0.28138	0.0424109		0.28138	0.0448766		0.28138	0.0328294		1.0559	0.0510236		0.28138	0.0313248
1.0558	0.025432		0.56357	0.032387		0.28276	0.0340761		0.70588	0.0455045		0.70588	0.0330426		0.84536	0.0426299		0.42232	0.0521437		1.0569	0.0423238		0.28195	0.0371009		0.28195	0.0295485		1.05353	0.036236		1.05353	0.068032		0.28195	0.04183		0.28195	0.0448786		0.28195	0.0345221		1.0581	0.0531582		0.28195	0.0313126
1.0579	0.025463		0.56472	0.031126		0.28333	0.0335039		0.70732	0.0454889		0.70732	0.034079		0.84708	0.0426125		0.42318	0.0521419		1.0591	0.0423392		0.28252	0.0369807		0.28252	0.0289307		1.05567	0.038313		1.05567	0.065967		0.28252	0.0406657		0.28252	0.0448918		0.28252	0.0339594		1.0602	0.0531584		0.28252	0.0313158
1.0601	0.027592		0.56586	0.032187		0.28391	0.0329113		0.70875	0.0469075		0.70875	0.0364076		0.8488	0.0425943		0.42403	0.0521213		1.0612	0.0465912		0.28309	0.0374183		0.28309	0.0282987		1.05782	0.036124		1.05782	0.063864		0.28309	0.0400793		0.28309	0.0448912		0.28309	0.0316979		1.0624	0.0574355		0.28309	0.031899
1.0622	0.025473		0.56701	0.030938		0.28448	0.0317191		0.71019	0.0469081		0.71019	0.0390365		0.85052	0.0425946		0.42489	0.0512635		1.0634	0.0466159		0.28367	0.0372626		0.28367	0.0287882		1.05996	0.033957		1.05996	0.063865		0.28367	0.0394967		0.28367	0.0403358		0.28367	0.0317011		1.0645	0.0574851		0.28367	0.0319093
1.0644	0.027602		0.56816	0.028534		0.28506	0.0310945		0.71162	0.0440659		0.71162	0.0417055		0.85223	0.0392013		0.42575	0.0495492		1.0655	0.0487764		0.28424	0.0371411		0.28424	0.0285487		1.0621	0.03607		1.0621	0.065998		0.28424	0.0389209		0.28424	0.0386024		0.28424	0.0311425		1.0667	0.0575527		0.28424	0.035893
1.0665	0.027604		0.5693	0.029565		0.28563	0.0303845		0.71306	0.0426449		0.71306	0.0429656		0.85395	0.0426196		0.42661	0.0495108		1.0677	0.0488424		0.28481	0.0376756		0.28481	0.0302528		1.06424	0.036079		1.06424	0.063878		0.28481	0.0383588		0.28481	0.0385568		0.28481	0.0317245		1.0688	0.0576322		0.28481	0.0358753
1.0687	0.02973		0.57045	0.029497		0.28621	0.0303797		0.71449	0.0398016		0.71449	0.0427975		0.85567	0.0408957		0.42747	0.0486206		1.0698	0.0489081		0.28539	0.0382929		0.28539	0.0296503		1.06638	0.036089		1.06638	0.065989		0.28539	0.0383879		0.28539	0.038526		0.28539	0.0328751		1.071	0.0577208		0.28539	0.0358542
1.0708	0.03186		0.57159	0.027193		0.28678	0.0293873		0.71593	0.0397969		0.71593	0.0469044		0.85739	0.0408549		0.42833	0.0460604		1.072	0.0510712		0.28596	0.0389361		0.28596	0.0302309		1.06852	0.036101		1.06852	0.068109		0.28596	0.0384194		0.28596	0.0390783		0.28596	0.0328819		1.0731	0.0556707		0.28596	0.0364037
1.073	0.033991		0.57274	0.02716		0.28736	0.0288761		0.71736	0.0397791		0.71736	0.0510596		0.85911	0.0391063		0.42918	0.0443525		1.0741	0.0510654		0.28653	0.0389893		0.28653	0.0308106		1.07066	0.038236		1.07066	0.065982		0.28653	0.0384597		0.28653	0.039076		0.28653	0.0323248		1.0753	0.0557254		0.28653	0.0363875
1.0751	0.033991		0.57388	0.025987		0.28793	0.0283688		0.71879	0.0383297		0.71879	0.0510197		0.86082	0.0424581		0.43004	0.0434968		1.0763	0.0467964		0.28711	0.0390249		0.28711	0.0308		1.07281	0.036107		1.07281	0.070229		0.28711	0.0372273		0.28711	0.0390786		0.28711	0.0323389		1.0774	0.0557304		0.28711	0.0369375
1.0773	0.034003		0.57503	0.027087		0.28851	0.0278523		0.72023	0.0411449		0.72023	0.0509916		0.86254	0.0407267		0.4309	0.0434972		1.0784	0.0467964		0.28768	0.0396348		0.28768	0.0313812		1.07495	0.036083		1.07495	0.07023		0.28768	0.0372733		0.28768	0.0402128		0.28768	0.0334786		1.0796	0.0578789		0.28768	0.0374595
1.0794	0.031926		0.57617	0.025994		0.28908	0.0278848		0.72166	0.0397163		0.72166	0.0523606		0.86426	0.0373349		0.43176	0.0435101		1.0806	0.0467979		0.28825	0.0385279		0.28825	0.0319779		1.07709	0.03603		1.07709	0.072379		0.28825	0.036737		0.28825	0.0402148		0.28825	0.0351861		1.0817	0.0578885		0.28825	0.0384642
1.0815	0.032001		0.57732	0.026098		0.28966	0.0278701		0.7231	0.0411317		0.7231	0.0537589		0.86598	0.037356		0.43262	0.0452305		1.0827	0.0446597		0.28883	0.0380058		0.28883	0.0314111		1.07923	0.033861		1.07923	0.072363		0.28883	0.0367552		0.28883	0.0396497		0.28883	0.0351949		1.0839	0.0557488		0.28883	0.0389525
1.0837	0.032076		0.57847	0.027345		0.29023	0.028949		0.72453	0.0397137		0.72453	0.0524068		0.8677	0.0373527		0.43348	0.0477756		1.0849	0.0446131		0.2894	0.0375305		0.2894	0.0314178		1.08137	0.035939		1.08137	0.074444		0.2894	0.0356576		0.2894	0.0402111		0.2894	0.03519		1.086	0.0514617		0.2894	0.0420716
1.0858	0.029974		0.57961	0.027432		0.2908	0.0294613		0.72597	0.0397144		0.72597	0.0552948		0.86942	0.0356529		0.43433	0.0477615		1.087	0.0445844		0.28997	0.0376925		0.28997	0.0319932		1.08351	0.03591		1.08351	0.074431		0.28997	0.035729		0.28997	0.0396101		0.28997	0.0351812		1.0882	0.0536063		0.28997	0.042854
1.088	0.032124		0.58076	0.026362		0.29138	0.0294324		0.7274	0.0396886		0.7274	0.0539074		0.87113	0.0373653		0.43519	0.0477622		1.0892	0.0466889		0.29054	0.037266		0.29054	0.0325695		1.08565	0.035896		1.08565	0.07444		0.29054	0.0386412		0.29054	0.037846		0.29054	0.0351844		1.0903	0.0493179		0.29054	0.0437545
1.0901	0.03212		0.5819	0.026438		0.29195	0.0299919		0.72884	0.038172		0.72884	0.053947		0.87285	0.0356783		0.43605	0.0477669		1.0913	0.0487568		0.29112	0.0372539		0.29112	0.0331514		1.08779	0.040117		1.08779	0.074441		0.29112	0.0392127		0.29112	0.037227		0.29112	0.0351872		1.0925	0.0514622		0.29112	0.0436933
1.0923	0.032121		0.58305	0.026525		0.29253	0.0300015		0.73027	0.0393224		0.73027	0.0525945		0.87457	0.0356682		0.43691	0.0477736		1.0934	0.0465534		0.29169	0.0373061		0.29169	0.032575		1.08994	0.038006		1.08994	0.074425		0.29169	0.0391669		0.29169	0.0377651		0.29169	0.0357578		1.0946	0.047173		0.29169	0.0431602
1.0944	0.032124		0.58419	0.026605		0.2931	0.0305846		0.73171	0.0391969		0.73171	0.0527031		0.87629	0.0356437		0.43777	0.0469195		1.0956	0.0485924		0.29226	0.0378783		0.29226	0.0320114		1.09208	0.038023		1.09208	0.074381		0.29226	0.0397004		0.29226	0.0388854		0.29226	0.0352039		1.0968	0.0428815		0.29226	0.0414734
1.0966	0.032125		0.58534	0.026648		0.29368	0.0306049		0.73314	0.0391701		0.73314	0.0499941		0.87801	0.0373208		0.43863	0.0477405		1.0977	0.0480692		0.29284	0.0373131		0.29284	0.0314483		1.09422	0.04015		1.09422	0.074308		0.29284	0.0396817		0.29284	0.0402195		0.29284	0.0352171		1.0989	0.0450241		0.29284	0.0408904
1.0987	0.034265		0.58648	0.027831		0.29425	0.0323227		0.73458	0.0406357		0.73458	0.0501939		0.87973	0.0373099		0.43948	0.0476898		1.0999	0.0458886		0.29341	0.0378815		0.29341	0.0308773		1.09636	0.038027		1.09636	0.074244		0.29341	0.0396575		0.29341	0.0413588		0.29341	0.0318159		1.1011	0.0428824		0.29341	0.0414329
1.1009	0.032107		0.58763	0.027869		0.29483	0.032897		0.73601	0.0421021		0.73601	0.0476082		0.88144	0.0406878		0.44034	0.046798		1.102	0.0458902		0.29398	0.0362025		0.29398	0.0314655		1.0985	0.035881		1.0985	0.074207		0.29398	0.0401761		0.29398	0.0413082		0.29398	0.0312524		1.1032	0.0450274		0.29398	0.0414124
1.103	0.03209		0.58877	0.029104		0.2954	0.033464		0.73745	0.04211		0.73745	0.0465154		0.88316	0.0389724		0.4412	0.0484751		1.1042	0.046507		0.29456	0.0362383		0.29456	0.0314679		1.10064	0.035831		1.10064	0.076302		0.29456	0.0401223		0.29456	0.0406609		0.29456	0.0318254		1.1054	0.0450221		0.29456	0.0408562
1.1052	0.034227		0.58992	0.029344		0.29598	0.034027		0.73888	0.04356		0.73888	0.04384		0.88488	0.0457273		0.44206	0.0484723		1.1063	0.0444559		0.29513	0.0351411		0.29513	0.0304311		1.10278	0.037009		1.10278	0.076282		0.29513	0.0400923		0.29513	0.0394384		0.29513	0.0312555		1.1075	0.0450035		0.29513	0.0414844
1.1073	0.032093		0.59107	0.028261		0.29655	0.0340223		0.74032	0.040645		0.74032	0.0356336		0.8866	0.045696		0.44292	0.0476263		1.1085	0.0423769		0.2957	0.0351506		0.2957	0.0298959		1.10493	0.034803		1.10493	0.078402		0.2957	0.040083		0.2957	0.0388331		0.2957	0.031257		1.1097	0.047114		0.2957	0.0415859
1.1094	0.034234		0.59221	0.028266		0.29713	0.0334675		0.74175	0.0406346		0.74175	0.0330647		0.88832	0.0490227		0.44378	0.0467791		1.1106	0.0423539		0.29628	0.034565		0.29628	0.0293573		1.10707	0.036981		1.10707	0.080544		0.29628	0.0400809		0.29628	0.0388412		0.29628	0.0312624		1.1118	0.0449496		0.29628	0.0411405
1.1116	0.032095		0.59336	0.029383		0.2977	0.0335013		0.74319	0.0391826		0.74319	0.0318469		0.89003	0.0489226		0.44464	0.0467807		1.1128	0.0423161		0.29685	0.0356628		0.29685	0.0293626		1.10921	0.039168		1.10921	0.078459		0.29685	0.039516		0.29685	0.0371071		0.29685	0.0312707		1.114	0.0513644		0.29685	0.0412619
1.1137	0.032095		0.5945	0.029369		0.29828	0.0335168		0.74462	0.0362885		0.74462	0.0304768		0.89175	0.0506879		0.44549	0.0459309		1.1149	0.0444446		0.29742	0.0356242		0.29742	0.0287898		1.11135	0.039176		1.11135	0.080604		0.29742	0.0395159		0.29742	0.0347863		0.29742	0.030719		1.1161	0.0492284		0.29742	0.0413499
1.1159	0.032095		0.59565	0.029361		0.29885	0.0340522		0.74605	0.0348488		0.74605	0.0304563		0.89347	0.0490152		0.44635	0.0459311		1.1171	0.0466123		0.29799	0.0355547		0.29799	0.0276624		1.11349	0.039178		1.11349	0.082742		0.29799	0.0389514		0.29799	0.034209		0.29799	0.0307326		1.1183	0.0492382		0.29799	0.042548
1.118	0.032092		0.59679	0.029346		0.29943	0.0345679		0.74749	0.0348503		0.74749	0.030443		0.89519	0.0489296		0.44721	0.0459289		1.1192	0.0466355		0.29857	0.0360732		0.29857	0.0276693		1.11563	0.039178		1.11563	0.078519		0.29857	0.0389514		0.29857	0.0336325		0.29857	0.0301676		1.1204	0.0513879		0.29857	0.0425744
1.1202	0.032077		0.59794	0.029332		0.3	0.033975		0.74892	0.0377296		0.74892	0.0276019		0.89691	0.0418994		0.44807	0.0459174		1.1214	0.0508799		0.29914	0.0353571		0.29914	0.0271113		1.11777	0.037016		1.11777	0.078548		0.29914	0.0383869		0.29914	0.0330553		0.29914	0.0295767		1.1226	0.0513911		0.29914	0.0431764
1.1223	0.032057		0.59908	0.028214		0.30057	0.0334064		0.75036	0.0376988		0.75036	0.0262428		0.89863	0.0366488		0.44893	0.0459103		1.1235	0.0487605		0.29971	0.0346965		0.29971	0.0271343		1.11991	0.040032		1.11991	0.074317		0.29971	0.0378224		0.29971	0.0330734		0.29971	0.0295363		1.1247	0.0470991		0.29971	0.0443816
1.1245	0.034184		0.60023	0.027111		0.30115	0.0328348		0.75179	0.0347725		0.75179	0.0268575		0.90034	0.0366533		0.44979	0.0450728		1.1257	0.0508805		0.30029	0.0387157		0.30029	0.0260477		1.12206	0.037978		1.12206	0.074308		0.30029	0.0372586		0.30029	0.0331258		0.30029	0.0272308		1.1269	0.049206		0.30029	0.0456232
1.1266	0.032045		0.60137	0.028257		0.30172	0.0322613		0.75323	0.0361834		0.75323	0.0269168		0.90206	0.0331629		0.45064	0.041676		1.1278	0.0487605		0.30086	0.0392647		0.30086	0.0261033		1.1242	0.038007		1.1242	0.072181		0.30086	0.0367016		0.30086	0.0332105		0.30086	0.0272072		1.129	0.051304		0.30086	0.0457162
1.1288	0.034177		0.60252	0.028263		0.3023	0.0328157		0.75466	0.0346966		0.75466	0.0255484		0.90378	0.029672		0.4515	0.0408174		1.13	0.0466405		0.30143	0.0420379		0.30143	0.0261513		1.12634	0.03799		1.12634	0.072196		0.30143	0.0367143		0.30143	0.0322151		0.30143	0.0271967		1.1312	0.0491529		0.30143	0.0469507
1.1309	0.032037		0.60367	0.029406		0.30287	0.032802		0.7561	0.033229		0.7561	0.0255966		0.9055	0.0296802		0.45236	0.0408521		1.1321	0.0508901		0.30201	0.0418829		0.30201	0.0261677		1.12848	0.040086		1.12848	0.072182		0.30201	0.0367221		0.30201	0.031755		0.30201	0.0283351		1.1333	0.0470181		0.30201	0.0464246
1.133	0.0299		0.60481	0.030562		0.30345	0.0339332		0.75753	0.0332228		0.75753	0.0256518		0.90722	0.031453		0.45322	0.0400621		1.1343	0.0466971		0.30258	0.0417995		0.30258	0.0266909		1.13062	0.042196		1.13062	0.072118		0.30258	0.0356206		0.30258	0.0323987		0.30258	0.0289009		1.1355	0.047016		0.30258	0.0446915
1.1352	0.029901		0.60596	0.030584		0.30402	0.0339388		0.75897	0.0303369		0.75897	0.0257025		0.90893	0.0304464		0.45408	0.0392254		1.1364	0.0489183		0.30315	0.0406438		0.30315	0.0271844		1.13276	0.040084		1.13276	0.071984		0.30315	0.0351121		0.30315	0.0318809		0.30315	0.0288837		1.1376	0.0512877		0.30315	0.0452281
1.1373	0.029905		0.6071	0.029456		0.3046	0.0345043		0.7604	0.0303456		0.7604	0.0228734		0.91065	0.0321949		0.45494	0.0383726		1.1386	0.0468985		0.30372	0.0400765		0.30372	0.0271377		1.1349	0.040072		1.1349	0.073987		0.30372	0.0345987		0.30372	0.0330513		0.30372	0.0277016		1.1398	0.049153		0.30372	0.0446045
1.1395	0.032059		0.60825	0.032855		0.30517	0.0350754		0.76184	0.0289098		0.76184	0.0243114		0.91237	0.0322502		0.45579	0.042624		1.1407	0.0490954		0.3043	0.0389319		0.3043	0.0276816		1.13705	0.04429		1.13705	0.074007		0.3043	0.0323553		0.3043	0.0341912		0.3043	0.0270645		1.1419	0.0491565		0.3043	0.039362
1.1416	0.029943		0.60939	0.03286		0.30575	0.0345192		0.76327	0.0303558		0.76327	0.0243159		0.91409	0.034003		0.45665	0.0417399		1.1429	0.0469521		0.30487	0.0389358		0.30487	0.0287951		1.13919	0.042211		1.13919	0.074121		0.30487	0.0317963		0.30487	0.0353141		0.30487	0.0262084		1.1441	0.0491571		0.30487	0.0375896
1.1438	0.032095		0.61054	0.031734		0.30632	0.0350935		0.76471	0.031789		0.76471	0.0228981		0.91581	0.0357384		0.45751	0.0425463		1.145	0.0468809		0.30544	0.0383741		0.30544	0.0293334		1.14133	0.040172		1.14133	0.06997		0.30544	0.0306633		0.30544	0.0352954		0.30544	0.0256356		1.1462	0.0512903		0.30544	0.0369867
1.1459	0.029959		0.61168	0.032878		0.3069	0.0356812		0.76614	0.0317708		0.76614	0.0243448		0.91753	0.0391422		0.45837	0.0416457		1.1472	0.0467638		0.30602	0.0378084		0.30602	0.029707		1.14347	0.040274		1.14347	0.069995		0.30602	0.0300963		0.30602	0.0347232		0.30602	0.0248115		1.1484	0.0491538		0.30602	0.0370227
1.1481	0.029954		0.61283	0.032893		0.30747	0.0357202		0.76758	0.0331956		0.76758	0.0243455		0.91924	0.0391419		0.45923	0.0416028		1.1493	0.0445358		0.30659	0.0378083		0.30659	0.0302226		1.14561	0.040361		1.14561	0.070001		0.30659	0.0295287		0.30659	0.0347231		0.30659	0.0248482		1.1505	0.0512975		0.30659	0.0371274
1.1502	0.027804		0.61397	0.031768		0.30805	0.0346062		0.76901	0.0331847		0.76901	0.0243476		0.92096	0.039142		0.46009	0.0424198		1.1515	0.0444688		0.30716	0.0372244		0.30716	0.0301863		1.14775	0.042537		1.14775	0.07002		0.30716	0.0289598		0.30716	0.0335878		0.30716	0.0248841		1.1527	0.0534412		0.30716	0.0372529
1.1524	0.027789		0.61512	0.032903		0.30862	0.0346007		0.77044	0.0317566		0.77044	0.0229169		0.92268	0.0374404		0.46094	0.0424053		1.1536	0.0444264		0.30774	0.0366694		0.30774	0.0307532		1.14989	0.040429		1.14989	0.067965		0.30774	0.0283897		0.30774	0.0336018		0.30774	0.024902		1.1548	0.053445		0.30774	0.0366677
1.1545	0.027772		0.61627	0.031777		0.3092	0.0345952		0.77188	0.0332887		0.77188	0.0243481		0.9244	0.037436		0.4618	0.0424042		1.1557	0.0443946		0.30831	0.0367335		0.30831	0.0313408		1.15203	0.04042		1.15203	0.065909		0.30831	0.0283875		0.30831	0.0330517		0.30831	0.0249023		1.157	0.0534471		0.30831	0.0361581
1.1567	0.029895		0.61741	0.030658		0.30977	0.0345945		0.77331	0.0334405		0.77331	0.024348		0.92612	0.0374405		0.46266	0.0424034		1.1579	0.0443731		0.30888	0.0362168		0.30888	0.0313682		1.15418	0.042526		1.15418	0.068023		0.30888	0.0283816		0.30888	0.0336249		0.30888	0.0243345		1.1591	0.0555863		0.30888	0.0367474
1.1588	0.025629		0.61856	0.032946		0.31034	0.034027		0.77475	0.032101		0.77475	0.0257814		0.92784	0.0357513		0.46352	0.0424022		1.16	0.0422521		0.30946	0.0362687		0.30946	0.0325478		1.15632	0.042505		1.15632	0.063706		0.30946	0.0277997		0.30946	0.0324702		0.30946	0.0249107		1.1613	0.0534403		0.30946	0.0367592
1.1609	0.027773		0.6197	0.031836		0.31092	0.0340103		0.77618	0.0352892		0.77618	0.0243495		0.92955	0.0357515		0.46438	0.0424064		1.1622	0.0443643		0.31003	0.0369252		0.31003	0.0331325		1.15846	0.042483		1.15846	0.063669		0.31003	0.027773		0.31003	0.0330158		0.31003	0.0255056		1.1634	0.0555367		0.31003	0.0367853
1.1631	0.027766		0.62085	0.03415		0.31149	0.0333849		0.77762	0.0335612		0.77762	0.0257839		0.93127	0.0340239		0.46524	0.0390247		1.1643	0.042273		0.3106	0.0364558		0.3106	0.0331092		1.1606	0.042471		1.1606	0.063661		0.3106	0.0283076		0.3106	0.0346969		0.3106	0.0255307		1.1656	0.0512203		0.3106	0.0368319
1.1652	0.025619		0.62199	0.03304		0.31207	0.0338719		0.77905	0.0364472		0.77905	0.025784		0.93299	0.0322809		0.46609	0.0381935		1.1665	0.0423131		0.31117	0.0365594		0.31117	0.0330557		1.16274	0.044615		1.16274	0.061539		0.31117	0.028292		0.31117	0.0352482		0.31117	0.0266753		1.1677	0.0533391		0.31117	0.0374575
1.1674	0.025603		0.62314	0.033026		0.31264	0.034406		0.78049	0.0349741		0.78049	0.0243441		0.93471	0.0322518		0.46695	0.038204		1.1686	0.0402307		0.31175	0.0366834		0.31175	0.0335662		1.16488	0.044661		1.16488	0.061539		0.31175	0.028291		0.31175	0.0352392		0.31175	0.026655		1.1699	0.0490712		0.31175	0.0375081
1.1695	0.027703		0.62428	0.031846		0.31322	0.0343813		0.78192	0.0349711		0.78192	0.0257485		0.93643	0.0356522		0.46781	0.0365025		1.1708	0.038131		0.31232	0.0361761		0.31232	0.034068		1.16702	0.042587		1.16702	0.061545		0.31232	0.0282809		0.31232	0.0352303		0.31232	0.027173		1.172	0.0490727		0.31232	0.0381099
1.1717	0.027665		0.62543	0.031821		0.31379	0.0337733		0.78336	0.0378823		0.78336	0.0242864		0.93814	0.0356566		0.46867	0.0365072		1.1729	0.0402531		0.31289	0.0345882		0.31289	0.0339963		1.16916	0.040487		1.16916	0.061591		0.31289	0.027693		0.31289	0.034637		0.31289	0.0282478		1.1742	0.0490814		0.31289	0.0381411
1.1738	0.027654		0.62658	0.030682		0.31437	0.0343127		0.78479	0.0349607		0.78479	0.0257014		0.93986	0.0390295		0.46953	0.036521		1.1751	0.0402531		0.31347	0.0329458		0.31347	0.0345241		1.17131	0.040489		1.17131	0.061657		0.31347	0.0282315		0.31347	0.0346075		0.31347	0.0276336		1.1763	0.0469629		0.31347	0.038748
1.176	0.029801		0.62772	0.029548		0.31494	0.0342763		0.78623	0.0349499		0.78623	0.02427		0.94158	0.0372783		0.47039	0.0390806		1.1772	0.0444886		0.31404	0.032417		0.31404	0.033924		1.17345	0.042619		1.17345	0.061692		0.31404	0.0282069		0.31404	0.0345822		0.31404	0.0273759		1.1785	0.0491183		0.31404	0.0382018
1.1781	0.031941		0.62887	0.029545		0.31552	0.0342958		0.78766	0.0334838		0.78766	0.0242674		0.9433	0.038873		0.47124	0.0390867		1.1794	0.0423711		0.31461	0.0324461		0.31461	0.0333277		1.17559	0.040488		1.17559	0.061702		0.31461	0.0276232		0.31461	0.0351258		0.31461	0.0279064		1.1806	0.0491286		0.31461	0.0393343
1.1803	0.029765		0.63001	0.028395		0.31609	0.0338076		0.7891	0.0363884		0.7891	0.0256966		0.94502	0.041849		0.4721	0.0382397		1.1815	0.0423991		0.31519	0.0324646		0.31519	0.0332822		1.17773	0.040484		1.17773	0.061704		0.31519	0.0285616		0.31519	0.0356807		0.31519	0.0272751		1.1828	0.0469912		0.31519	0.0398837
1.1824	0.029687		0.63116	0.028385		0.31667	0.0333679		0.79053	0.0349262		0.79053	0.0242682		0.94674	0.0452613		0.47296	0.037391		1.1837	0.0424521		0.31576	0.031891		0.31576	0.0337883		1.17987	0.042614		1.17987	0.061704		0.31576	0.0285539		0.31576	0.0362538		0.31576	0.0272332		1.1849	0.0469876		0.31576	0.0393017
1.1845	0.029621		0.6323	0.030649		0.31724	0.0334672		0.79197	0.0378242		0.79197	0.0256867		0.94845	0.0469974		0.47382	0.0373914		1.1858	0.0403773		0.31633	0.0318787		0.31633	0.0342925		1.18201	0.042587		1.18201	0.061704		0.31633	0.0285531		0.31633	0.0368422		0.31633	0.0277904		1.1871	0.0448544		0.31633	0.040433
1.1867	0.03167		0.63345	0.029506		0.31782	0.0335206		0.7934	0.0363732		0.7934	0.024253		0.95017	0.0522663		0.47468	0.0365414		1.188	0.0425375		0.31691	0.0312911		0.31691	0.0342293		1.18415	0.046775		1.18415	0.063832		0.31691	0.028559		0.31691	0.0362918		0.31691	0.0277971		1.1892	0.0448748		0.31691	0.0387108
1.1888	0.030515		0.63459	0.030639		0.31839	0.0341193		0.79484	0.0364161		0.79484	0.0271028		0.95189	0.0522931		0.47554	0.0365417		1.1901	0.0404221		0.31748	0.0324082		0.31748	0.0358873		1.1863	0.044598		1.1863	0.063832		0.31748	0.0293056		0.31748	0.0368553		0.31748	0.028391		1.1914	0.0470451		0.31748	0.0375479
1.191	0.028294		0.63574	0.030648		0.31897	0.0347207		0.79627	0.035279		0.79627	0.0256749		0.95361	0.0540543		0.47639	0.0365426		1.1923	0.0425422		0.31805	0.0346629		0.31805	0.0369726		1.18844	0.042491		1.18844	0.063826		0.31805	0.0287399		0.31805	0.0368464		0.31805	0.0284067		1.1935	0.0470298		0.31805	0.0369603
1.1931	0.032618		0.63688	0.031784		0.31954	0.0342017		0.7977	0.0353542		0.7977	0.0271007		0.95533	0.0523333		0.47725	0.037389		1.1944	0.040402		0.31862	0.0363821		0.31862	0.0380623		1.19058	0.044668		1.19058	0.061657		0.31862	0.0297176		0.31862	0.0379794		0.31862	0.0278337		1.1957	0.046963		0.31862	0.035819
1.1953	0.032598		0.63803	0.031766		0.32011	0.0348278		0.79914	0.0339786		0.79914	0.0271003		0.95704	0.0540884		0.47811	0.0365215		1.1966	0.0425172		0.3192	0.0375693		0.3192	0.0397803		1.19272	0.042568		1.19272	0.061582		0.3192	0.0285409		0.3192	0.0391239		0.3192	0.0284102		1.1978	0.0468917		0.3192	0.0363723
1.1974	0.034754		0.63918	0.031757		0.32069	0.0348666		0.80057	0.0340167		0.80057	0.0256715		0.95876	0.055846		0.47897	0.0373493		1.1987	0.0424997		0.31977	0.0375986		0.31977	0.039888		1.19486	0.042573		1.19486	0.061545		0.31977	0.0285408		0.31977	0.0396941		0.31977	0.0278328		1.2	0.0489422		0.31977	0.0363332
1.1996	0.03909		0.64032	0.03289		0.32126	0.0354579		0.80201	0.0326499		0.80201	0.0270979		0.96048	0.0523691		0.47983	0.0381928		1.2009	0.0445943		0.32034	0.0393061		0.32034	0.0394501		1.197	0.044709		1.197	0.061578		0.32034	0.0285572		0.32034	0.0396937		0.32034	0.0290054		1.2022	0.0466986		0.32034	0.0357278
1.2017	0.039088		0.64147	0.032888		0.32184	0.0348943		0.80344	0.0312498		0.80344	0.02567		0.9622	0.0541022		0.48069	0.0390368		1.203	0.042454		0.32092	0.0427181		0.32092	0.0395446		1.19914	0.044736		1.19914	0.061645		0.32092	0.028764		0.32092	0.0385725		0.32092	0.0296272		1.2043	0.0444368		0.32092	0.0373958
1.2039	0.039087		0.64261	0.032872		0.32241	0.0349005		0.80488	0.0298111		0.80488	0.0270866		0.96392	0.0523558		0.48155	0.0398795		1.2052	0.0403299		0.32149	0.0438661		0.32149	0.0396021		1.20128	0.044756		1.20128	0.061684		0.32149	0.0282425		0.32149	0.0380282		0.32149	0.0297009		1.2065	0.048038		0.32149	0.037378
1.206	0.041244		0.64376	0.033969		0.32299	0.0354776		0.80631	0.0297718		0.80631	0.0256459		0.96564	0.0541112		0.4824	0.0407359		1.2073	0.0403299		0.32206	0.0444491		0.32206	0.0390779		1.20343	0.044744		1.20343	0.063822		0.32206	0.027726		0.32206	0.0375008		0.32206	0.0293435		1.2086	0.0479763		0.32206	0.0385076
1.2082	0.041212		0.6449	0.035054		0.32356	0.0354778		0.80775	0.0283091		0.80775	0.0256363		0.96735	0.0541185		0.48326	0.0407571		1.2095	0.0424552		0.32264	0.0393179		0.32264	0.0380116		1.20557	0.048953		1.20557	0.063825		0.32264	0.0277796		0.32264	0.0364246		0.32264	0.029378		1.2108	0.0479558		0.32264	0.0424743
1.2103	0.0412		0.64605	0.036163		0.32414	0.0343334		0.80918	0.0282626		0.80918	0.0242081		0.96907	0.052374		0.48412	0.0399335		1.2116	0.0424676		0.32321	0.0387409		0.32321	0.0376008		1.20771	0.048871		1.20771	0.063825		0.32321	0.0284056		0.32321	0.0364645		0.32321	0.0288285		1.2129	0.0479598		0.32321	0.0430341
1.2124	0.041211		0.64719	0.036172		0.32471	0.0343331		0.81062	0.0268064		0.81062	0.0242065		0.97079	0.0506198		0.48498	0.0408114		1.2137	0.0403552		0.32378	0.0370263		0.32378	0.0378007		1.20985	0.044532		1.20985	0.063825		0.32378	0.0284683		0.32378	0.0359061		0.32378	0.0288419		1.2151	0.047977		0.32378	0.0435825
1.2146	0.036885		0.64834	0.037308		0.32529	0.0331882		0.81205	0.0247751		0.81205	0.0213581		0.97251	0.0506167		0.48584	0.0416858		1.2159	0.0403587		0.32436	0.0358971		0.32436	0.0366824		1.21199	0.042325		1.21199	0.063825		0.32436	0.02796		0.32436	0.035918		0.32436	0.0288603		1.2172	0.0501794		0.32436	0.0435821
1.2167	0.034733		0.64948	0.038431		0.32586	0.0331871		0.81349	0.0276543		0.81349	0.0213585		0.97423	0.0488714		0.4867	0.0408484		1.218	0.0424808		0.32493	0.0364886		0.32493	0.0367806		1.21413	0.042251		1.21413	0.063825		0.32493	0.0274306		0.32493	0.0359514		0.32493	0.0277522		1.2194	0.0480326		0.32493	0.0436014
1.2189	0.032583		0.65063	0.037275		0.32644	0.0331657		0.81492	0.0276177		0.81492	0.0213584		0.97594	0.047134		0.48755	0.0417028		1.2202	0.0403421		0.3255	0.0364951		0.3255	0.0368622		1.21627	0.040103		1.21627	0.063833		0.3255	0.0280134		0.3255	0.0359833		0.3255	0.0277752		1.2215	0.0480837		0.3255	0.0441924
1.221	0.032606		0.65178	0.037237		0.32701	0.0325605		0.81636	0.0290321		0.81636	0.0213573		0.97766	0.043647		0.48841	0.0433699		1.2223	0.0424346		0.32607	0.035916		0.32607	0.0363579		1.21842	0.037997		1.21842	0.061755		0.32607	0.0280111		0.32607	0.0365549		0.32607	0.0272324		1.2237	0.0481153		0.32607	0.0447949
1.2232	0.03263		0.65292	0.036066		0.32759	0.0331007		0.81779	0.0289957		0.81779	0.0227805		0.97938	0.0453927		0.48927	0.0424531		1.2245	0.042403		0.32665	0.0347385		0.32665	0.0364164		1.22056	0.03801		1.22056	0.061844		0.32665	0.0285841		0.32665	0.0376578		0.32665	0.0278201		1.2258	0.0459269		0.32665	0.0516447
1.2253	0.034833		0.65407	0.033771		0.32816	0.0325039		0.81923	0.0304181		0.81923	0.0199295		0.9811	0.0436646		0.49013	0.0432353		1.2266	0.0445223		0.32722	0.0341071		0.32722	0.0364567		1.2227	0.035906		1.2227	0.061901		0.32722	0.029155		0.32722	0.0381761		0.32722	0.027816		1.228	0.0481099		0.32722	0.0510841
1.2275	0.034863		0.65521	0.033736		0.32874	0.0319267		0.82066	0.0333049		0.82066	0.0227733		0.98282	0.0422701		0.49099	0.0423281		1.2288	0.044561		0.32779	0.033481		0.32779	0.0353225		1.22484	0.035905		1.22484	0.061914		0.32779	0.0291459		0.32779	0.0387178		0.32779	0.027806		1.2301	0.0459218		0.32779	0.0521934
1.2296	0.032715		0.65636	0.030213		0.32931	0.0330765		0.82209	0.0333052		0.82209	0.0213501		0.98454	0.0423564		0.49185	0.0422732		1.2309	0.0446025		0.32837	0.0328736		0.32837	0.0353197		1.22698	0.035895		1.22698	0.061869		0.32837	0.0297075		0.32837	0.0387074		0.32837	0.0283801		1.2323	0.0459183		0.32837	0.0527305
1.2318	0.033783		0.6575	0.030202		0.32989	0.0336602		0.82353	0.0333052		0.82353	0.0213625		0.98625	0.0440963		0.4927	0.0422417		1.2331	0.042501		0.32894	0.0328379		0.32894	0.0341832		1.22912	0.035887		1.22912	0.061775		0.32894	0.0297027		0.32894	0.0392635		0.32894	0.0289592		1.2344	0.0459125		0.32894	0.0538219
1.2339	0.031755		0.65865	0.030212		0.33046	0.0342419		0.82496	0.0318582		0.82496	0.0228192		0.98797	0.0406928		0.49356	0.0430834		1.2352	0.0446377		0.32951	0.0327692		0.32951	0.033619		1.23126	0.037998		1.23126	0.059587		0.32951	0.0297019		0.32951	0.0397975		0.32951	0.0289665		1.2366	0.0458766		0.32951	0.0503772
1.2361	0.029745		0.65979	0.030214		0.33103	0.0348298		0.8264	0.0318568		0.8264	0.0228553		0.98969	0.0423787		0.49442	0.0422392		1.2374	0.0467743		0.33009	0.0331912		0.33009	0.0330506		1.2334	0.040116		1.2334	0.061696		0.33009	0.029701		0.33009	0.0397476		0.33009	0.02897		1.2387	0.045822		0.33009	0.0497962
1.2382	0.031962		0.66094	0.030215		0.33161	0.0371448		0.82783	0.0332957		0.82783	0.021443		0.99141	0.0424046		0.49528	0.0414068		1.2395	0.0446716		0.33066	0.0330521		0.33066	0.0330368		1.23555	0.042234		1.23555	0.061692		0.33066	0.0302673		0.33066	0.0391343		0.33066	0.0289715		1.2409	0.043621		0.33066	0.0458348
1.2403	0.029857		0.66208	0.029061		0.33218	0.0377275		0.82927	0.0347267		0.82927	0.0228757		0.99313	0.0458595		0.49614	0.0431278		1.2417	0.0447119		0.33123	0.0329788		0.33123	0.0330267		1.23769	0.042228		1.23769	0.061691		0.33123	0.0296955		0.33123	0.0396504		0.33123	0.0289821		1.243	0.0436465		0.33123	0.0435556
1.2425	0.029838		0.66323	0.031416		0.33276	0.0376915		0.8307	0.0347207		0.8307	0.0243104		0.99485	0.0442426		0.497	0.0440183		1.2438	0.0425995		0.33181	0.0341284		0.33181	0.0324667		1.23983	0.044316		1.23983	0.061691		0.33181	0.0296909		0.33181	0.0390334		0.33181	0.0284345		1.2452	0.0437061		0.33181	0.0429656
1.2446	0.029841		0.66438	0.030428		0.33333	0.0376187		0.83214	0.0332759		0.83214	0.0243164		0.99656	0.0460421		0.49785	0.0449279		1.246	0.044706		0.33238	0.0341444		0.33238	0.0330507		1.24197	0.042158		1.24197	0.061691		0.33238	0.0302405		0.33238	0.0390104		0.33238	0.0290236		1.2473	0.0444462		0.33238	0.0435139
1.2468	0.034132		0.66552	0.030479		0.33391	0.0369616		0.83357	0.0332809		0.83357	0.0243132		0.99828	0.0461488		0.49871	0.045006		1.2481	0.0446835		0.33295	0.0347441		0.33295	0.0324959		1.24411	0.043519		1.24411	0.061691		0.33295	0.0296364		0.33295	0.0390091		0.33295	0.029047		1.2495	0.0466652		0.33295	0.046328
1.2489	0.032022		0.66667	0.031628		0.33448	0.0374397		0.83501	0.0304185		0.83501	0.024316		1	0.0462353		0.49957	0.045942		1.2503	0.0446859		0.33352	0.0364943		0.33352	0.0342231		1.24625	0.045601		1.24625	0.061691		0.33352	0.0295977		0.33352	0.0390119		0.33352	0.0290616		1.2516	0.0488793		0.33352	0.0474416
1.2511	0.029909		0.66781	0.031645		0.33506	0.0379189		0.83644	0.030456		0.83644	0.0257446		1.00172	0.0479757		0.50043	0.0451819		1.2524	0.0425598		0.3341	0.0376532		0.3341	0.0348097		1.24839	0.045535		1.24839	0.061691		0.3341	0.02955		0.3341	0.0384484		0.3341	0.029629		1.2538	0.0467781		0.3341	0.0479877
1.2532	0.029933		0.66896	0.031699		0.33563	0.0373855		0.83788	0.0304803		0.83788	0.0271727		1.00344	0.0479723		0.50129	0.0452569		1.2546	0.0468144		0.33467	0.0382254		0.33467	0.0353996		1.25054	0.04329		1.25054	0.061691		0.33467	0.0294797		0.33467	0.0384493		0.33467	0.0296278		1.2559	0.0467244		0.33467	0.0479866
1.2554	0.025666		0.6701	0.031723		0.33621	0.0373057		0.83931	0.0305215		0.83931	0.0243089		1.00515	0.0479672		0.50215	0.0452906		1.2567	0.0446955		0.33524	0.0382185		0.33524	0.035991		1.25268	0.043179		1.25268	0.061694		0.33524	0.0293887		0.33524	0.0378842		0.33524	0.0301953		1.2581	0.0487963		0.33524	0.0479969
1.2575	0.029919		0.67125	0.031696		0.33678	0.0372464		0.84075	0.0291496		0.84075	0.0271599		1.00687	0.0462492		0.503	0.0461469		1.2589	0.046842		0.33582	0.0382169		0.33582	0.0360008		1.25482	0.043062		1.25482	0.059575		0.33582	0.0297298		0.33582	0.037885		0.33582	0.0296279		1.2602	0.0509055		0.33582	0.0474429
1.2597	0.027737		0.67239	0.033908		0.33736	0.0372274		0.84218	0.0282914		0.84218	0.0271544		1.00859	0.0445202		0.50386	0.0461317		1.261	0.0447334		0.33639	0.0382227		0.33639	0.0360011		1.25696	0.040822		1.25696	0.05958		0.33639	0.0302362		0.33639	0.037888		0.33639	0.0302084		1.2624	0.0530295		0.33639	0.0485913
1.2618	0.02771		0.67354	0.033858		0.33793	0.0378122		0.84362	0.0298034		0.84362	0.0271536		1.01031	0.0410514		0.50472	0.046125		1.2632	0.0447619		0.33696	0.0376732		0.33696	0.0371453		1.2591	0.045086		1.2591	0.057446		0.33696	0.0301636		0.33696	0.0384492		0.33696	0.0296389		1.2645	0.0530426		0.33696	0.0491922
1.2639	0.025561		0.67469	0.034946		0.33851	0.0372363		0.84505	0.0284118		0.84505	0.0285832		1.01203	0.0392887		0.50558	0.0478336		1.2653	0.0426565		0.33754	0.0377175		0.33754	0.0371567		1.26124	0.045092		1.26124	0.057441		0.33754	0.0306877		0.33754	0.0378648		0.33754	0.0296399		1.2667	0.0551796		0.33754	0.0503769
1.2661	0.027672		0.67583	0.037284		0.33908	0.0378145		0.84648	0.029812		0.84648	0.0257256		1.01375	0.0375521		0.50644	0.0486898		1.2675	0.0426615		0.33811	0.0371687		0.33811	0.0365875		1.26338	0.047244		1.26338	0.059567		0.33811	0.0306636		0.33811	0.0384338		0.33811	0.0296488		1.2688	0.0573131		0.33811	0.0504229
1.2682	0.025537		0.67698	0.041919		0.33966	0.0372106		0.84792	0.0283548		0.84792	0.0271605		1.01546	0.0375397		0.5073	0.0495449		1.2696	0.0405203		0.33868	0.0371849		0.33868	0.0348643		1.26552	0.047249		1.26552	0.059566		0.33868	0.0312526		0.33868	0.0379241		0.33868	0.0290896		1.271	0.0573211		0.33868	0.0510018
1.2704	0.025537		0.67812	0.043085		0.34023	0.0360195		0.84935	0.0325758		0.84935	0.0257429		1.01718	0.0358295		0.50815	0.0512418		1.2718	0.040518		0.33926	0.0366109		0.33926	0.0342803		1.26767	0.047265		1.26767	0.057439		0.33926	0.0307145		0.33926	0.037987		0.33926	0.0302333		1.2731	0.0573251		0.33926	0.050998
1.2725	0.02554		0.67927	0.042817		0.3408	0.0348486		0.85079	0.0325538		0.85079	0.0286121		1.0189	0.0375349		0.50901	0.051196		1.2739	0.0405203		0.33983	0.0377761		0.33983	0.0314199		1.26981	0.049438		1.26981	0.055312		0.33983	0.0313416		0.33983	0.0380124		0.33983	0.0296593		1.2753	0.0615718		0.33983	0.0492936
1.2747	0.02554		0.68041	0.043967		0.34138	0.0342701		0.85222	0.0353419		0.85222	0.0257546		1.02062	0.0375141		0.50987	0.0511168		1.276	0.0405222		0.3404	0.0377774		0.3404	0.0308487		1.27195	0.049455		1.27195	0.055312		0.3404	0.0313804		0.3404	0.0380092		0.3404	0.0296578		1.2774	0.0658177		0.3404	0.0470349
1.2768	0.025544		0.68156	0.043962		0.34195	0.0336905		0.85366	0.0352877		0.85366	0.027187		1.02234	0.0392007		0.51073	0.0536037		1.2782	0.0426501		0.34097	0.0441709		0.34097	0.0308352		1.27409	0.047336		1.27409	0.055312		0.34097	0.031413		0.34097	0.0374295		0.34097	0.0285164		1.2796	0.0679377		0.34097	0.0470636
1.279	0.029813		0.6827	0.041708		0.34253	0.0331104		0.85509	0.0350244		0.85509	0.0257567		1.02406	0.0392029		0.51159	0.0544434		1.2803	0.0426252		0.34155	0.0453335		0.34155	0.030826		1.27623	0.04742		1.27623	0.055312		0.34155	0.0314445		0.34155	0.037985		0.34155	0.0290774		1.2817	0.0658126		0.34155	0.0465266
1.2811	0.027671		0.68385	0.040587		0.3431	0.0336989		0.85653	0.0366955		0.85653	0.028618		1.02577	0.0460149		0.51245	0.0536096		1.2825	0.0404563		0.34212	0.0459149		0.34212	0.030828		1.27837	0.045379		1.27837	0.055312		0.34212	0.0308893		0.34212	0.0396796		0.34212	0.02849		1.2839	0.0658049		0.34212	0.0465431
1.2833	0.02977		0.68499	0.039487		0.34368	0.0331633		0.85796	0.0339062		0.85796	0.0257554		1.02749	0.0460047		0.5133	0.0553095		1.2846	0.0425792		0.34269	0.0458755		0.34269	0.0308046		1.28051	0.041126		1.28051	0.055312		0.34269	0.0315667		0.34269	0.0408121		0.34269	0.0284727		1.286	0.0636612		0.34269	0.0465498
1.2854	0.034017		0.68614	0.037276		0.34425	0.0332459		0.8594	0.0325311		0.8594	0.0271808		1.02921	0.0476989		0.51416	0.0552878		1.2868	0.0426019		0.34327	0.0462928		0.34327	0.0307846		1.28266	0.04112		1.28266	0.057439		0.34327	0.0304451		0.34327	0.040807		0.34327	0.027889		1.2882	0.0636464		0.34327	0.045419
1.2876	0.031897		0.68729	0.035072		0.34483	0.0327369		0.86083	0.0297357		0.86083	0.0257386		1.03093	0.0476878		0.51502	0.0552394		1.2889	0.0447624		0.34384	0.0460113		0.34384	0.030218		1.2848	0.036765		1.2848	0.059566		0.34384	0.0304509		0.34384	0.0402344		0.34384	0.0278859		1.2903	0.0572772		0.34384	0.0459991
1.2897	0.034009		0.68843	0.033994		0.3454	0.0328319		0.86227	0.0311809		0.86227	0.0271685		1.03265	0.0493822		0.51588	0.0543329		1.2911	0.0447836		0.34441	0.0462615		0.34441	0.0302118		1.28694	0.038914		1.28694	0.059566		0.34441	0.0298995		0.34441	0.0413577		0.34441	0.0273229		1.2925	0.0593904		0.34441	0.0454672
1.2918	0.029735		0.68958	0.032912		0.34598	0.0323296		0.8637	0.0283625		0.8637	0.0243064		1.03436	0.0476789		0.51674	0.0534652		1.2932	0.0447807		0.34499	0.0459771		0.34499	0.030191		1.28908	0.038902		1.28908	0.05957		0.34499	0.0304687		0.34499	0.0401842		0.34499	0.0278971		1.2946	0.0530042		0.34499	0.044943
1.294	0.029733		0.69072	0.032973		0.34655	0.0335619		0.86514	0.0312066		0.86514	0.0257252		1.03608	0.0477005		0.5176	0.0534761		1.2954	0.0426343		0.34556	0.0458112		0.34556	0.0307311		1.29122	0.03673		1.29122	0.057482		0.34556	0.029899		0.34556	0.0406731		0.34556	0.0278976		1.2968	0.0529611		0.34556	0.0449764
1.2961	0.027609		0.69187	0.030738		0.34713	0.0330624		0.86657	0.0297894		0.86657	0.02429		1.0378	0.0477637		0.51845	0.0543234		1.2975	0.042628		0.34613	0.0446031		0.34613	0.0312792		1.29336	0.036726		1.29336	0.057563		0.34613	0.0293397		0.34613	0.0408022		0.34613	0.0273308		1.2989	0.0529446		0.34613	0.0455959
1.2983	0.027604		0.69301	0.030745		0.3477	0.0330756		0.86801	0.0311962		0.86801	0.0257222		1.03952	0.0461108		0.51931	0.0543143		1.2997	0.0426293		0.3467	0.0451044		0.3467	0.0318467		1.2955	0.038888		1.2955	0.057588		0.3467	0.0288044		0.3467	0.0401111		0.3467	0.0279089		1.3011	0.0530117		0.3467	0.0456606
1.3004	0.025477		0.69416	0.030746		0.34828	0.033635		0.86944	0.0297557		0.86944	0.0271546		1.04124	0.0461259		0.52017	0.0551748		1.3018	0.0426313		0.34728	0.045061		0.34728	0.0324152		1.29764	0.041054		1.29764	0.057531		0.34728	0.0288654		0.34728	0.0388769		0.34728	0.027353		1.3032	0.0552373		0.34728	0.0462643
1.3026	0.027604		0.6953	0.028472		0.34885	0.0330439		0.87088	0.0297411		0.87088	0.0271577		1.04296	0.0461265		0.52103	0.0568831		1.304	0.0405019		0.34785	0.0382988		0.34785	0.0335636		1.29979	0.0497		1.29979	0.057455		0.34785	0.0295121		0.34785	0.0405728		0.34785	0.0279434		1.3054	0.0553		0.34785	0.0468358
1.3047	0.027625		0.69645	0.028472		0.34943	0.0335762		0.87231	0.0283263		0.87231	0.027161		1.04467	0.0461287		0.52189	0.0577299		1.3061	0.04051		0.34842	0.0383091		0.34842	0.0335755		1.30193	0.049691		1.30193	0.059493		0.34842	0.0289824		0.34842	0.0416825		0.34842	0.0279536		1.3075	0.0553126		0.34842	0.0468358
1.3069	0.029786		0.69759	0.02847		0.35	0.032965		0.87374	0.0311604		0.87374	0.0271701		1.04639	0.0461309		0.52275	0.0577286		1.3083	0.0405359		0.349	0.038379		0.349	0.0341262		1.30407	0.049691		1.30407	0.059387		0.349	0.028402		0.349	0.0421899		0.349	0.0273797		1.3097	0.0510397		0.349	0.0474233
1.309	0.029816		0.69874	0.029611		0.35057	0.032365		0.87518	0.0297459		0.87518	0.0257352		1.04811	0.0495422		0.52361	0.0568753		1.3104	0.0405769		0.34957	0.0379201		0.34957	0.0340881		1.30621	0.047562		1.30621	0.059315		0.34957	0.028367		0.34957	0.0444194		0.34957	0.0273805		1.3118	0.0510289		0.34957	0.0480103
1.3112	0.029831		0.69989	0.029596		0.35115	0.0323505		0.87661	0.0325964		0.87661	0.0271656		1.04983	0.0512292		0.52446	0.0568494		1.3126	0.0406058		0.35014	0.0380081		0.35014	0.0340741		1.30835	0.047631		1.30835	0.059292		0.35014	0.028871		0.35014	0.0449447		0.35014	0.0279465		1.314	0.0489028		0.35014	0.0485883
1.3133	0.029837		0.70103	0.029593		0.35172	0.0323625		0.87805	0.0326214		0.87805	0.0243053		1.05155	0.0495056		0.52532	0.0567834		1.3147	0.0406069		0.35072	0.0380979		0.35072	0.0340742		1.31049	0.049895		1.31049	0.057172		0.35072	0.0299097		0.35072	0.0449447		0.35072	0.0279428		1.3161	0.0467761		0.35072	0.0497376
1.3155	0.02984		0.70218	0.028474		0.3523	0.0329546		0.87948	0.0326399		0.87948	0.0257387		1.05326	0.0529129		0.52618	0.0566864		1.3169	0.0406026		0.35129	0.0382166		0.35129	0.0346417		1.31263	0.047837		1.31263	0.057173		0.35129	0.0296926		0.35129	0.0444289		0.35129	0.0273773		1.3183	0.0489164		0.35129	0.0497427
1.3176	0.027709		0.70332	0.029616		0.35287	0.0329785		0.88092	0.0340619		0.88092	0.0257411		1.05498	0.0477896		0.52704	0.055734		1.319	0.0427395		0.35186	0.0389374		0.35186	0.034074		1.31478	0.04636		1.31478	0.057174		0.35186	0.030216		0.35186	0.0451295		0.35186	0.0273755		1.3204	0.0489402		0.35186	0.0491725
1.3197	0.027707		0.70447	0.028475		0.35345	0.0330008		0.88235	0.0354685		0.88235	0.0271694		1.0567	0.0409579		0.5279	0.056671		1.3212	0.0406033		0.35244	0.0379594		0.35244	0.0340696		1.31692	0.048599		1.31692	0.05718		0.35244	0.0313216		0.35244	0.0452862		0.35244	0.0279354		1.3226	0.0489412		0.35244	0.0468815
1.3219	0.02558		0.70561	0.02848		0.35402	0.0324317		0.88379	0.0368767		0.88379	0.0271721		1.05842	0.037522		0.52876	0.0565745		1.3233	0.0384716		0.35301	0.0381415		0.35301	0.0346297		1.31906	0.048737		1.31906	0.057227		0.35301	0.0306947		0.35301	0.0448476		0.35301	0.0267817		1.3247	0.0489067		0.35301	0.0468728
1.324	0.025596		0.70676	0.0285		0.3546	0.0335159		0.88522	0.0382912		0.88522	0.0257451		1.06014	0.0374765		0.52961	0.0556441		1.3255	0.0384835		0.35358	0.0377559		0.35358	0.0340495		1.3212	0.046733		1.3212	0.057324		0.35358	0.0306781		0.35358	0.0445514		0.35358	0.0273315		1.3269	0.0488556		0.35358	0.0462867
1.3262	0.025603		0.7079	0.027378		0.35517	0.0334277		0.88666	0.0368721		0.88666	0.0243081		1.06186	0.0340597		0.53047	0.0564535		1.3276	0.0363545		0.35415	0.0377805		0.35415	0.0340457		1.32334	0.044646		1.32334	0.057402		0.35415	0.0312545		0.35415	0.0445548		0.35415	0.0273115		1.329	0.0488286		0.35415	0.0462702
1.3283	0.025608		0.70905	0.027387		0.35575	0.0344778		0.88809	0.0382897		0.88809	0.0271571		1.06357	0.0340799		0.53133	0.0563823		1.3298	0.0363626		0.35473	0.0367239		0.35473	0.0340405		1.32548	0.044603		1.32548	0.059565		0.35473	0.0318265		0.35473	0.0445254		0.35473	0.0267235		1.3312	0.0467532		0.35473	0.0456774
1.3305	0.023476		0.71019	0.027391		0.35632	0.0349719		0.88953	0.0368715		0.88953	0.0271533		1.06529	0.0340861		0.53219	0.0545842		1.3319	0.0342375		0.3553	0.0367564		0.3553	0.032895		1.32762	0.046638		1.32762	0.059578		0.3553	0.0393011		0.3553	0.0448628		0.3553	0.0278297		1.3333	0.0468511		0.3553	0.0456517
1.3326	0.02561		0.71134	0.026252		0.3569	0.0343433		0.89096	0.0368712		0.89096	0.0285739		1.06701	0.035765		0.53305	0.0553917		1.334	0.034253		0.35587	0.0373503		0.35587	0.0328902		1.32976	0.044412		1.32976	0.059583		0.35587	0.0391981		0.35587	0.0448382		0.35587	0.0277818		1.3355	0.0469362		0.35587	0.0450637
1.3348	0.023478		0.71249	0.026249		0.35747	0.0349282		0.8924	0.0382767		0.8924	0.0285622		1.06873	0.0323424		0.53391	0.0561949		1.3362	0.0364019		0.35645	0.0385051		0.35645	0.0323283		1.33191	0.044324		1.33191	0.05958		0.35645	0.0390655		0.35645	0.0448189		0.35645	0.0271825		1.3376	0.046981		0.35645	0.0456293
1.3369	0.025618		0.71363	0.026224		0.35805	0.0349388		0.89383	0.0354282		0.89383	0.0299876		1.07045	0.0357433		0.53476	0.0552835		1.3383	0.0342622		0.35702	0.039649		0.35702	0.0328968		1.33405	0.044306		1.33405	0.059547		0.35702	0.039505		0.35702	0.0447802		0.35702	0.0266131		1.3398	0.0469953		0.35702	0.0456273
1.3391	0.025615		0.71478	0.025044		0.35862	0.0320177		0.89527	0.0354526		0.89527	0.0299877		1.07216	0.0357616		0.53562	0.0561211		1.3405	0.0342618		0.35759	0.0396633		0.35759	0.0329016		1.33619	0.040136		1.33619	0.055196		0.35759	0.0388153		0.35759	0.0458461		0.35759	0.0271771		1.3419	0.0469927		0.35759	0.045024
1.3412	0.027739		0.71592	0.024997		0.3592	0.0314104		0.8967	0.0340983		0.8967	0.0299881		1.07388	0.0340805		0.53648	0.0560946		1.3426	0.0342629		0.35817	0.0396847		0.35817	0.0323585		1.33833	0.042326		1.33833	0.055037		0.35817	0.0392905		0.35817	0.0474711		0.35817	0.0266041		1.3441	0.0448567		0.35817	0.0444009
1.3433	0.025598		0.71707	0.024939		0.35977	0.0308019		0.89813	0.0341512		0.89813	0.0299883		1.0756	0.0357824		0.53734	0.0552121		1.3448	0.0364152		0.35874	0.0368659		0.35874	0.0323697		1.34047	0.042373		1.34047	0.052739		0.35874	0.0391807		0.35874	0.0485845		0.35874	0.0260498		1.3462	0.0470061		0.35874	0.0449323
1.3455	0.027741		0.71821	0.024882		0.36034	0.0307878		0.89957	0.0327531		0.89957	0.0299864		1.07732	0.0374666		0.5382	0.0526315		1.3469	0.0364357		0.35931	0.0351849		0.35931	0.0323419		1.34261	0.040268		1.34261	0.054417		0.35931	0.0390113		0.35931	0.0486146		0.35931	0.0255084		1.3484	0.04488		0.35931	0.044345
1.3476	0.027765		0.71936	0.024831		0.36092	0.031379		0.901	0.0327635		0.901	0.0299776		1.07904	0.0340206		0.53906	0.0518016		1.3491	0.0342942		0.35989	0.0351972		0.35989	0.0323235		1.34475	0.040269		1.34475	0.052216		0.35989	0.0394278		0.35989	0.0608472		0.35989	0.024973		1.3505	0.0448839		0.35989	0.0437687
1.3498	0.027776		0.7205	0.024781		0.36149	0.0308126		0.90244	0.0327685		0.90244	0.0299745		1.08076	0.0373645		0.53991	0.051029		1.3512	0.036427		0.36046	0.0351964		0.36046	0.0317584		1.3469	0.042399		1.3469	0.054378		0.36046	0.0411269		0.36046	0.0609497		0.36046	0.024997		1.3527	0.0427359		0.36046	0.0432037
1.3519	0.027784		0.72165	0.025589		0.36207	0.0314384		0.90387	0.0341862		0.90387	0.0299814		1.08247	0.0373177		0.54077	0.0511865		1.3534	0.0364223		0.36103	0.0346373		0.36103	0.0317587		1.34904	0.040282		1.34904	0.052158		0.36103	0.0424099		0.36103	0.0610378		0.36103	0.0255656		1.3548	0.0448659		0.36103	0.0432141
1.3541	0.029948		0.72279	0.024402		0.36264	0.0309403		0.90531	0.0355603		0.90531	0.0285508		1.08419	0.0372843		0.54163	0.0505008		1.3555	0.0385587		0.3616	0.0352227		0.3616	0.0317642		1.35118	0.044505		1.35118	0.052138		0.3616	0.0420399		0.3616	0.0476626		0.3616	0.026128		1.357	0.044866		0.3616	0.0432193
1.3562	0.027844		0.72394	0.024395		0.36322	0.0305631		0.90674	0.0340544		0.90674	0.029971		1.08591	0.0372483		0.54249	0.0506557		1.3577	0.0363928		0.36218	0.0352417		0.36218	0.031786		1.35332	0.042372		1.35332	0.052135		0.36218	0.0427723		0.36218	0.0470246		0.36218	0.0272641		1.3591	0.0448711		0.36218	0.0426477
1.3584	0.029998		0.72509	0.023221		0.36379	0.0300493		0.90818	0.0368218		0.90818	0.0285544		1.08763	0.0405947		0.54335	0.0499317		1.3598	0.0363453		0.36275	0.0341025		0.36275	0.0306887		1.35546	0.040253		1.35546	0.054308		0.36275	0.0417465		0.36275	0.0475377		0.36275	0.0272689		1.3613	0.0406067		0.36275	0.0420539
1.3605	0.029998		0.72623	0.023207		0.36437	0.0294998		0.90961	0.0396163		0.90961	0.0285622		1.08935	0.0405685		0.54421	0.0500367		1.362	0.0363048		0.36332	0.0335083		0.36332	0.0312929		1.3576	0.042364		1.3576	0.054309		0.36332	0.0412909		0.36332	0.0480187		0.36332	0.0284043		1.3634	0.0427269		0.36332	0.0425839
1.3627	0.029994		0.72738	0.022042		0.36494	0.0300606		0.91105	0.0410224		0.91105	0.0299899		1.09107	0.0405892		0.54506	0.0501392		1.3641	0.0362833		0.3639	0.033433		0.3639	0.030717		1.35974	0.040231		1.35974	0.0565		0.3639	0.0408633		0.3639	0.0484719		0.3639	0.0278314		1.3656	0.0405594		0.3639	0.0414232
1.3648	0.032107		0.72852	0.024359		0.36552	0.0294562		0.91248	0.041036		0.91248	0.0299878		1.09278	0.0440385		0.54592	0.0493671		1.3663	0.0341347		0.36447	0.0333346		0.36447	0.0312499		1.36188	0.040209		1.36188	0.069609		0.36447	0.0404389		0.36447	0.0484264		0.36447	0.0289672		1.3677	0.0405453		0.36447	0.0414143
1.367	0.032079		0.72967	0.023191		0.36609	0.0294162		0.91392	0.042456		0.91392	0.0256981		1.0945	0.0457752		0.54678	0.0493953		1.3684	0.0341258		0.36504	0.0332882		0.36504	0.0312058		1.36403	0.038058		1.36403	0.067515		0.36504	0.0411203		0.36504	0.0600551		0.36504	0.0289675		1.3699	0.0426801		0.36504	0.0402815
1.3691	0.029933		0.73081	0.022022		0.36667	0.0293997		0.91535	0.0424431		0.91535	0.0271298		1.09622	0.0525646		0.54764	0.0502936		1.3706	0.0319957		0.36562	0.0321685		0.36562	0.0322923		1.36617	0.037983		1.36617	0.06958		0.36562	0.0405774		0.36562	0.0601892		0.36562	0.0272633		1.372	0.0426884		0.36562	0.0402849
1.3712	0.032062		0.73196	0.022015		0.36724	0.0292307		0.91679	0.0410194		0.91679	0.0271282		1.09794	0.0525591		0.5485	0.0512185		1.3727	0.034119		0.36619	0.0310472		0.36619	0.031695		1.36831	0.039165		1.36831	0.067603		0.36619	0.0411357		0.36619	0.0597131		0.36619	0.0272628		1.3742	0.040572		0.36619	0.0402853
1.3734	0.034166		0.7331	0.02087		0.36782	0.0291994		0.91822	0.0396033		0.91822	0.0271305		1.09966	0.0593129		0.54936	0.0512799		1.3749	0.0362318		0.36676	0.0304679		0.36676	0.0322565		1.37045	0.041215		1.37045	0.065593		0.36676	0.0410696		0.36676	0.0597915		0.36676	0.0272637		1.3763	0.0448538		0.36676	0.0408526
1.3755	0.032003		0.73425	0.022082		0.36839	0.0297245		0.91966	0.0381866		0.91966	0.0271325		1.10137	0.0592665		0.55021	0.0513057		1.377	0.0362193		0.36734	0.0308902		0.36734	0.0322349		1.37259	0.043285		1.37259	0.065638		0.36734	0.0410261		0.36734	0.0598587		0.36734	0.0261354		1.3785	0.0427175		0.36734	0.041419
1.3777	0.02987		0.7354	0.02213		0.36897	0.0296511		0.92109	0.0381865		0.92109	0.0271324		1.10309	0.0642606		0.55107	0.0521656		1.3792	0.0383437		0.36791	0.0302351		0.36791	0.0333121		1.37473	0.041082		1.37473	0.065652		0.36791	0.0410078		0.36791	0.0605093		0.36791	0.0261321		1.3806	0.0469916		0.36791	0.040851
1.3798	0.031997		0.73654	0.02141		0.36954	0.0301568		0.92253	0.0367869		0.92253	0.0256937		1.10481	0.0663314		0.55193	0.0521654		1.3813	0.0362086		0.36848	0.0296029		0.36848	0.033773		1.37687	0.038938		1.37687	0.065657		0.36848	0.0409894		0.36848	0.0611874		0.36848	0.0261067		1.3828	0.046992		0.36848	0.0402879
1.382	0.034122		0.73769	0.021427		0.37011	0.0301033		0.92396	0.0353895		0.92396	0.025671		1.10653	0.0661156		0.55279	0.0513097		1.3835	0.0383252		0.36905	0.0301636		0.36905	0.0342105		1.37901	0.041145		1.37901	0.065658		0.36905	0.0409661		0.36905	0.0615663		0.36905	0.0260916		1.3849	0.0491121		0.36905	0.0402904
1.3841	0.031986		0.73883	0.020335		0.37069	0.0289288		0.92539	0.0354034		0.92539	0.0242361		1.10825	0.0623138		0.55365	0.0504541		1.3856	0.0404227		0.36963	0.0295771		0.36963	0.0346749		1.38116	0.043359		1.38116	0.065659		0.36963	0.0409367		0.36963	0.0617682		0.36963	0.026664		1.3871	0.0533587		0.36963	0.0397255
1.3863	0.034117		0.73998	0.01924		0.37126	0.0289266		0.92683	0.0368266		0.92683	0.0270865		1.10997	0.0636233		0.55451	0.0495989		1.3878	0.044637		0.3702	0.0295748		0.3702	0.0345795		1.3833	0.045571		1.3833	0.065659		0.3702	0.0414939		0.3702	0.0618659		0.3702	0.0266716		1.3892	0.0533846		0.3702	0.0391692
1.3884	0.034116		0.74112	0.020404		0.37184	0.0277801		0.92826	0.0368291		0.92826	0.0270803		1.11168	0.0632714		0.55536	0.0487437		1.3899	0.0446027		0.37077	0.0289933		0.37077	0.0350644		1.38544	0.04561		1.38544	0.065659		0.37077	0.0403666		0.37077	0.0618564		0.37077	0.0283789		1.3914	0.0534508		0.37077	0.038628
1.3906	0.036248		0.74227	0.018165		0.37241	0.0278112		0.9297	0.0382437		0.9297	0.0270796		1.1134	0.0630099		0.55622	0.0478885		1.3921	0.0466848		0.37135	0.0284127		0.37135	0.0350163		1.38758	0.043456		1.38758	0.065658		0.37135	0.0404364		0.37135	0.0618206		0.37135	0.0295165		1.3935	0.0556401		0.37135	0.0386592
1.3927	0.036247		0.74341	0.019329		0.37299	0.0284558		0.93113	0.0382293		0.93113	0.027086		1.11512	0.0644994		0.55708	0.0470334		1.3942	0.0445054		0.37192	0.0284356		0.37192	0.0361426		1.38972	0.043458		1.38972	0.065619		0.37192	0.0404897		0.37192	0.0617998		0.37192	0.0295177		1.3957	0.0556123		0.37192	0.0386815
1.3948	0.034115		0.74456	0.019358		0.37356	0.0279576		0.93257	0.0396174		0.93257	0.0285139		1.11684	0.0626672		0.55794	0.0461781		1.3963	0.0444339		0.37249	0.0284616		0.37249	0.0361317		1.39186	0.041291		1.39186	0.063444		0.37249	0.0404922		0.37249	0.0623604		0.37249	0.0278303		1.3978	0.0555236		0.37249	0.0386818
1.397	0.038365		0.7457	0.018243		0.37414	0.0280405		0.934	0.0381828		0.934	0.0285208		1.11856	0.0626481		0.5588	0.044445		1.3985	0.0443629		0.37307	0.0284683		0.37307	0.036159		1.394	0.043473		1.394	0.06551		0.37307	0.0404901		0.37307	0.0606556		0.37307	0.0278745		1.4	0.055437		0.37307	0.0380706
1.3991	0.03836		0.74685	0.0194		0.37471	0.0288645		0.93544	0.0367753		0.93544	0.0285319		1.12027	0.0643588		0.55966	0.044405		1.4006	0.045843		0.37364	0.0290594		0.37364	0.0356328		1.39615	0.041311		1.39615	0.065413		0.37364	0.0387636		0.37364	0.057251		0.37364	0.0267703		1.4022	0.0532787		0.37364	0.0385622
1.4013	0.040491		0.748	0.020541		0.37529	0.0283378		0.93687	0.0382176		0.93687	0.0299619		1.12199	0.0626564		0.56052	0.0452416		1.4028	0.048004		0.37421	0.0285152		0.37421	0.0351117		1.39829	0.041339		1.39829	0.058741		0.37421	0.0387717		0.37421	0.0561187		0.37421	0.0267718		1.4043	0.0490196		0.37421	0.0379235
1.4034	0.04263		0.74914	0.020528		0.37586	0.0272471		0.93831	0.0354101		0.93831	0.0313889		1.12371	0.059247		0.56137	0.0452339		1.4049	0.0567248		0.37479	0.0285553		0.37479	0.0351834		1.40043	0.044228		1.40043	0.054136		0.37479	0.0358825		0.37479	0.0549837		0.37479	0.0256329		1.4065	0.0511163		0.37479	0.0361942
1.4056	0.042646		0.75029	0.020506		0.37644	0.0273135		0.93974	0.0382534		0.93974	0.02996		1.12543	0.0592418		0.56223	0.0460633		1.4071	0.0545404		0.37536	0.0287661		0.37536	0.0358264		1.40257	0.042205		1.40257	0.053923		0.37536	0.0353057		0.37536	0.0538456		0.37536	0.0239312		1.4086	0.0489131		0.37536	0.0361967
1.4077	0.040517		0.75143	0.019324		0.37701	0.0274002		0.94118	0.0354213		0.94118	0.0299515		1.12715	0.0575628		0.56309	0.0451719		1.4092	0.0588977		0.37593	0.0288222		0.37593	0.0364369		1.40471	0.038076		1.40471	0.051708		0.37593	0.0347458		0.37593	0.0532706		0.37593	0.0245003		1.4108	0.0509647		0.37593	0.0356366
1.4099	0.03625		0.75258	0.020378		0.37759	0.0268933		0.94261	0.0382511		0.94261	0.0270944		1.12887	0.0576204		0.56395	0.0443173		1.4114	0.0588805		0.3765	0.0288794		0.3765	0.0364476		1.40685	0.036029		1.40685	0.051736		0.3765	0.0336611		0.3765	0.0521465		0.3765	0.0244994		1.4129	0.0509373		0.3765	0.0345056
1.412	0.038384		0.75372	0.022132		0.37816	0.0263298		0.94405	0.0382384		0.94405	0.0256749		1.13058	0.0611534		0.56481	0.0434923		1.4135	0.0588701		0.37708	0.0283421		0.37708	0.0370314		1.40899	0.038147		1.40899	0.051736		0.37708	0.0326092		0.37708	0.0521745		0.37708	0.0244995		1.4151	0.0509424		0.37708	0.0345036
1.4142	0.03625		0.75487	0.020845		0.37874	0.0268885		0.94548	0.0396424		0.94548	0.0256803		1.1323	0.0613637		0.56567	0.0443576		1.4157	0.0567155		0.37765	0.025526		0.37765	0.0370441		1.41113	0.03594		1.41113	0.051788		0.37765	0.0321659		0.37765	0.0521772		0.37765	0.0245051		1.4172	0.0530535		0.37765	0.0350613
1.4163	0.038378		0.75601	0.023044		0.37931	0.0257407		0.94692	0.0410683		0.94692	0.0242574		1.13402	0.0616174		0.56652	0.0435053		1.4178	0.0523887		0.37822	0.0255482		0.37822	0.0370767		1.41328	0.031589		1.41328	0.051896		0.37822	0.0322066		0.37822	0.0532632		0.37822	0.0256547		1.4194	0.0551302		0.37822	0.0350471
1.4185	0.034115		0.75716	0.026427		0.37989	0.0257423		0.94835	0.0382902		0.94835	0.0256928		1.13574	0.0618994		0.56738	0.0434953		1.42	0.0502516		0.3788	0.0261215		0.3788	0.0371128		1.41542	0.036912		1.41542	0.054132		0.3788	0.0322077		0.3788	0.053762		0.3788	0.0250766		1.4215	0.055127		0.3788	0.0361627
1.4206	0.036234		0.7583	0.025255		0.38046	0.0263059		0.94978	0.038373		0.94978	0.0242793		1.13746	0.0604813		0.56824	0.0434696		1.4221	0.0486727		0.37937	0.025547		0.37937	0.0377111		1.41756	0.034694		1.41756	0.051997		0.37937	0.0316156		0.37937	0.0542788		0.37937	0.0256114		1.4237	0.0572726		0.37937	0.0372863
1.4227	0.036231		0.75945	0.02639		0.38103	0.0262893		0.95122	0.0398397		0.95122	0.0242834		1.13918	0.057328		0.5691	0.0417529		1.4243	0.0488267		0.37994	0.0255435		0.37994	0.0377004		1.4197	0.034686		1.4197	0.05201		0.37994	0.0315805		0.37994	0.0542849		0.37994	0.0244195		1.4258	0.0572271		0.37994	0.0367513
1.4249	0.03836		0.7606	0.02524		0.38161	0.0262755		0.95265	0.038385		0.95265	0.0242797		1.14089	0.0576197		0.56996	0.040901		1.4264	0.0468374		0.38052	0.0255395		0.38052	0.0376619		1.42184	0.036838		1.42184	0.060683		0.38052	0.0314352		0.38052	0.0543166		0.38052	0.0243671		1.428	0.0571567		0.38052	0.0373716
1.427	0.040455		0.76174	0.026399		0.38218	0.0245475		0.95409	0.0368902		0.95409	0.0257061		1.14261	0.055892		0.57082	0.0400447		1.4286	0.0447948		0.38109	0.0261139		0.38109	0.0382061		1.42398	0.038978		1.42398	0.060686		0.38109	0.030736		0.38109	0.053814		0.38109	0.0243231		1.4301	0.0634616		0.38109	0.0374191
1.4292	0.042561		0.76289	0.025263		0.38276	0.0251		0.95552	0.0354248		0.95552	0.0228538		1.14433	0.0542657		0.57167	0.0391847		1.4307	0.0427381		0.38166	0.0272659		0.38166	0.0381722		1.42612	0.038991		1.42612	0.060686		0.38166	0.0305904		0.38166	0.0532743		0.38166	0.0242927		1.4323	0.0656232		0.38166	0.0374469
1.4313	0.042567		0.76403	0.026413		0.38333	0.0256527		0.95696	0.0354312		0.95696	0.0228613		1.14605	0.054277		0.57253	0.0374859		1.4329	0.042816		0.38223	0.0272456		0.38223	0.0386936		1.42827	0.043348		1.42827	0.060687		0.38223	0.0310068		0.38223	0.047566		0.38223	0.0242812		1.4344	0.0656083		0.38223	0.0374449
1.4335	0.04257		0.76518	0.026427		0.38391	0.0256426		0.95839	0.0340315		0.95839	0.0228579		1.14777	0.0525841		0.57339	0.0349116		1.435	0.0407041		0.38281	0.0266236		0.38281	0.0386235		1.43041	0.043346		1.43041	0.060687		0.38281	0.0308575		0.38281	0.048105		0.38281	0.0248466		1.4366	0.0699747		0.38281	0.0379887
1.4356	0.044703		0.76632	0.026471		0.38448	0.0262166		0.95983	0.0340233		0.95983	0.0214213		1.14948	0.0559879		0.57425	0.0331917		1.4372	0.0428433		0.38338	0.0259968		0.38338	0.0379881		1.43255	0.045518		1.43255	0.060687		0.38338	0.0307661		0.38338	0.0480924		0.38338	0.0242823		1.4387	0.0699713		0.38338	0.0379716
1.4378	0.044719		0.76747	0.026516		0.38506	0.0262059		0.96126	0.0325829		0.96126	0.0228452		1.1512	0.0542767		0.57511	0.0323418		1.4393	0.0428352		0.38395	0.0253999		0.38395	0.0384984		1.43469	0.043356		1.43469	0.060687		0.38395	0.0313138		0.38395	0.0469443		0.38395	0.0242697		1.4409	0.0699698		0.38395	0.0379647
1.4399	0.046863		0.76861	0.026547		0.38563	0.0267382		0.9627	0.0339854		0.9627	0.0214163		1.15292	0.0559334		0.57597	0.0297919		1.4415	0.0428301		0.38453	0.025418		0.38453	0.0390054		1.43683	0.045528		1.43683	0.060687		0.38453	0.0312837		0.38453	0.046932		0.38453	0.0248366		1.443	0.0721441		0.38453	0.0379534
1.4421	0.044724		0.76976	0.02657		0.38621	0.0272736		0.96413	0.0339848		0.96413	0.0242717		1.15464	0.0524915		0.57682	0.0297938		1.4436	0.042834		0.3851	0.0254748		0.3851	0.0389781		1.43897	0.045527		1.43897	0.05852		0.3851	0.0318057		0.3851	0.0474947		0.3851	0.0248704		1.4452	0.0677382		0.3851	0.0362516
1.4442	0.044727		0.7709	0.025425		0.38678	0.0278254		0.96557	0.0353933		0.96557	0.022849		1.15636	0.0507334		0.57768	0.0297946		1.4458	0.0406799		0.38567	0.025521		0.38567	0.0390065		1.44111	0.047706		1.44111	0.05852		0.38567	0.0312202		0.38567	0.0469301		0.38567	0.0249179		1.4473	0.0677154		0.38567	0.0351574
1.4464	0.044738		0.77205	0.02427		0.38736	0.0278157		0.967	0.0339649		0.967	0.0228671		1.15808	0.0506921		0.57854	0.0289437		1.4479	0.0406103		0.38625	0.0266759		0.38625	0.0385067		1.44325	0.047724		1.44325	0.05852		0.38625	0.0312567		0.38625	0.0474908		0.38625	0.0255026		1.4495	0.0655448		0.38625	0.0312411
1.4485	0.044728		0.7732	0.025428		0.38793	0.0289462		0.96844	0.0353616		0.96844	0.0228751		1.15979	0.0507189		0.5794	0.0280948		1.4501	0.042653		0.38682	0.0272515		0.38682	0.0374295		1.4454	0.047747		1.4454	0.05852		0.38682	0.0313572		0.38682	0.0480498		0.38682	0.0254948		1.4516	0.063359		0.38682	0.0307261
1.4506	0.046833		0.77434	0.025454		0.38851	0.0295117		0.96987	0.0367476		0.96987	0.0214462		1.16151	0.0491007		0.58026	0.0272552		1.4522	0.0425882		0.38739	0.0278222		0.38739	0.0369361		1.44754	0.041247		1.44754	0.05852		0.38739	0.0314688		0.38739	0.0480837		0.38739	0.0254901		1.4538	0.0589194		0.38739	0.0313492
1.4528	0.044698		0.77549	0.024336		0.38908	0.0295044		0.97131	0.0381242		0.97131	0.0243119		1.16323	0.0474566		0.58112	0.0289707		1.4544	0.0404267		0.38797	0.028959		0.38797	0.0376253		1.44968	0.043414		1.44968	0.058519		0.38797	0.0309368		0.38797	0.0481422		0.38797	0.026051		1.4559	0.0588254		0.38797	0.0313829
1.4549	0.042569		0.77663	0.024375		0.38966	0.0300623		0.97274	0.039399		0.97274	0.0214529		1.16495	0.0491949		0.58197	0.0289833		1.4565	0.0361627		0.38854	0.0300952		0.38854	0.0371435		1.45182	0.041244		1.45182	0.058473		0.38854	0.031502		0.38854	0.0470665		0.38854	0.0260358		1.4581	0.0566172		0.38854	0.0308054
1.4571	0.042556		0.77778	0.023263		0.39023	0.0306141		0.97418	0.0408263		0.97418	0.0242988		1.16667	0.0458621		0.58283	0.0290015		1.4586	0.0382925		0.38911	0.0312311		0.38911	0.0372368		1.45396	0.041237		1.45396	0.058353		0.38911	0.0309837		0.38911	0.0465585		0.38911	0.026024		1.4602	0.0566659		0.38911	0.0313306
1.4592	0.044655		0.77892	0.024783		0.3908	0.0300318		0.97561	0.0422645		0.97561	0.0242811		1.16838	0.0459165		0.58369	0.0307101		1.4608	0.0319146		0.38968	0.0312311		0.38968	0.0372502		1.4561	0.039081		1.4561	0.058234		0.38968	0.0311151		0.38968	0.0471656		0.38968	0.0260251		1.4624	0.0545879		0.38968	0.0318106
1.4614	0.042531		0.78007	0.024807		0.39138	0.0300183		0.97704	0.0422481		0.97704	0.0228443		1.1701	0.0476495		0.58455	0.031551		1.4629	0.0340502		0.39026	0.0317989		0.39026	0.0368006		1.45824	0.039122		1.45824	0.058186		0.39026	0.0306597		0.39026	0.0466219		0.39026	0.0260195		1.4645	0.0549911		0.39026	0.0316905
1.4635	0.042553		0.78121	0.023678		0.39195	0.0277488		0.97848	0.040771		0.97848	0.0228427		1.17182	0.0459716		0.58541	0.0332456		1.4651	0.0340462		0.39083	0.0323668		0.39083	0.036296		1.46039	0.03918		1.46039	0.0604		0.39083	0.030738		0.39083	0.0460652		0.39083	0.0260176		1.4667	0.0486862		0.39083	0.0338425
1.4657	0.042545		0.78236	0.025913		0.39253	0.0283162		0.97991	0.0407558		0.97991	0.0228429		1.17354	0.0442834		0.58627	0.0332299		1.4672	0.0340212		0.3914	0.031799		0.3914	0.0363223		1.46253	0.037924		1.46253	0.060621		0.3914	0.0307915		0.3914	0.0449254		0.3914	0.0265821		1.4688	0.0507641		0.3914	0.0372565
1.4678	0.042518		0.78351	0.025627		0.3931	0.0283044		0.98135	0.0407527		0.98135	0.0242708		1.17526	0.0443001		0.58712	0.0323637		1.4694	0.0340004		0.39198	0.031799		0.39198	0.036902		1.46467	0.035847		1.46467	0.058971		0.39198	0.0308359		0.39198	0.0437874		0.39198	0.0271298		1.471	0.0481227		0.39198	0.036601
1.47	0.042497		0.78465	0.026794		0.39368	0.0282855		0.98278	0.0392989		0.98278	0.0242705		1.17698	0.0443064		0.58798	0.0340689		1.4715	0.0339945		0.39255	0.031229		0.39255	0.0374842		1.46681	0.033752		1.46681	0.06149		0.39255	0.0302845		0.39255	0.0443572		0.39255	0.0293652		1.4731	0.0508078		0.39255	0.0370925
1.4721	0.03822		0.7858	0.026794		0.39425	0.0282608		0.98422	0.0363819		0.98422	0.0242701		1.17869	0.0443046		0.58884	0.0340756		1.4737	0.0339978		0.39312	0.0306436		0.39312	0.0369364		1.46895	0.03585		1.46895	0.063855		0.39312	0.0309938		0.39312	0.0443598		0.39312	0.0304874		1.4753	0.0530176		0.39312	0.0364052
1.4742	0.042427		0.78694	0.027034		0.39483	0.0280551		0.98565	0.034894		0.98565	0.0256914		1.18041	0.040898		0.5897	0.0323536		1.4758	0.0339992		0.3937	0.0294526		0.3937	0.0375215		1.47109	0.037028		1.47109	0.063909		0.3937	0.0304696		0.3937	0.0437993		0.3937	0.0287909		1.4774	0.0530782		0.3937	0.0351675
1.4764	0.038159		0.78809	0.027057		0.3954	0.0282596		0.98709	0.0348306		0.98709	0.025685		1.18213	0.039188		0.59056	0.0314725		1.478	0.0318684		0.39427	0.0293578		0.39427	0.0375423		1.47323	0.036953		1.47323	0.063921		0.39427	0.0299473		0.39427	0.0438087		0.39427	0.0332775		1.4796	0.0530862		0.39427	0.0351373
1.4785	0.042388		0.78923	0.028223		0.39598	0.0288389		0.98852	0.0347707		0.98852	0.0271099		1.18385	0.040878		0.59142	0.0306087		1.4801	0.0318575		0.39484	0.0279232		0.39484	0.0364184		1.47537	0.036898		1.47537	0.061803		0.39484	0.0305551		0.39484	0.0443787		0.39484	0.033204		1.4817	0.0552093		0.39484	0.0351397
1.4807	0.042388		0.79038	0.02826		0.39655	0.028843		0.98996	0.0318565		0.98996	0.0256742		1.18557	0.0425759		0.59227	0.0297611		1.4823	0.031848		0.39542	0.0278148		0.39542	0.0358416		1.47752	0.034654		1.47752	0.061811		0.39542	0.0305874		0.39542	0.0437978		0.39542	0.0343024		1.4839	0.0552311		0.39542	0.0351495
1.4828	0.044504		0.79152	0.038437		0.39713	0.0282699		0.99139	0.0318627		0.99139	0.0270918		1.18729	0.040876		0.59313	0.0297609		1.4844	0.0339648		0.39599	0.0277385		0.39599	0.0352622		1.47966	0.038831		1.47966	0.061815		0.39599	0.0306181		0.39599	0.044339		0.39599	0.0411985		1.486	0.0573737		0.39599	0.0345836
1.485	0.042403		0.79267	0.03727		0.3977	0.0282645		0.99283	0.0333147		0.99283	0.0256596		1.189	0.0425727		0.59399	0.0289119		1.4866	0.029716		0.39656	0.0282583		0.39656	0.0352678		1.4818	0.038671		1.4818	0.061817		0.39656	0.0312301		0.39656	0.0447918		0.39656	0.0486661		1.4882	0.0616178		0.39656	0.0351675
1.4871	0.040287		0.79381	0.037231		0.39828	0.0282734		0.99426	0.0318795		0.99426	0.025652		1.19072	0.045966		0.59485	0.0289076		1.4887	0.0297118		0.39713	0.0282186		0.39713	0.0352855		1.48394	0.040739		1.48394	0.059691		0.39713	0.0307033		0.39713	0.0445658		0.39713	0.0486208		1.4903	0.0637801		0.39713	0.0357493
1.4893	0.040265		0.79496	0.036088		0.39885	0.0277318		0.9957	0.0319391		0.9957	0.025651		1.19244	0.0476618		0.59571	0.0280563		1.4909	0.0275835		0.39771	0.0287569		0.39771	0.0347264		1.48608	0.038613		1.48608	0.057546		0.39771	0.0307184		0.39771	0.0442039		0.39771	0.0485961		1.4925	0.0659964		0.39771	0.0363316
1.4914	0.040249		0.79611	0.036087		0.39943	0.0277599		0.99713	0.0291276		0.99713	0.0256505		1.19416	0.0510655		0.59657	0.0280569		1.493	0.0254613		0.39828	0.0292875		0.39828	0.0352916		1.48822	0.03868		1.48822	0.05749		0.39828	0.0312876		0.39828	0.043612		0.39828	0.0479866		1.4946	0.0660748		0.39828	0.0363395
1.4936	0.040259		0.79725	0.03383		0.4	0.0283578		0.99857	0.029637		0.99857	0.0242169		1.19588	0.0527791		0.59742	0.0272139		1.4952	0.0275738		0.39885	0.0292849		0.39885	0.0347218		1.49036	0.036544		1.49036	0.057405		0.39885	0.032427		0.39885	0.0424556		0.39885	0.0473487		1.4968	0.063987		0.39885	0.0363536
1.4957	0.038146		0.7984	0.033827		0.40057	0.0283809		1	0.0296559		1	0.0256325		1.19759	0.0511129		0.59828	0.0263727		1.4973	0.0296426		0.39943	0.0293512		0.39943	0.0353016		1.49251	0.03865		1.49251	0.057312		0.39943	0.0330009		0.39943	0.0418739		0.39943	0.0472539		1.4989	0.0597325		0.39943	0.0375463
1.4979	0.03602		0.79954	0.032698		0.40115	0.0261185		1.00143	0.0282378		1.00143	0.0227878		1.19931	0.0494549		0.59914	0.0263763		1.4995	0.0305901		0.4	0.0294596		0.4	0.0347417		1.49465	0.034321		1.49465	0.059342		0.4	0.0330015		0.4	0.0412881		0.4	0.0471031		1.5011	0.0597489		0.4	0.0381938
1.5	0.038115		0.80069	0.032701		0.40172	0.0249761		1.00287	0.0296431		1.00287	0.0256451		1.20103	0.0477636		0.6	0.0255142		1.5016	0.0327319		0.40057	0.0290011		0.40057	0.0347495		1.49679	0.034293		1.49679	0.061383		0.40057	0.0387006		0.40057	0.0418574		0.40057	0.0475077		1.5032	0.0512338		0.40057	0.0388469
1.5021	0.035972		0.80183	0.032736		0.4023	0.0244095		1.0043	0.0296289		1.0043	0.0227963		1.20275	0.0460457		0.60086	0.0263535		1.5038	0.0327342		0.40115	0.0285267		0.40115	0.0336275		1.49893	0.034259		1.49893	0.050786		0.40115	0.039855		0.40115	0.0418367		0.40115	0.0486125		1.5054	0.0491176		0.40115	0.0395188
1.5043	0.038064		0.80298	0.030544		0.40287	0.0244307		1.00574	0.030624		1.00574	0.0256382		1.20447	0.0443294		0.60172	0.0272023		1.5059	0.0327553		0.40172	0.0293213		0.40172	0.0336461		1.50107	0.036366		1.50107	0.04869		0.40172	0.0398662		0.40172	0.0418174		0.40172	0.0486469		1.5075	0.0491381		0.40172	0.0394751
1.5064	0.035924		0.80412	0.030605		0.40345	0.0238792		1.00717	0.0306002		1.00717	0.0227844		1.20619	0.0443272		0.60258	0.0263541		1.5081	0.0349503		0.40229	0.0291432		0.40229	0.0319295		1.50321	0.034202		1.50321	0.048708		0.40229	0.0410109		0.40229	0.0412321		0.40229	0.0486504		1.5097	0.0448978		0.40229	0.039655
1.5086	0.035923		0.80527	0.031789		0.40402	0.0238733		1.00861	0.0320309		1.00861	0.0242078		1.2079	0.0426273		0.60343	0.0263565		1.5102	0.034949		0.40287	0.0296653		0.40287	0.0324894		1.50535	0.036346		1.50535	0.046599		0.40287	0.032467		0.40287	0.0418342		0.40287	0.0480583		1.5118	0.0449231		0.40287	0.04147
1.5107	0.038041		0.80641	0.031846		0.4046	0.0244207		1.01004	0.0320068		1.01004	0.0256236		1.20962	0.0426308		0.60429	0.0263629		1.5124	0.0316908		0.40344	0.0290104		0.40344	0.0324912		1.50749	0.038527		1.50749	0.046603		0.40344	0.0318807		0.40344	0.0419072		0.40344	0.0475067		1.514	0.0470684		0.40344	0.042652
1.5129	0.038042		0.80756	0.030766		0.40517	0.0244056		1.01148	0.0334597		1.01148	0.0241964		1.21134	0.0443428		0.60515	0.0255274		1.5145	0.0317177		0.40401	0.0300764		0.40401	0.031926		1.50964	0.038545		1.50964	0.046605		0.40401	0.0312619		0.40401	0.0423188		0.40401	0.0475431		1.5161	0.0427902		0.40401	0.0460992
1.515	0.035935		0.80871	0.031936		0.40575	0.0244013		1.01291	0.0320244		1.01291	0.0227759		1.21306	0.0460751		0.60601	0.0255339		1.5166	0.0317249		0.40458	0.0299941		0.40458	0.0319284		1.51178	0.038527		1.51178	0.046606		0.40458	0.030053		0.40458	0.0412723		0.40458	0.0475316		1.5183	0.0449483		0.40458	0.0444308
1.5172	0.03593		0.80985	0.033062		0.40632	0.024402		1.01435	0.033514		1.01435	0.0256075		1.21478	0.0444236		0.60687	0.0246753		1.5188	0.031714		0.40516	0.0339756		0.40516	0.0319233		1.51392	0.040651		1.51392	0.044487		0.40516	0.0299757		0.40516	0.0412908		0.40516	0.0481026		1.5204	0.0471067		0.40516	0.0444577
1.5193	0.035905		0.811	0.033018		0.4069	0.0249708		1.01578	0.0320974		1.01578	0.0255808		1.21649	0.04618		0.60773	0.0246519		1.5209	0.0316915		0.40573	0.0333457		0.40573	0.0319181		1.51606	0.040703		1.51606	0.044471		0.40573	0.0287768		0.40573	0.0412934		0.40573	0.0487833		1.5226	0.0470862		0.40573	0.0438918
1.5215	0.038002		0.81214	0.034058		0.40747	0.02554		1.01722	0.0310721		1.01722	0.0227405		1.21821	0.0427828		0.60858	0.0246262		1.5231	0.0327655		0.4063	0.0326609		0.4063	0.0324976		1.5182	0.040862		1.5182	0.044456		0.4063	0.0285192		0.4063	0.0418764		0.4063	0.0483663		1.5247	0.0470485		0.4063	0.0433079
1.5236	0.033804		0.81329	0.03395		0.40805	0.0266836		1.01865	0.0297012		1.01865	0.0241859		1.21993	0.0428227		0.60944	0.0254702		1.5252	0.0349487		0.40688	0.0324773		0.40688	0.0330747		1.52034	0.041035		1.52034	0.048686		0.40688	0.0290148		0.40688	0.0413171		0.40688	0.0484454		1.5269	0.0448845		0.40688	0.0421644
1.5258	0.033816		0.81443	0.033881		0.40862	0.0278349		1.02009	0.0297298		1.02009	0.0227806		1.22165	0.039428		0.6103	0.0254861		1.5274	0.0371356		0.40745	0.031742		0.40745	0.034206		1.52248	0.039012		1.52248	0.048671		0.40745	0.0283614		0.40745	0.0412493		0.40745	0.0490138		1.529	0.0448721		0.40745	0.041618
1.5279	0.031682		0.81558	0.033845		0.4092	0.027837		1.02152	0.031156		1.02152	0.0242132		1.22337	0.0428507		0.61116	0.0263668		1.5295	0.0393214		0.40802	0.0305319		0.40802	0.0341976		1.52463	0.041241		1.52463	0.04654		0.40802	0.0282786		0.40802	0.0417376		0.40802	0.048946		1.5312	0.0448492		0.40802	0.0336469
1.53	0.031685		0.81672	0.034969		0.40977	0.027255		1.02296	0.0311486		1.02296	0.0242189		1.22509	0.0428284		0.61202	0.0272602		1.5317	0.0380239		0.4086	0.0299441		0.4086	0.0347722		1.52677	0.04122		1.52677	0.046532		0.4086	0.0287465		0.4086	0.0411462		0.4086	0.050133		1.5333	0.0448157		0.4086	0.031365
1.5322	0.03171		0.81787	0.036097		0.41034	0.0266833		1.02439	0.0311372		1.02439	0.025647		1.2268	0.0427953		0.61288	0.0332813		1.5338	0.0380426		0.40917	0.0299381		0.40917	0.0347785		1.52891	0.041164		1.52891	0.046527		0.40917	0.0303467		0.40917	0.0405978		0.40917	0.050406		1.5355	0.0447903		0.40917	0.0313658
1.5343	0.029619		0.81901	0.033821		0.41092	0.0266986		1.02583	0.0311302		1.02583	0.0256416		1.22852	0.0427614		0.61373	0.0333099		1.536	0.0359404		0.40974	0.0305006		0.40974	0.0347761		1.53105	0.041105		1.53105	0.044401		0.40974	0.0302824		0.40974	0.0406451		0.40974	0.0513556		1.5376	0.0447949		0.40974	0.0313711
1.5365	0.029654		0.82016	0.034919		0.41149	0.02615		1.02726	0.0325386		1.02726	0.0256314		1.23024	0.0427377		0.61459	0.0341457		1.5381	0.0359378		0.41032	0.029934		0.41032	0.0347703		1.53319	0.041061		1.53319	0.042281		0.41032	0.0302876		0.41032	0.0401296		0.41032	0.0533512		1.5398	0.0405503		0.41032	0.031378
1.5386	0.029699		0.82131	0.034934		0.41207	0.0267298		1.02869	0.0325459		1.02869	0.0256286		1.23196	0.0427021		0.61545	0.0349537		1.5403	0.035934		0.41089	0.0293729		0.41089	0.0342046		1.53533	0.036719		1.53533	0.040176		0.41089	0.0308818		0.41089	0.0396258		0.41089	0.0597394		1.5419	0.0405826		0.41089	0.0319435
1.5408	0.027584		0.82245	0.036101		0.41264	0.0261586		1.03013	0.0325853		1.03013	0.0256276		1.23368	0.0460361		0.61631	0.0340616		1.5424	0.038055		0.41146	0.0282669		0.41146	0.0336358		1.53747	0.036721		1.53747	0.03806		0.41146	0.0303359		0.41146	0.0391347		0.41146	0.0597872		1.5441	0.0427465		0.41146	0.0325002
1.5429	0.029682		0.8236	0.037286		0.41322	0.0255643		1.03156	0.0326263		1.03156	0.0270497		1.2354	0.0442143		0.61717	0.0348927		1.5446	0.0380713		0.41203	0.0283388		0.41203	0.0336302		1.53961	0.038877		1.53961	0.035939		0.41203	0.0315293		0.41203	0.0385914		0.41203	0.0592456		1.5462	0.0406139		0.41203	0.0319262
1.5451	0.027559		0.82474	0.037177		0.41379	0.0249208		1.033	0.032613		1.033	0.0270503		1.23711	0.0474662		0.61803	0.0348971		1.5467	0.0380928		0.41261	0.0284492		0.41261	0.0336248		1.54176	0.036655		1.54176	0.035934		0.41261	0.0310416		0.41261	0.0385785		0.41261	0.0598361		1.5484	0.0427444		0.41261	0.0330751
1.5472	0.031829		0.82589	0.034956		0.41437	0.0256573		1.03443	0.031126		1.03443	0.0256265		1.23883	0.0473151		0.61888	0.0349213		1.5489	0.0381202		0.41318	0.0285765		0.41318	0.0341921		1.5439	0.036496		1.5439	0.035933		0.41318	0.0317143		0.41318	0.0391201		0.41318	0.059283		1.5505	0.0448787		0.41318	0.0336535
1.5494	0.031859		0.82703	0.033783		0.41494	0.0255366		1.03587	0.0320995		1.03587	0.027048		1.24055	0.0488244		0.61974	0.0349363		1.551	0.0381351		0.41375	0.0286968		0.41375	0.0341939		1.54604	0.036192		1.54604	0.035938		0.41375	0.0317809		0.41375	0.0385093		0.41375	0.0604379		1.5527	0.0448907		0.41375	0.0336562
1.5515	0.033994		0.82818	0.033782		0.41552	0.0242886		1.0373	0.0348962		1.0373	0.027046		1.24227	0.0505148		0.6206	0.0357878		1.5532	0.0359886		0.41433	0.0287839		0.41433	0.0347693		1.54818	0.035874		1.54818	0.038037		0.41433	0.0312467		0.41433	0.0390588		0.41433	0.0598737		1.5548	0.0427593		0.41433	0.0342236
1.5536	0.036113		0.82932	0.034946		0.41609	0.0247897		1.03874	0.0347764		1.03874	0.0284667		1.24399	0.048769		0.62146	0.0340603		1.5553	0.0422779		0.4149	0.0288661		0.4149	0.0353394		1.55032	0.036996		1.55032	0.04014		0.4149	0.0312937		0.4149	0.0390628		0.4149	0.0598726		1.557	0.0427634		0.4149	0.0336404
1.5558	0.03607		0.83047	0.034944		0.41667	0.0252982		1.04017	0.0332444		1.04017	0.0256186		1.2457	0.0487639		0.62232	0.0340124		1.5575	0.0371328		0.41547	0.0289666		0.41547	0.0353456		1.55246	0.034766		1.55246	0.04017		0.41547	0.0319195		0.41547	0.0390638		0.41547	0.0598772		1.5591	0.0427726		0.41547	0.0330556
1.5579	0.035964		0.83162	0.034946		0.41724	0.0252527		1.04161	0.0360896		1.04161	0.0256205		1.24742	0.0452498		0.62318	0.0339794		1.5596	0.0414809		0.41605	0.0284598		0.41605	0.0353321		1.5546	0.03688		1.5546	0.042342		0.41605	0.0319576		0.41605	0.0396885		0.41605	0.0598961		1.5613	0.0449082		0.41605	0.0330514
1.5601	0.034923		0.83276	0.034948		0.41782	0.0246704		1.04304	0.0360708		1.04304	0.0270451		1.24914	0.0451929		0.62403	0.0331376		1.5618	0.0393296		0.41662	0.0285004		0.41662	0.0358856		1.55675	0.036864		1.55675	0.044519		0.41662	0.032016		0.41662	0.0386273		0.41662	0.061054		1.5634	0.0448963		0.41662	0.033048
1.5622	0.032693		0.83391	0.034945		0.41839	0.0252651		1.04448	0.0346249		1.04448	0.0241979		1.25086	0.0451605		0.62489	0.0331443		1.5639	0.042322		0.41719	0.0303013		0.41719	0.0364692		1.55889	0.036927		1.55889	0.042463		0.41719	0.0327392		0.41719	0.0386558		0.41719	0.0621952		1.5656	0.0448901		0.41719	0.0335714
1.5644	0.032666		0.83505	0.036087		0.41897	0.0258526		1.04591	0.0303069		1.04591	0.0241983		1.25258	0.0416994		0.62575	0.0331426		1.5661	0.0423847		0.41777	0.0305091		0.41777	0.0370466		1.56103	0.034826		1.56103	0.042545		0.41777	0.0322675		0.41777	0.0386561		0.41777	0.0627655		1.5677	0.0406267		0.41777	0.0340584
1.5665	0.030474		0.8362	0.033703		0.41954	0.0252422		1.04735	0.0303468		1.04735	0.0242013		1.2543	0.0417139		0.62661	0.03399		1.5682	0.0424128		0.41834	0.0317115		0.41834	0.0381897		1.56317	0.034867		1.56317	0.042596		0.41834	0.0323193		0.41834	0.0392236		0.41834	0.0638909		1.5699	0.0406339		0.41834	0.035117
1.5687	0.030467		0.83734	0.031341		0.42011	0.0251808		1.04878	0.0318565		1.04878	0.0227905		1.25601	0.0399905		0.62747	0.0339649		1.5704	0.0445438		0.41891	0.0300175		0.41891	0.0399046		1.56531	0.037909		1.56531	0.046863		0.41891	0.0329045		0.41891	0.0397858		0.41891	0.0649748		1.572	0.0406277		0.41891	0.0356195
1.5708	0.030462		0.83849	0.032513		0.42069	0.0257016		1.05022	0.0362613		1.05022	0.0228093		1.25773	0.0417339		0.62833	0.0347355		1.5725	0.040305		0.41948	0.0300055		0.41948	0.0416176		1.56745	0.037958		1.56745	0.046841		0.41948	0.0328995		0.41948	0.0403446		0.41948	0.0653751		1.5742	0.0427589		0.41948	0.0355593
1.573	0.030452		0.83963	0.032546		0.42126	0.0256649		1.05165	0.0363207		1.05165	0.0228287		1.25945	0.0417234		0.62918	0.0363197		1.5747	0.042427		0.42006	0.0288678		0.42006	0.0416138		1.56959	0.040131		1.56959	0.046812		0.42006	0.0328992		0.42006	0.0420598		0.42006	0.0661293		1.5763	0.0427527		0.42006	0.0349641
1.5751	0.030452		0.84078	0.031396		0.42184	0.0262087		1.05308	0.0393006		1.05308	0.022854		1.26117	0.0416939		0.63004	0.0392282		1.5768	0.0403053		0.42063	0.0283018		0.42063	0.0421805		1.57173	0.044364		1.57173	0.046806		0.42063	0.0329038		0.42063	0.0443527		0.42063	0.0673063		1.5785	0.0427503		0.42063	0.035467
1.5773	0.03046		0.84192	0.031373		0.42241	0.025625		1.05452	0.0393759		1.05452	0.0228771		1.26289	0.043391		0.6309	0.0400601		1.5789	0.042431		0.4212	0.0283118		0.4212	0.0416107		1.57388	0.04429		1.57388	0.046813		0.4212	0.0334657		0.4212	0.0437971		0.4212	0.0674394		1.5806	0.0406362		0.4212	0.0348361
1.5794	0.030473		0.84307	0.030189		0.42299	0.0256307		1.05595	0.0423638		1.05595	0.0228819		1.2646	0.0451084		0.63176	0.0409138		1.5811	0.0424376		0.42178	0.0277545		0.42178	0.0410416		1.57602	0.042124		1.57602	0.048946		0.42178	0.0334461		0.42178	0.0443807		0.42178	0.0671369		1.5828	0.0427837		0.42178	0.0354031
1.5815	0.030519		0.84422	0.029025		0.42356	0.0250737		1.05739	0.0424056		1.05739	0.0214534		1.26632	0.0503328		0.63262	0.0426105		1.5832	0.0445639		0.42235	0.0220902		0.42235	0.0410441		1.57816	0.046317		1.57816	0.048949		0.42235	0.0328425		0.42235	0.0444028		0.42235	0.0675332		1.5849	0.0406264		0.42235	0.0348207
1.5837	0.029594		0.84536	0.029036		0.42414	0.0239441		1.05882	0.0424191		1.05882	0.0243258		1.26804	0.0503982		0.63348	0.0442928		1.5854	0.0466883		0.42292	0.0220915		0.42292	0.0404798		1.5803	0.044198		1.5803	0.051078		0.42292	0.0327924		0.42292	0.0438481		0.42292	0.0680154		1.5871	0.0406193		0.42292	0.0348173
1.5858	0.025432		0.84651	0.031407		0.42471	0.023387		1.06026	0.0409979		1.06026	0.0229022		1.26976	0.0469985		0.63433	0.0433982		1.5875	0.0466768		0.4235	0.0221148		0.4235	0.0404734		1.58244	0.044208		1.58244	0.055335		0.4235	0.0333104		0.4235	0.0444354		0.4235	0.0673843		1.5892	0.0384839		0.4235	0.0348097
1.588	0.02545		0.84765	0.030428		0.42529	0.0234136		1.06169	0.0310863		1.06169	0.0229033		1.27148	0.0487745		0.63519	0.0433827		1.5897	0.0466177		0.42407	0.0233163		0.42407	0.0404586		1.58458	0.044238		1.58458	0.057464		0.42407	0.0332936		0.42407	0.0444333		0.42407	0.0667042		1.5914	0.0406261		0.42407	0.0347912
1.5901	0.025451		0.8488	0.030469		0.42586	0.0234734		1.06313	0.0296645		1.06313	0.0243353		1.2732	0.0487708		0.63605	0.0416154		1.5918	0.046491		0.42464	0.0228171		0.42464	0.0404652		1.58672	0.044195		1.58672	0.059592		0.42464	0.0327293		0.42464	0.0444218		0.42464	0.0647701		1.5935	0.0406325		0.42464	0.0353511
1.5923	0.025452		0.84994	0.030487		0.42644	0.0235838		1.06456	0.0282515		1.06456	0.0229029		1.27491	0.0505026		0.63691	0.0415492		1.594	0.0436118		0.42521	0.0228406		0.42521	0.0404791		1.58887	0.04127		1.58887	0.059595		0.42521	0.0338593		0.42521	0.0444211		0.42521	0.0650771		1.5957	0.0406306		0.42521	0.0353599
1.5944	0.021214		0.85109	0.031618		0.42701	0.0225756		1.066	0.0296662		1.066	0.0228921		1.27663	0.050502		0.63777	0.0405938		1.5961	0.0413968		0.42579	0.0228272		0.42579	0.0399109		1.59101	0.038872		1.59101	0.063863		0.42579	0.03329		0.42579	0.0449901		0.42579	0.0659282		1.5978	0.0406226		0.42579	0.0365459
1.5966	0.02122		0.85223	0.032737		0.42759	0.0232953		1.06743	0.0296744		1.06743	0.0228694		1.27835	0.0505013		0.63863	0.0396388		1.5983	0.041389		0.42636	0.0233784		0.42636	0.0410394		1.59315	0.036507		1.59315	0.068121		0.42636	0.0343833		0.42636	0.0455624		0.42636	0.0643204		1.6	0.0449012		0.42636	0.0365691
1.5987	0.021222		0.85338	0.032766		0.42816	0.0220474		1.06887	0.02828		1.06887	0.0228423		1.28007	0.0505024		0.63949	0.0395844		1.6004	0.0435621		0.42693	0.0239264		0.42693	0.0404364		1.59529	0.034239		1.59529	0.072364		0.42693	0.034945		0.42693	0.0467239		0.42693	0.0653003		1.6022	0.0427629		0.42693	0.0365958
1.6009	0.023355		0.85452	0.030534		0.42874	0.0221202		1.0703	0.0311228		1.0703	0.0213785		1.28179	0.0539853		0.64034	0.0396067		1.6026	0.0435567		0.42751	0.0233243		0.42751	0.0403743		1.59743	0.031985		1.59743	0.072373		0.42751	0.0354943		0.42751	0.0461555		0.42751	0.0646302		1.6043	0.038496		0.42751	0.0366436
1.603	0.021238		0.85567	0.030511		0.42931	0.0227666		1.07174	0.0339608		1.07174	0.0227392		1.28351	0.0539744		0.6412	0.0379416		1.6047	0.0457288		0.42808	0.0238503		0.42808	0.0414159		1.59957	0.033954		1.59957	0.051101		0.42808	0.0447621		0.42808	0.0455203		0.42808	0.0616043		1.6065	0.0385054		0.42808	0.0372895
1.6052	0.023355		0.85682	0.029312		0.42989	0.023395		1.07317	0.0339699		1.07317	0.0241002		1.28522	0.0539755		0.64206	0.037127		1.6069	0.0479071		0.42865	0.0243591		0.42865	0.0424658		1.60171	0.035903		1.60171	0.048981		0.42865	0.0447038		0.42865	0.0453864		0.42865	0.0616609		1.6086	0.0385036		0.42865	0.0377695
1.6073	0.021191		0.85796	0.029094		0.43046	0.0228413		1.07461	0.0353764		1.07461	0.0254912		1.28694	0.0575189		0.64292	0.0354358		1.609	0.0456946		0.42923	0.0248379		0.42923	0.0424484		1.60385	0.033695		1.60385	0.046855		0.42923	0.0446679		0.42923	0.0446631		0.42923	0.0617041		1.6108	0.0363652		0.42923	0.0377841
1.6094	0.024003		0.85911	0.027906		0.43103	0.0228344		1.07604	0.035336		1.07604	0.026896		1.28866	0.0593636		0.64378	0.0354482		1.6112	0.0477972		0.4298	0.0250444		0.4298	0.0441716		1.606	0.031616		1.606	0.046857		0.4298	0.0452549		0.4298	0.0473774		0.4298	0.0639456		1.6129	0.0363821		0.4298	0.0372472
1.6116	0.023912		0.86025	0.0279		0.43161	0.0228179		1.07747	0.0366819		1.07747	0.0254745		1.29038	0.059178		0.64464	0.0337055		1.6133	0.049917		0.43037	0.0261799		0.43037	0.044762		1.60814	0.033778		1.60814	0.046852		0.43037	0.0452782		0.43037	0.0467778		0.43037	0.0627987		1.6151	0.0385435		0.43037	0.0361429
1.6137	0.023881		0.8614	0.027899		0.43218	0.0227837		1.07891	0.0378476		1.07891	0.0254717		1.2921	0.0592349		0.64549	0.0345481		1.6155	0.0520806		0.43095	0.0255797		0.43095	0.0447668		1.61028	0.029515		1.61028	0.04682		0.43095	0.0453301		0.43095	0.0454688		0.43095	0.0628876		1.6172	0.0385474		0.43095	0.0344671
1.6159	0.02603		0.86254	0.0279		0.43276	0.0227429		1.08034	0.0363213		1.08034	0.025473		1.29381	0.0609212		0.64635	0.0345527		1.6176	0.0521649		0.43152	0.0267308		0.43152	0.0453215		1.61242	0.030518		1.61242	0.046755		0.43152	0.0454153		0.43152	0.0448796		0.43152	0.0647659		1.6194	0.0385333		0.43152	0.0328043
1.618	0.025995		0.86369	0.027916		0.43333	0.0232905		1.08178	0.0377824		1.08178	0.0268951		1.29553	0.0609095		0.64721	0.0337749		1.6198	0.0544882		0.43209	0.0273177		0.43209	0.0453196		1.61456	0.030505		1.61456	0.048786		0.43209	0.0462352		0.43209	0.0437064		0.43209	0.0666418		1.6215	0.0363494		0.43209	0.0328709
1.6202	0.023811		0.86483	0.030284		0.43391	0.023854		1.08321	0.0363565		1.08321	0.0269081		1.29725	0.0609135		0.64807	0.0304817		1.6219	0.0524114		0.43266	0.0273297		0.43266	0.0458856		1.6167	0.033722		1.6167	0.048718		0.43266	0.0457092		0.43266	0.0425448		0.43266	0.0685561		1.6237	0.0384195		0.43266	0.0329524
1.6223	0.025981		0.86598	0.029309		0.43448	0.0227182		1.08465	0.037825		1.08465	0.0255046		1.29897	0.0592431		0.64893	0.0296409		1.6241	0.0507039		0.43324	0.0290831		0.43324	0.0459324		1.61884	0.033862		1.61884	0.0487		0.43324	0.0457086		0.43324	0.0419705		0.43324	0.0711137		1.6258	0.0383761		0.43324	0.0341476
1.6245	0.028144		0.86712	0.030451		0.43506	0.0232866		1.08608	0.0363761		1.08608	0.0269285		1.30069	0.0575675		0.64979	0.0297388		1.6262	0.0528338		0.43381	0.0296694		0.43381	0.044856		1.62099	0.034048		1.62099	0.048729		0.43381	0.0456891		0.43381	0.0422646		0.43381	0.074289		1.628	0.0404918		0.43381	0.0341493
1.6266	0.028109		0.86827	0.030452		0.43563	0.0238531		1.08752	0.0363789		1.08752	0.028356		1.30241	0.0558303		0.65064	0.0289247		1.6284	0.0507409		0.43438	0.0296784		0.43438	0.0454334		1.62313	0.034305		1.62313	0.05089		0.43438	0.0454549		0.43438	0.0425464		0.43438	0.0759088		1.6301	0.0426179		0.43438	0.0352421
1.6288	0.025895		0.86942	0.030457		0.43621	0.0238468		1.08895	0.0363797		1.08895	0.0297817		1.30412	0.057641		0.6515	0.0289458		1.6305	0.050762		0.43496	0.0308582		0.43496	0.0454317		1.62527	0.036727		1.62527	0.053029		0.43496	0.0453526		0.43496	0.0419549		0.43496	0.0783661		1.6323	0.0426163		0.43496	0.0357658
1.6309	0.025844		0.87056	0.029353		0.43678	0.023845		1.09039	0.0349234		1.09039	0.0283626		1.30584	0.0453408		0.65236	0.0289582		1.6327	0.0486603		0.43553	0.0302888		0.43553	0.0448626		1.62741	0.036965		1.62741	0.057276		0.43553	0.0452247		0.43553	0.0431157		0.43553	0.0781919		1.6344	0.0426157		0.43553	0.0363108
1.633	0.027971		0.87171	0.030481		0.43736	0.024986		1.09182	0.0349283		1.09182	0.0283633		1.30756	0.043542		0.65322	0.0281061		1.6348	0.050783		0.4361	0.0303037		0.4361	0.0442924		1.62955	0.038033		1.62955	0.059408		0.4361	0.0445092		0.4361	0.0431011		0.4361	0.078364		1.6366	0.0426155		0.4361	0.03687
1.6352	0.045177		0.87285	0.030454		0.43793	0.0249887		1.09326	0.0364042		1.09326	0.0297814		1.30928	0.0417627		0.65408	0.0289593		1.6369	0.0486702		0.43668	0.0293087		0.43668	0.044855		1.63169	0.03831		1.63169	0.06158		0.43668	0.0443859		0.43668	0.0424914		0.43668	0.0784916		1.6387	0.0426154		0.43668	0.037437
1.6373	0.047326		0.874	0.030439		0.43851	0.0255511		1.09469	0.0378957		1.09469	0.0297804		1.311	0.0417639		0.65494	0.0298135		1.6391	0.0507878		0.43725	0.02876		0.43725	0.044852		1.63383	0.038597		1.63383	0.063774		0.43725	0.043718		0.43725	0.0424826		0.43725	0.0780067		1.6409	0.0404846		0.43725	0.0374396
1.6395	0.047306		0.87514	0.031567		0.43908	0.0261013		1.09613	0.0364701		1.09613	0.0283628		1.31271	0.040094		0.65579	0.0306646		1.6412	0.0507892		0.43782	0.0287805		0.43782	0.0442853		1.63597	0.038822		1.63597	0.070134		0.43782	0.04482		0.43782	0.0419443		0.43782	0.0774849		1.643	0.0404841		0.43782	0.0391159
1.6416	0.049444		0.87629	0.031599		0.43966	0.0260839		1.09756	0.0364682		1.09756	0.0283666		1.31443	0.0405598		0.65665	0.0306652		1.6434	0.0507897		0.4384	0.0293693		0.4384	0.0442878		1.63812	0.041138		1.63812	0.069881		0.4384	0.0465251		0.4384	0.0423252		0.4384	0.0758266		1.6452	0.0404873		0.4384	0.0396195
1.6438	0.049455		0.87743	0.031632		0.44023	0.0249421		1.099	0.0349722		1.099	0.0269494		1.31615	0.0406493		0.65751	0.0289641		1.6455	0.0507884		0.43897	0.0293946		0.43897	0.0437258		1.64026	0.039109		1.64026	0.07388		0.43897	0.0465236		0.43897	0.0418488		0.43897	0.0736159		1.6473	0.0426463		0.43897	0.0407275
1.6459	0.045175		0.87858	0.031643		0.4408	0.0249392		1.10043	0.036387		1.10043	0.0269473		1.31787	0.0423935		0.65837	0.028095		1.6477	0.0486707		0.43954	0.029425		0.43954	0.043745		1.6424	0.037946		1.6424	0.073058		0.43954	0.0482685		0.43954	0.0418864		0.43954	0.0715372		1.6495	0.0426679		0.43954	0.0413085
1.6481	0.030149		0.87973	0.031646		0.44138	0.0249387		1.10187	0.0349047		1.10187	0.0283669		1.31959	0.0424186		0.65923	0.0288834		1.6498	0.0507859		0.44011	0.0300262		0.44011	0.043756		1.64454	0.040189		1.64454	0.072229		0.44011	0.0483132		0.44011	0.0418962		0.44011	0.0702259		1.6516	0.0405105		0.44011	0.0424408
1.6502	0.023751		0.88087	0.031647		0.44195	0.0249395		1.1033	0.0348946		1.1033	0.0269553		1.32131	0.0407556		0.66009	0.0279338		1.652	0.0486709		0.44069	0.0300629		0.44069	0.0437118		1.64668	0.040262		1.64668	0.071823		0.44069	0.0489376		0.44069	0.0419048		0.44069	0.0713305		1.6538	0.0404872		0.44069	0.0429951
1.6524	0.023829		0.88202	0.030517		0.44253	0.0249322		1.10473	0.0319914		1.10473	0.0255457		1.32302	0.0407954		0.66094	0.0279023		1.6541	0.0486898		0.44126	0.0301039		0.44126	0.0436147		1.64882	0.044533		1.64882	0.073176		0.44126	0.0495278		0.44126	0.0419082		0.44126	0.0687937		1.6559	0.0426123		0.44126	0.0429898
1.6545	0.02822		0.88316	0.030513		0.4431	0.0266115		1.10617	0.0334512		1.10617	0.0255552		1.32474	0.0425277		0.6618	0.0269078		1.6563	0.0466341		0.44183	0.0284292		0.44183	0.0435359		1.65096	0.044561		1.65096	0.072398		0.44183	0.0495122		0.44183	0.0413394		0.44183	0.0684204		1.6581	0.0447476		0.44183	0.0429794
1.6567	0.02609		0.88431	0.03162		0.44368	0.0288554		1.1076	0.0305435		1.1076	0.0269802		1.32646	0.0408544		0.66266	0.0267791		1.6584	0.048819		0.44241	0.0284329		0.44241	0.0435229		1.6531	0.042456		1.6531	0.073865		0.44241	0.0494825		0.44241	0.0413437		0.44241	0.0684908		1.6602	0.0447774		0.44241	0.042359
1.6588	0.028331		0.88545	0.030465		0.44425	0.0288478		1.10904	0.0276345		1.10904	0.0269773		1.32818	0.0408603		0.66352	0.0249122		1.6606	0.0467151		0.44298	0.0278435		0.44298	0.0435324		1.65525	0.040329		1.65525	0.075947		0.44298	0.0489083		0.44298	0.0413668		0.44298	0.0673835		1.6624	0.0490956		0.44298	0.0425547
1.6609	0.029611		0.8866	0.033885		0.44483	0.0294274		1.11047	0.0290878		1.11047	0.0241324		1.3299	0.0391512		0.66438	0.0247691		1.6627	0.0467191		0.44355	0.0278278		0.44355	0.0446621		1.65739	0.038202		1.65739	0.077378		0.44355	0.049568		0.44355	0.0414158		0.44355	0.0673716		1.6645	0.0512642		0.44355	0.0424794
1.6631	0.027618		0.88774	0.03391		0.4454	0.0294477		1.11191	0.0290842		1.11191	0.0241332		1.33162	0.0390955		0.66524	0.0237981		1.6649	0.0445965		0.44413	0.0278274		0.44413	0.045228		1.65953	0.038211		1.65953	0.07873		0.44413	0.0490668		0.44413	0.0408904		0.44413	0.0656648		1.6667	0.0534108		0.44413	0.0430172
1.6652	0.029826		0.88889	0.033913		0.44598	0.0299973		1.11334	0.0305397		1.11334	0.0241403		1.33333	0.0407953		0.66609	0.0228496		1.667	0.0446008		0.4447	0.027253		0.4447	0.0446796		1.66167	0.042454		1.66167	0.086407		0.4447	0.0490956		0.4447	0.0408913		0.4447	0.0645261		1.6688	0.0512765		0.4447	0.043564
1.6674	0.029859		0.89003	0.033956		0.44655	0.0297946		1.11478	0.0319947		1.11478	0.0241675		1.33505	0.0407953		0.66695	0.0227831		1.6692	0.0424836		0.44527	0.0266772		0.44527	0.0452835		1.66381	0.04244		1.66381	0.089173		0.44527	0.0497284		0.44527	0.0414712		0.44527	0.0634002		1.671	0.0512769		0.44527	0.0446782
1.6695	0.027728		0.89118	0.032898		0.44713	0.0297318		1.11621	0.0305292		1.11621	0.0256232		1.33677	0.0441949		0.66781	0.0227033		1.6713	0.0446073		0.44585	0.0266936		0.44585	0.0452947		1.66595	0.042432		1.66595	0.091246		0.44585	0.049865		0.44585	0.0403706		0.44585	0.0617832		1.6731	0.0491403		0.44585	0.045224
1.6717	0.025595		0.89233	0.032961		0.4477	0.0296905		1.11765	0.0305186		1.11765	0.0256331		1.33849	0.0458947		0.66867	0.0218286		1.6735	0.0425161		0.44642	0.0261609		0.44642	0.0464044		1.66809	0.042434		1.66809	0.091396		0.44642	0.0500287		0.44642	0.0398495		0.44642	0.0601497		1.6753	0.0491403		0.44642	0.0463615
1.6738	0.029805		0.89347	0.032986		0.44828	0.0290682		1.11908	0.0305266		1.11908	0.0256332		1.34021	0.0475945		0.66953	0.021841		1.6756	0.0425937		0.44699	0.0267511		0.44699	0.0458326		1.67024	0.042423		1.67024	0.091635		0.44699	0.0507326		0.44699	0.0393099		0.44699	0.0590462		1.6774	0.0491403		0.44699	0.0457612
1.676	0.027538		0.89462	0.032992		0.44885	0.0296128		1.12052	0.0291147		1.12052	0.0242153		1.34192	0.0458947		0.67039	0.0219634		1.6778	0.0426545		0.44756	0.0267488		0.44756	0.0475562		1.67238	0.042365		1.67238	0.090673		0.44756	0.04744		0.44756	0.0381671		0.44756	0.0584911		1.6796	0.0512769		0.44756	0.0457608
1.6781	0.030514		0.89576	0.030717		0.44943	0.0290143		1.12195	0.0268361		1.12195	0.0242282		1.34364	0.0475945		0.67124	0.0203194		1.6799	0.0448241		0.44814	0.0273103		0.44814	0.0476083		1.67452	0.044408		1.67452	0.093308		0.44814	0.0469474		0.44814	0.037594		0.44814	0.0567898		1.6817	0.0512771		0.44814	0.0457755
1.6803	0.028206		0.89691	0.02958		0.45	0.0295673		1.12339	0.0283804		1.12339	0.0242449		1.34536	0.0458947		0.6721	0.0195311		1.6821	0.0405688		0.44871	0.0278805		0.44871	0.0482301		1.67666	0.044378		1.67666	0.09202		0.44871	0.045285		0.44871	0.037023		0.44871	0.0550312		1.6839	0.051283		0.44871	0.0457904
1.6824	0.030287		0.89805	0.029578		0.45057	0.0294961		1.12482	0.0284587		1.12482	0.0256965		1.34708	0.0458947		0.67296	0.0196003		1.6842	0.0427055		0.44928	0.0284492		0.44928	0.0493912		1.6788	0.042265		1.6788	0.093087		0.44928	0.041899		0.44928	0.0375702		0.44928	0.0543221		1.686	0.0491828		0.44928	0.0411497
1.6845	0.030248		0.8992	0.028423		0.45115	0.0293982		1.12626	0.0256421		1.12626	0.025714		1.3488	0.0458947		0.67382	0.0196749		1.6864	0.0427052		0.44986	0.029025		0.44986	0.0505341		1.68094	0.042275		1.68094	0.092814		0.44986	0.0407663		0.44986	0.0369706		0.44986	0.0536525		1.6882	0.0492513		0.44986	0.0399733
1.6867	0.030228		0.90034	0.029538		0.45172	0.0293142		1.12769	0.02708		1.12769	0.0257055		1.35052	0.0441949		0.67468	0.0188679		1.6885	0.0427066		0.45043	0.0290383		0.45043	0.0505271		1.68308	0.046512		1.68308	0.095681		0.45043	0.0396401		0.45043	0.0380993		0.45043	0.0530642		1.6903	0.0492984		0.45043	0.0382188
1.6888	0.030191		0.90149	0.029538		0.4523	0.0292779		1.12912	0.0285088		1.12912	0.0242614		1.35223	0.0441949		0.67554	0.0197204		1.6907	0.044847		0.451	0.0324653		0.451	0.0505064		1.68522	0.046519		1.68522	0.091919		0.451	0.0396594		0.451	0.0375306		0.451	0.0525316		1.6925	0.0493159		0.451	0.0382258
1.691	0.032285		0.90263	0.029521		0.45287	0.0286963		1.13056	0.0270718		1.13056	0.0228295		1.35395	0.0458947		0.67639	0.019676		1.6928	0.0427112		0.45158	0.0330271		0.45158	0.0504927		1.68737	0.046537		1.68737	0.079401		0.45158	0.037989		0.45158	0.0380844		0.45158	0.0525948		1.6946	0.0493213		0.45158	0.0365458
1.6931	0.03436		0.90378	0.030639		0.45345	0.0275406		1.13199	0.0256189		1.13199	0.0228328		1.35567	0.0458947		0.67725	0.0196239		1.695	0.0448262		0.45215	0.033564		0.45215	0.0499245		1.68951	0.044439		1.68951	0.075455		0.45215	0.0380267		0.45215	0.0380492		0.45215	0.0537814		1.6968	0.0514677		0.45215	0.0360461
1.6953	0.03428		0.90493	0.029503		0.45402	0.0275382		1.13343	0.0255876		1.13343	0.0256958		1.35739	0.0373957		0.67811	0.0204356		1.6971	0.0469102		0.45272	0.0329521		0.45272	0.0493586		1.69165	0.04444		1.69165	0.071536		0.45272	0.0380719		0.45272	0.0379993		0.45272	0.0549633		1.6989	0.051469		0.45272	0.0361056
1.6974	0.036344		0.90607	0.028396		0.4546	0.0269819		1.13486	0.0255673		1.13486	0.0256957					0.67897	0.0221038		1.6992	0.044769		0.4533	0.03344		0.4533	0.0487893		1.69379	0.046556		1.69379	0.069486		0.4533	0.0381151		0.4533	0.0385116		0.4533	0.0555562		1.7011	0.0514518		0.4533	0.0349392
1.6996	0.040566		0.90722	0.027302		0.45517	0.0264463		1.1363	0.0255602		1.1363	0.0242582					0.67983	0.0212287		1.7014	0.0469203		0.45387	0.0333037		0.45387	0.0482215		1.69593	0.048689		1.69593	0.06566		0.45387	0.0387215		0.45387	0.0384635		0.45387	0.0561231		1.7032	0.0492641		0.45387	0.0349682
1.7017	0.044791		0.90836	0.027325		0.45575	0.0259361		1.13773	0.0255617		1.13773	0.0242606					0.68069	0.0212229		1.7035	0.042675		0.45444	0.0337391		0.45444	0.0482222		1.69807	0.048718		1.69807	0.063778		0.45444	0.038183		0.45444	0.0384293		0.45444	0.0560908		1.7054	0.0513919		0.45444	0.0344513
1.7039	0.044735		0.90951	0.02961		0.45632	0.0254547		1.13917	0.0255555		1.13917	0.0257004					0.68155	0.0212333		1.7057	0.0426842		0.45501	0.0347833		0.45501	0.0471012		1.70021	0.048729		1.70021	0.059505		0.45501	0.0387672		0.45501	0.0384232		0.45501	0.0548917		1.7075	0.0513857		0.45501	0.0345612
1.706	0.046824		0.91065	0.029613		0.4569	0.024977		1.1406	0.0226985		1.1406	0.0271348					0.6824	0.0204096		1.7078	0.0448125		0.45559	0.035794		0.45559	0.0465786		1.70236	0.050845		1.70236	0.057239		0.45559	0.0382005		0.45559	0.0378566		0.45559	0.0548684		1.7097	0.0513256		0.45559	0.0341216
1.7082	0.046863		0.9118	0.031881		0.45747	0.0250701		1.14204	0.0255172		1.14204	0.02428					0.68326	0.0195791		1.71	0.0426696		0.45616	0.0356843		0.45616	0.0460752		1.7045	0.048726		1.7045	0.05502		0.45616	0.0381793		0.45616	0.0378578		0.45616	0.0538378		1.7118	0.0491341		0.45616	0.0335885
1.7103	0.044808		0.91294	0.031852		0.45805	0.0237681		1.14347	0.0226727		1.14347	0.0257129					0.68412	0.0161753		1.7121	0.0447977		0.45673	0.0356434		0.45673	0.0461214		1.70664	0.044494		1.70664	0.05076		0.45673	0.037507		0.45673	0.0361723		0.45673	0.0516825		1.714	0.0470074		0.45673	0.0330087
1.7124	0.040571		0.91409	0.032973		0.45862	0.0238717		1.14491	0.0226683		1.14491	0.0271451					0.68498	0.0153244		1.7143	0.0448033		0.45731	0.0356383		0.45731	0.0461275		1.70878	0.046605		1.70878	0.046546		0.45731	0.0367746		0.45731	0.0361819		0.45731	0.0511662		1.7161	0.0470521		0.45731	0.0312982
1.7146	0.036298		0.91523	0.03411		0.4592	0.0239461		1.14634	0.0226645		1.14634	0.0285709					0.68584	0.0161852		1.7164	0.0448113		0.45788	0.036237		0.45788	0.046137		1.71092	0.042356		1.71092	0.042373		0.45788	0.0372029		0.45788	0.0367595		0.45788	0.0500485		1.7183	0.0491858		0.45788	0.0313006
1.7167	0.029903		0.91638	0.035249		0.45977	0.0239646		1.14778	0.0226558		1.14778	0.0285768					0.6867	0.01535		1.7186	0.0426863		0.45845	0.0368413		0.45845	0.0461844		1.71306	0.040244		1.71306	0.042486		0.45845	0.037814		0.45845	0.0362088		0.45845	0.0494882		1.7204	0.04916		0.45845	0.0313086
1.7189	0.027836		0.91753	0.035249		0.46034	0.0245113		1.14921	0.0226372		1.14921	0.0285846					0.68755	0.016225		1.7207	0.042699		0.45903	0.0368669		0.45903	0.045659		1.7152	0.036022		1.7152	0.0405		0.45903	0.0377833		0.45903	0.0356574		0.45903	0.0489299		1.7226	0.047013		0.45903	0.0318782
1.721	0.03007		0.91867	0.034117		0.46092	0.0244802		1.15065	0.0225982		1.15065	0.030018					0.68841	0.0196758		1.7229	0.0448419		0.4596	0.0375119		0.4596	0.0439431		1.71734	0.036013		1.71734	0.042769		0.4596	0.0389681		0.4596	0.036813		0.4596	0.0477912		1.7247	0.047012		0.4596	0.0312894
1.7232	0.025822		0.91982	0.034115		0.46149	0.0255986		1.15208	0.0218491		1.15208	0.0314473					0.68927	0.0205957		1.725	0.0427009		0.46017	0.0376272		0.46017	0.0439092		1.71949	0.033846		1.71949	0.040775		0.46017	0.038992		0.46017	0.0362927		0.46017	0.0477797		1.7269	0.0470124		0.46017	0.0335591
1.7253	0.025866		0.92096	0.034108		0.46207	0.0255875		1.15352	0.0232259		1.15352	0.0314469					0.69013	0.0198241		1.7272	0.0426926		0.46074	0.0377247		0.46074	0.0427496		1.72163	0.031683		1.72163	0.043119		0.46074	0.0389884		0.46074	0.0363277		0.46074	0.0483548		1.729	0.0470126		0.46074	0.0330034
1.7275	0.025941		0.92211	0.036381		0.46264	0.0250059		1.15495	0.0246324		1.15495	0.0300175					0.69099	0.0207751		1.7293	0.0426934		0.46132	0.0377751		0.46132	0.040468		1.72377	0.033779		1.72377	0.043366		0.46132	0.0389687		0.46132	0.0369024		0.46132	0.0483685		1.7312	0.0470134		0.46132	0.0324384
1.7296	0.028233		0.92325	0.037518		0.46322	0.0255475		1.15638	0.0217272		1.15638	0.0285879					0.69185	0.0199822		1.7315	0.04484		0.46189	0.0366266		0.46189	0.0387571		1.72591	0.031671		1.72591	0.042187		0.46189	0.0389461		0.46189	0.035767		0.46189	0.051229		1.7333	0.0512749		0.46189	0.0335652
1.7318	0.029589		0.9244	0.037518		0.46379	0.0243802		1.15782	0.0231759		1.15782	0.0285821					0.6927	0.0209047		1.7336	0.0405763		0.46246	0.0366334		0.46246	0.0376156		1.72805	0.031638		1.72805	0.042407		0.46246	0.0395102		0.46246	0.0357565		0.46246	0.0517988		1.7355	0.0512356		0.46246	0.0335499
1.7339	0.027658		0.92554	0.037515		0.46437	0.0249262		1.15925	0.0231762		1.15925	0.0257063					0.69356	0.0200541		1.7358	0.0384367		0.46304	0.0360687		0.46304	0.0376354		1.73019	0.034827		1.73019	0.042514		0.46304	0.0395072		0.46304	0.0346128		0.46304	0.0545754		1.7376	0.0597258		0.46304	0.0346833
1.7361	0.027731		0.92669	0.03635		0.46494	0.0243582		1.16069	0.0202776		1.16069	0.0270946					0.69442	0.0191835		1.7379	0.0384297		0.46361	0.0360817		0.46361	0.0370805		1.73233	0.03694		1.73233	0.040436		0.46361	0.0400881		0.46361	0.0346164		0.46361	0.0533436		1.7398	0.0596748		0.46361	0.0346878
1.7382	0.027711		0.92784	0.035138		0.46552	0.0237864		1.16212	0.0217192		1.16212	0.0270465					0.69528	0.0191754		1.7401	0.0384146		0.46418	0.0360704		0.46418	0.038201		1.73448	0.036937		1.73448	0.040477		0.46418	0.0400878		0.46418	0.0346337		0.46418	0.0527118		1.7419	0.0596135		0.46418	0.0358235
1.7403	0.02981		0.92898	0.035027		0.46609	0.0249062		1.16356	0.0202583		1.16356	0.0256059					0.69614	0.0183004		1.7422	0.0383778		0.46476	0.0360592		0.46476	0.038731		1.73662	0.037003		1.73662	0.038381		0.46476	0.0400836		0.46476	0.0346685		0.46476	0.0521095		1.7441	0.0595765		0.46476	0.0392144
1.7425	0.027652		0.93013	0.034953		0.46667	0.0266011		1.16499	0.0216981		1.16499	0.0256032					0.697	0.0183114		1.7444	0.0383483		0.46533	0.0412825		0.46533	0.039257		1.73876	0.035837		1.73876	0.038401		0.46533	0.0406693		0.46533	0.0352668		0.46533	0.0503921		1.7462	0.0595761		0.46533	0.0403159
1.7446	0.031891		0.93127	0.033706		0.46724	0.0266012		1.16643	0.0216993		1.16643	0.024171					0.69785	0.0183224		1.7465	0.0426089		0.4659	0.0412617		0.4659	0.0392204		1.7409	0.03796		1.7409	0.036277		0.4659	0.0418682		0.4659	0.0346895		0.4659	0.0401745		1.7484	0.0595855		0.4659	0.0402869
1.7468	0.029766		0.93242	0.035967		0.46782	0.0266073		1.16786	0.0217076		1.16786	0.0255404					0.69871	0.0174558		1.7487	0.038348		0.46648	0.0418341		0.46648	0.0397544		1.74304	0.037943		1.74304	0.036281		0.46648	0.0494696		0.46648	0.0340707		0.46648	0.0395936		1.7505	0.0595923		0.46648	0.0402723
1.7489	0.031917		0.93356	0.035926		0.46839	0.0260513		1.1693	0.0217231		1.1693	0.0254293					0.69957	0.015709		1.7508	0.0383503		0.46705	0.0418428		0.46705	0.0396851		1.74518	0.037913		1.74518	0.040551		0.46705	0.0448391		0.46705	0.0351379		0.46705	0.0395895		1.7527	0.0553387		0.46705	0.0391316
1.7511	0.029819		0.93471	0.035915		0.46897	0.0254858		1.17073	0.0217424		1.17073	0.0261635					0.70043	0.0165805		1.753	0.0404826		0.46762	0.0464875		0.46762	0.0401073		1.74732	0.039196		1.74732	0.038413		0.46762	0.0436958		0.46762	0.0356524		0.46762	0.0395885		1.7548	0.0553398		0.46762	0.0379943
1.7532	0.029837		0.93585	0.035901		0.46954	0.0254725		1.17217	0.0232191		1.17217	0.0274975					0.70129	0.0168831		1.7551	0.0404554		0.46819	0.0464541		0.46819	0.0401527		1.74946	0.039194		1.74946	0.040551		0.46819	0.0425452		0.46819	0.0356209		0.46819	0.0396036		1.757	0.0532156		0.46819	0.03856
1.7554	0.029846		0.937	0.035907		0.47011	0.0265979		1.1736	0.0247231		1.1736	0.0274369					0.70215	0.0169075		1.7573	0.0425559		0.46877	0.0423393		0.46877	0.0400314		1.75161	0.039201		1.75161	0.038436		0.46877	0.0425537		0.46877	0.0367291		0.46877	0.0396375		1.7591	0.048967		0.46877	0.0385592
1.7575	0.031975		0.93814	0.034752		0.47069	0.0260317		1.17504	0.0248011		1.17504	0.0259847					0.703	0.0169369		1.7594	0.0404608		0.46934	0.0411551		0.46934	0.0410929		1.75375	0.043561		1.75375	0.038441		0.46934	0.0411459		0.46934	0.0406668		0.46934	0.0396792		1.7613	0.0447031		0.46934	0.0385589
1.7597	0.031942		0.93929	0.03473		0.47126	0.0260316		1.17647	0.0268921		1.17647	0.0274343					0.70386	0.0161217		1.7615	0.0426948		0.46991	0.0405772		0.46991	0.0432896		1.75589	0.050096		1.75589	0.040562		0.46991	0.0400441		0.46991	0.0412164		0.46991	0.0402622		1.7634	0.0468171		0.46991	0.0368578
1.7618	0.03404		0.94044	0.033542		0.47184	0.025466		1.17791	0.028402		1.17791	0.0260123					0.70472	0.0178648		1.7637	0.0406234		0.47049	0.0394455		0.47049	0.0431835		1.75803	0.048441		1.75803	0.036271		0.47049	0.0389717		0.47049	0.0406241		0.47049	0.0396951		1.7656	0.0468176		0.47049	0.0368577
1.7639	0.03191		0.94158	0.033531		0.47241	0.0260315		1.17934	0.0284737		1.17934	0.0246055					0.70558	0.0179023		1.7658	0.0363484		0.47106	0.0389436		0.47106	0.042555		1.76017	0.048462		1.76017	0.040523		0.47106	0.0384876		0.47106	0.0407988		0.47106	0.0391278		1.7677	0.0447093		0.47106	0.0368589
1.7661	0.02979		0.94273	0.032375		0.47299	0.0260355		1.18077	0.0313599		1.18077	0.02607					0.70644	0.0196232		1.768	0.0363189		0.47163	0.0378649		0.47163	0.0425398		1.76231	0.04637		1.76231	0.036254		0.47163	0.0368576		0.47163	0.0407051		0.47163	0.0396921		1.7699	0.0468395		0.47163	0.0362897
1.7682	0.031923		0.94387	0.032378		0.47356	0.0260464		1.18221	0.0327917		1.18221	0.0275052					0.7073	0.019627		1.7701	0.0341452		0.47221	0.037248		0.47221	0.042558		1.76445	0.04428		1.76445	0.04053		0.47221	0.0369063		0.47221	0.0405997		0.47221	0.0391261		1.772	0.0468517		0.47221	0.0362769
1.7704	0.034058		0.94502	0.032385		0.47414	0.0266219		1.18364	0.0327916		1.18364	0.0289512					0.70815	0.0187736		1.7723	0.0362506		0.47278	0.0356699		0.47278	0.0425947		1.7666	0.044301		1.7666	0.03841		0.47278	0.0357934		0.47278	0.0405791		0.47278	0.039127		1.7742	0.0469289		0.47278	0.0368433
1.7725	0.031948		0.94616	0.033578		0.47471	0.025489		1.18508	0.0327903		1.18508	0.0275268					0.70901	0.0196271		1.7744	0.0362369		0.47335	0.0352071		0.47335	0.0426303		1.76874	0.042167		1.76874	0.038425		0.47335	0.0357898		0.47335	0.0412212		0.47335	0.0391265		1.7763	0.0512746		0.47335	0.036873
1.7747	0.029844		0.94731	0.034811		0.47529	0.0260352		1.18651	0.0342125		1.18651	0.0275529					0.70987	0.018774		1.7766	0.0404856		0.47393	0.0346893		0.47393	0.0438175		1.77088	0.03917		1.77088	0.040572		0.47393	0.0363733		0.47393	0.0412801		0.47393	0.0385735		1.7785	0.0512668		0.47393	0.0363081
1.7768	0.031988		0.94845	0.034854		0.47586	0.026571		1.18795	0.032787		1.18795	0.0304543					0.71073	0.0187756		1.7787	0.0404604		0.4745	0.0335709		0.4745	0.0484739		1.77302	0.034721		1.77302	0.040585		0.4745	0.0364228		0.4745	0.0407204		0.4745	0.0380385		1.7806	0.0511529		0.4745	0.0368429
1.779	0.031978		0.9496	0.033641		0.47644	0.0276937		1.18938	0.034199		1.18938	0.033352					0.71159	0.0187771		1.7809	0.0425578		0.47507	0.0330088		0.47507	0.0473829		1.77516	0.03684		1.77516	0.040591		0.47507	0.0358735		0.47507	0.041878		0.47507	0.0380864		1.7828	0.051043		0.47507	0.0368022
1.7811	0.029835		0.95074	0.032327		0.47701	0.0282725		1.19082	0.0327461		1.19082	0.0319291					0.71245	0.0179243		1.783	0.0446056		0.47564	0.0324424		0.47564	0.047436		1.7773	0.034667		1.7773	0.040593		0.47564	0.0375802		0.47564	0.0418765		0.47564	0.0381436		1.7849	0.0488667		0.47564	0.0378745
1.7833	0.031966		0.95189	0.03217		0.47759	0.0282872		1.19225	0.034154		1.19225	0.0349047					0.7133	0.0179266		1.7852	0.0444366		0.47622	0.0324429		0.47622	0.048017		1.77944	0.034678		1.77944	0.042729		0.47622	0.0370165		0.47622	0.0418857		0.47622	0.0370417		1.7871	0.0509378		0.47622	0.0372023
1.7854	0.031974		0.95304	0.030965		0.47816	0.0283113		1.19369	0.0313187		1.19369	0.0335189					0.71416	0.0170799		1.7873	0.0458051		0.47679	0.0324342		0.47679	0.0468414		1.78158	0.03474		1.78158	0.044866		0.47679	0.0381562		0.47679	0.0418982		0.47679	0.0381878		1.7892	0.0487168		0.47679	0.0371796
1.7876	0.031984		0.95418	0.028701		0.47874	0.0289051		1.19512	0.0299147		1.19512	0.0350077					0.71502	0.0162325		1.7895	0.0435684		0.47736	0.0330029		0.47736	0.0468372		1.78373	0.037924		1.78373	0.044866		0.47736	0.0387172		0.47736	0.0425251		0.47736	0.0381903		1.7914	0.0502877		0.47736	0.0364788
1.7897	0.031981		0.95533	0.028738		0.47931	0.0294885		1.19656	0.0284985		1.19656	0.0335628					0.71588	0.016236		1.7916	0.0457466		0.47794	0.0330045		0.47794	0.0468465		1.78587	0.038082		1.78587	0.044866		0.47794	0.0409761		0.47794	0.0423377		0.47794	0.038206		1.7935	0.0480493		0.47794	0.0358209
1.7918	0.038367		0.95647	0.027602		0.47989	0.0311843		1.19799	0.0270642		1.19799	0.0324528					0.71674	0.0162374		1.7938	0.0479343		0.47851	0.0329657		0.47851	0.0474664		1.78801	0.040302		1.78801	0.044866		0.47851	0.0420767		0.47851	0.0424249		0.47851	0.0388179		1.7957	0.0480316		0.47851	0.036338
1.794	0.038366		0.95762	0.027607		0.48046	0.0323125		1.19943	0.0242072		1.19943	0.0321074					0.7176	0.0153802		1.7959	0.0457631		0.47908	0.0328852		0.47908	0.0475406		1.79015	0.044563		1.79015	0.044866		0.47908	0.0425789		0.47908	0.0424559		0.47908	0.0388608		1.7978	0.0480402		0.47908	0.0362551
1.7961	0.040499		0.95876	0.026458		0.48103	0.0328968		1.20086	0.0256324		1.20086	0.0320907					0.71845	0.0153714		1.7981	0.0457737		0.47966	0.0333908		0.47966	0.0476126		1.79229	0.048765		1.79229	0.044866		0.47966	0.0425131		0.47966	0.0430278		0.47966	0.0400046		1.8	0.0480854		0.47966	0.0361248
1.7983	0.042633		0.95991	0.028758		0.48161	0.0323402		1.2023	0.0242111		1.2023	0.0335246					0.71931	0.0145108		1.8002	0.0436041		0.48023	0.0333666		0.48023	0.047652		1.79443	0.050815		1.79443	0.04273		0.48023	0.0424711		0.48023	0.04302		0.48023	0.0416883		1.8022	0.0486538		0.48023	0.0365319
1.8004	0.044765		0.96105	0.027609		0.48218	0.0323221		1.20373	0.0242109		1.20373	0.0320396					0.72017	0.0162169		1.8024	0.0457964		0.4808	0.0328102		0.4808	0.0464706		1.79657	0.048589		1.79657	0.0406		0.4808	0.0435782		0.4808	0.0430031		0.4808	0.0427868		1.8043	0.0487248		0.4808	0.0369654
1.8026	0.044758		0.9622	0.027638		0.48276	0.0334391		1.20517	0.0256302		1.20517	0.0320138					0.72103	0.0153704		1.8045	0.0436465		0.48138	0.0322714		0.48138	0.0452496		1.79872	0.052694		1.79872	0.04061		0.48138	0.0435644		0.48138	0.0429974		0.48138	0.0427301		1.8065	0.0466962		0.48138	0.0374937
1.8047	0.04475		0.96334	0.028849		0.48333	0.0334348		1.2066	0.0227823		1.2066	0.0305408					0.72189	0.0153797		1.8067	0.04014		0.48195	0.031152		0.48195	0.044616		1.80086	0.052265		1.80086	0.040602		0.48195	0.0441107		0.48195	0.043002		0.48195	0.0426701		1.8086	0.0446459		0.48195	0.0386839
1.8069	0.042621		0.96449	0.028919		0.48391	0.031724		1.20803	0.0270539		1.20803	0.0305486					0.72275	0.0162375		1.8088	0.0380595		0.48252	0.0311619		0.48252	0.0434167		1.803	0.050059		1.803	0.040595		0.48252	0.0446254		0.48252	0.0429886		0.48252	0.0420456		1.8108	0.044679		0.48252	0.0387833
1.809	0.042613		0.96564	0.030135		0.48448	0.0317107		1.20947	0.0270574		1.20947	0.0290985					0.72361	0.0170898		1.811	0.0393307		0.48309	0.0306231		0.48309	0.0433641		1.80514	0.052226		1.80514	0.042729		0.48309	0.0451217		0.48309	0.0423864		0.48309	0.0414275		1.8129	0.0446894		0.48309	0.0388565
1.8112	0.042596		0.96678	0.029024		0.48506	0.0322667		1.2109	0.0270643		1.2109	0.0276436					0.72446	0.0153769		1.8131	0.0370829		0.48367	0.0306655		0.48367	0.042141		1.80728	0.047876		1.80728	0.042729		0.48367	0.0454673		0.48367	0.0423412		0.48367	0.040808		1.8151	0.0467948		0.48367	0.0388862
1.8133	0.04047		0.96793	0.030233		0.48563	0.0328384		1.21234	0.0284942		1.21234	0.0276663					0.72532	0.0162306		1.8153	0.0413963		0.48424	0.0306907		0.48424	0.042088		1.80942	0.04135		1.80942	0.044857		0.48424	0.0437034		0.48424	0.041722		0.48424	0.0401889		1.8172	0.0467535		0.48424	0.0394735
1.8155	0.040491		0.96907	0.030262		0.48621	0.0317337		1.21377	0.028506		1.21377	0.0277189					0.72618	0.0162298		1.8174	0.0392055		0.48481	0.0307065		0.48481	0.0415469		1.81156	0.03918		1.81156	0.042693		0.48481	0.043694		0.48481	0.0413771		0.48481	0.0412728		1.8194	0.0488619		0.48481	0.0395154
1.8176	0.038389		0.97022	0.030267		0.48678	0.0317668		1.21521	0.0299507		1.21521	0.0282371					0.72704	0.0162205		1.8195	0.0370592		0.48539	0.0307391		0.48539	0.0416613		1.8137	0.037011		1.8137	0.044782		0.48539	0.0442695		0.48539	0.0407986		0.48539	0.0440547		1.8215	0.0488664		0.48539	0.0396149
1.8197	0.040544		0.97136	0.030255		0.48736	0.0317791		1.21664	0.0299558		1.21664	0.027713					0.7279	0.0170648		1.8217	0.0371016		0.48596	0.0302227		0.48596	0.0405952		1.81585	0.036999		1.81585	0.042598		0.48596	0.0448483		0.48596	0.0400165		0.48596	0.0440109		1.8237	0.0467652		0.48596	0.0391699
1.8219	0.040544		0.97251	0.029083		0.48793	0.0334819		1.21808	0.0313712		1.21808	0.0291083					0.72876	0.0170708		1.8238	0.0327549		0.48653	0.0308299		0.48653	0.0406747		1.81799	0.034793		1.81799	0.0468		0.48653	0.0442659		0.48653	0.040027		0.48653	0.0451005		1.8258	0.0446661		0.48653	0.0358356
1.824	0.040541		0.97365	0.029121		0.48851	0.0334858		1.21951	0.0299183		1.21951	0.0276199					0.72961	0.0162302		1.826	0.0283771		0.48711	0.0308426		0.48711	0.0402195		1.82013	0.039137		1.82013	0.044619		0.48711	0.0448453		0.48711	0.0394759		0.48711	0.0448776		1.828	0.0425365		0.48711	0.0342187
1.8262	0.040525		0.9748	0.027092		0.48908	0.0329128		1.22095	0.031308		1.22095	0.0290369					0.73047	0.0170944		1.8281	0.0261547		0.48768	0.0319872		0.48768	0.0401713		1.82227	0.034806		1.82227	0.04457		0.48768	0.0459989		0.48768	0.0395058		0.48768	0.0448569		1.8301	0.0425219		0.48768	0.0337663
1.8283	0.044769		0.97594	0.027141		0.48966	0.0334476		1.22238	0.0298632		1.22238	0.0275559					0.73133	0.0171023		1.8303	0.0304662		0.48825	0.0325416		0.48825	0.0408717		1.82441	0.037007		1.82441	0.04664		0.48825	0.045973		0.48825	0.0395402		0.48825	0.0442789		1.8323	0.0446397		0.48825	0.0327505
1.8305	0.042648		0.97709	0.027162		0.49023	0.033964		1.22382	0.0312757		1.22382	0.0275717					0.73219	0.0179631		1.8324	0.0282631		0.48883	0.033059		0.48883	0.0409596		1.82655	0.03792		1.82655	0.044473		0.48883	0.0459403		0.48883	0.0395641		0.48883	0.0425435		1.8344	0.0446367		0.48883	0.0328321
1.8326	0.044819		0.97824	0.027171		0.4908	0.0339207		1.22525	0.0298509		1.22525	0.0276183					0.73305	0.0171107		1.8346	0.0260681		0.4894	0.0352934		0.4894	0.0404574		1.82869	0.035847		1.82869	0.046545		0.4894	0.0447507		0.4894	0.0396456		0.4894	0.0413835		1.8366	0.0467507		0.4894	0.0323096
1.8348	0.044859		0.97938	0.027174		0.49138	0.0356169		1.22669	0.0284279		1.22669	0.0290964					0.73391	0.016255		1.8367	0.0303733		0.48997	0.0352761		0.48997	0.0405098		1.83084	0.035837		1.83084	0.048614		0.48997	0.0441534		0.48997	0.0391854		0.48997	0.0419719		1.8387	0.046699		0.48997	0.0323063
1.8369	0.04486		0.98053	0.027171		0.49195	0.0362317		1.22812	0.028429		1.22812	0.0290611					0.73476	0.0171072		1.8389	0.0281542		0.49054	0.0352517		0.49054	0.0399697		1.83298	0.037029		1.83298	0.048576		0.49054	0.0441397		0.49054	0.0386576		0.49054	0.0411485		1.8409	0.0444689		0.49054	0.0317264
1.8391	0.044815		0.98167	0.027145		0.49253	0.0357329		1.22956	0.0255893		1.22956	0.0289551					0.73562	0.0171044		1.841	0.0281113		0.49112	0.0351974		0.49112	0.0405454		1.83512	0.037004		1.83512	0.050676		0.49112	0.0429347		0.49112	0.0386545		0.49112	0.0406077		1.843	0.0480398		0.49112	0.0322842
1.8412	0.044781		0.98282	0.028209		0.4931	0.0363639		1.23099	0.0227458		1.23099	0.0288493					0.73648	0.0179598		1.8432	0.028099		0.49169	0.0351555		0.49169	0.0411163		1.83726	0.039178		1.83726	0.048547		0.49169	0.0423026		0.49169	0.0397651		0.49169	0.0406482		1.8452	0.0479293		0.49169	0.0322794
1.8433	0.046902		0.98396	0.027965		0.49368	0.0324133		1.23242	0.0241755		1.23242	0.0302316					0.73734	0.017099		1.8453	0.0302803		0.49226	0.0385422		0.49226	0.0411073		1.8394	0.041352		1.8394	0.050602		0.49226	0.0423084		0.49226	0.0408811		0.49226	0.0407084		1.8473	0.0479091		0.49226	0.0368024
1.8455	0.044768		0.98511	0.029325		0.49425	0.0318436		1.23386	0.0213492		1.23386	0.0287552					0.7382	0.0179386		1.8475	0.0281808		0.49284	0.0385243		0.49284	0.0410833		1.84154	0.045728		1.84154	0.047903		0.49284	0.0417521		0.49284	0.0436943		0.49284	0.0407657		1.8495	0.0479238		0.49284	0.0384576
1.8476	0.046905		0.98625	0.02827		0.49483	0.0312737		1.23529	0.0242087		1.23529	0.0301409					0.73906	0.0179187		1.8496	0.0305003		0.49341	0.039044		0.49341	0.0416217		1.84368	0.046364		1.84368	0.047841		0.49341	0.0423183		0.49341	0.0453607		0.49341	0.0413927		1.8516	0.0479572		0.49341	0.0395229
1.8498	0.044787		0.9874	0.030575		0.4954	0.032389		1.23673	0.0213591		1.23673	0.030077					0.73991	0.0204562		1.8518	0.0275359		0.49398	0.0384069		0.49398	0.0410134		1.84582	0.046407		1.84582	0.047819		0.49398	0.0422829		0.49398	0.045903		0.49398	0.0448735		1.8538	0.0458565		0.49398	0.0400764
1.8519	0.044787		0.98855	0.031716		0.49598	0.032344		1.23816	0.0199429		1.23816	0.0285731					0.74077	0.0204387		1.8539	0.0297563		0.49456	0.0383294		0.49456	0.0409792		1.84797	0.048529		1.84797	0.047812		0.49456	0.043407		0.49456	0.0464613		0.49456	0.0449415		1.8559	0.0401904		0.49456	0.0406551
1.8541	0.044768		0.98969	0.031696		0.49655	0.0317262		1.2396	0.0213931		1.2396	0.0284954					0.74163	0.0212923		1.8561	0.0319269		0.49513	0.0390179		0.49513	0.0415265		1.85011	0.046418		1.85011	0.047795		0.49513	0.0462755		0.49513	0.0470406		0.49513	0.0449793		1.8581	0.0402372		0.49513	0.0406348
1.8562	0.044726		0.99084	0.031668		0.49713	0.0328239		1.24103	0.0214132		1.24103	0.0298779					0.74249	0.0213007		1.8582	0.0362042		0.4957	0.0401967		0.4957	0.041505		1.85225	0.044313		1.85225	0.047765		0.4957	0.0480218		0.4957	0.0476367		0.4957	0.0433043		1.8602	0.0381361		0.4957	0.0413419
1.8584	0.046797		0.99198	0.032773		0.4977	0.0328056		1.24247	0.0214201		1.24247	0.0284586					0.74335	0.0213013		1.8604	0.0319538		0.49628	0.0406254		0.49628	0.0420393		1.85439	0.044317		1.85439	0.052101		0.49628	0.0498349		0.49628	0.0465257		0.49628	0.0427649		1.8624	0.0360207		0.49628	0.04177
1.8605	0.046735		0.99313	0.032737		0.49828	0.0327906		1.2439	0.0214212		1.2439	0.0284744					0.74421	0.0213027		1.8625	0.0341072		0.49685	0.0401337		0.49685	0.0425831		1.85653	0.042205		1.85653	0.052133		0.49685	0.0493477		0.49685	0.0465395		0.49685	0.0427642		1.8645	0.0338827		0.49685	0.0417065
1.8627	0.044547		0.99427	0.031559		0.49885	0.0339075		1.24534	0.0199917		1.24534	0.0270714					0.74506	0.0221534		1.8647	0.0362877		0.49742	0.0401838		0.49742	0.0425817		1.85867	0.04219		1.85867	0.054363		0.49742	0.0494089		0.49742	0.0459791		0.49742	0.0410312		1.8667	0.034986		0.49742	0.0423048
1.8648	0.04237		0.99542	0.03259		0.49943	0.0338998		1.24677	0.0214165		1.24677	0.0256779					0.74592	0.0212961		1.8668	0.0363363		0.49799	0.0402171		0.49799	0.0425859		1.86081	0.042142		1.86081	0.07185		0.49799	0.0494485		0.49799	0.0454173		0.49799	0.0415692		1.8688	0.037109		0.49799	0.0434786
1.867	0.046562		0.99656	0.032553		0.5	0.0333458		1.24821	0.0214188		1.24821	0.025714					0.74678	0.0221394		1.869	0.0384817		0.49857	0.0402343		0.49857	0.0420223		1.86295	0.043516		1.86295	0.071717		0.49857	0.0494653		0.49857	0.0408858		0.49857	0.0409742		1.871	0.039269		0.49857	0.0445552
1.8691	0.044414		0.99771	0.03255		0.50057	0.0339411		1.24964	0.0199944		1.24964	0.0243114					0.74764	0.0212837		1.8711	0.0384446		0.49914	0.0396752		0.49914	0.0414081		1.8651	0.039106		1.8651	0.057144		0.49914	0.0488682		0.49914	0.0403296		0.49914	0.0409617		1.8731	0.0392701		0.49914	0.0426464
1.8712	0.044365		0.99885	0.030234		0.50115	0.0345391		1.25108	0.0214242		1.25108	0.0243267					0.7485	0.0204331		1.8733	0.0384085		0.49971	0.0396783		0.49971	0.0408115		1.86724	0.041258		1.86724	0.055185		0.49971	0.0494312		0.49971	0.0391935		0.49971	0.0403802		1.8753	0.039242		0.49971	0.0430248
1.8734	0.045834		1	0.03024		0.50172	0.0345716		1.25251	0.0199966		1.25251	0.0243608					0.74936	0.0204308		1.8754	0.0362673		0.50029	0.0391106		0.50029	0.0408299		1.86938	0.041261		1.86938	0.053166		0.50029	0.0505834		0.50029	0.039172		0.50029	0.0398033		1.8774	0.0414		0.50029	0.0428831
1.8755	0.041431		1.00115	0.029075		0.5023	0.0357379		1.25395	0.0199987		1.25395	0.0258861					0.75021	0.0204151		1.8776	0.038403		0.50086	0.0390947		0.50086	0.040866		1.87152	0.039094		1.87152	0.048977		0.50086	0.051137		0.50086	0.0391388		0.50086	0.0369716		1.8796	0.0414532		0.50086	0.0417055
1.8777	0.043576		1.00229	0.030232		0.50287	0.0357678		1.25538	0.0200051		1.25538	0.0260291					0.75107	0.0212444		1.8797	0.038402		0.50143	0.0390305		0.50143	0.0414813		1.87366	0.036926		1.87366	0.049009		0.50143	0.0516768		0.50143	0.0402483		0.50143	0.036418		1.8817	0.04154		0.50143	0.0429154
1.8798	0.039185		1.00344	0.030242		0.50345	0.0358011		1.25681	0.0185829		1.25681	0.0261718					0.75193	0.0212394		1.8818	0.0405366		0.50201	0.0383565		0.50201	0.0409432		1.8758	0.041285		1.8758	0.04689		0.50201	0.0522221		0.50201	0.0419168		0.50201	0.035858		1.8839	0.0401913		0.50201	0.0435577
1.882	0.03914		1.00458	0.031415		0.50402	0.0375423		1.25825	0.018586		1.25825	0.0248057					0.75279	0.0220928		1.884	0.0405392		0.50258	0.0378469		0.50258	0.0409445		1.87794	0.039167		1.87794	0.046891		0.50258	0.0527876		0.50258	0.0418735		0.50258	0.0358623		1.886	0.039375		0.50258	0.0446356
1.8841	0.039067		1.00573	0.031419		0.5046	0.0375747		1.25968	0.0185863		1.25968	0.0254411					0.75365	0.0229474		1.8861	0.0405421		0.50315	0.0372142		0.50315	0.0403689		1.88009	0.040093		1.88009	0.042617		0.50315	0.0522574		0.50315	0.0418404		0.50315	0.0364333		1.8882	0.0436961		0.50315	0.044499
1.8863	0.041144		1.00687	0.031437		0.50517	0.0364696		1.26112	0.0200168		1.26112	0.0254906					0.75451	0.020398		1.8883	0.0362784		0.50372	0.0359807		0.50372	0.0403703		1.88223	0.038132		1.88223	0.044682		0.50372	0.0517768		0.50372	0.0412574		0.50372	0.0364341		1.8903	0.0414708		0.50372	0.0450129
1.8884	0.043254		1.00802	0.033783		0.50575	0.0370568		1.26255	0.0185942		1.26255	0.0269645					0.75536	0.0203795		1.8904	0.0384125		0.5043	0.0364528		0.5043	0.0403829		1.88437	0.040346		1.88437	0.04456		0.5043	0.0518263		0.5043	0.0406913		0.5043	0.0358651		1.8925	0.0414736		0.5043	0.0450265
1.8906	0.043267		1.00916	0.034949		0.50632	0.0370446		1.26399	0.0200364		1.26399	0.0270137					0.75622	0.0211502		1.8926	0.0384109		0.50487	0.0357937		0.50487	0.0409664		1.88651	0.03824		1.88651	0.04661		0.50487	0.0518354		0.50487	0.0406904		0.50487	0.0352904		1.8946	0.0414754		0.50487	0.0445507
1.8927	0.043309		1.01031	0.034946		0.5069	0.0370361		1.26542	0.0186101		1.26542	0.0256224					0.75708	0.0209088		1.8947	0.0405471		0.50544	0.0357588		0.50544	0.040424		1.88865	0.038234		1.88865	0.044474		0.50544	0.0524352		0.50544	0.0395643		0.50544	0.0341366		1.8968	0.0414655		0.50544	0.0441859
1.8948	0.04551		1.01145	0.034943		0.50747	0.0359025		1.26686	0.0214716		1.26686	0.0270656					0.75794	0.0208477		1.8969	0.0405479		0.50602	0.03519		0.50602	0.0421697		1.89079	0.03398		1.89079	0.044469		0.50602	0.0524505		0.50602	0.0395889		0.50602	0.034131		1.8989	0.0436358		0.50602	0.0438034
1.897	0.043373		1.0126	0.034942		0.50805	0.0359115		1.26829	0.0214702		1.26829	0.0285075					0.7588	0.0225537		1.899	0.0405514		0.50659	0.0351977		0.50659	0.0444525		1.89293	0.033977		1.89293	0.044459		0.50659	0.0518648		0.50659	0.0390069		0.50659	0.0335648		1.9011	0.0458177		0.50659	0.043882
1.8991	0.043413		1.01375	0.033777		0.50862	0.0353428		1.26973	0.0200392		1.26973	0.028529					0.75966	0.0242765		1.9012	0.0405548		0.50716	0.0345915		0.50716	0.0461501		1.89507	0.033976		1.89507	0.042319		0.50716	0.0512255		0.50716	0.0372655		0.50716	0.0335629		1.9032	0.048		0.50716	0.0427496
1.9013	0.043505		1.01489	0.033781		0.5092	0.0353387		1.27116	0.0214696		1.27116	0.02854					0.76052	0.0251441		1.9033	0.0426428		0.50774	0.0345349		0.50774	0.0461607		1.89722	0.036097		1.89722	0.044419		0.50774	0.0505645		0.50774	0.0372502		0.50774	0.032418		1.9054	0.0501997		0.50774	0.043914
1.9034	0.044333		1.01604	0.032681		0.50977	0.0364756		1.2726	0.0214654		1.2726	0.028531					0.76137	0.0251515		1.9055	0.0404133		0.50831	0.034527		0.50831	0.0467635		1.89936	0.03397		1.89936	0.042302		0.50831	0.049925		0.50831	0.0361382		0.50831	0.0318505		1.9075	0.0480596		0.50831	0.0433398
1.9056	0.046634		1.01718	0.032748		0.51034	0.0359077		1.27403	0.0214645		1.27403	0.0299362					0.76223	0.0251472		1.9076	0.04033		0.50888	0.0333984		0.50888	0.0473539		1.9015	0.031845		1.9015	0.042307		0.50888	0.0498991		0.50888	0.0356124		0.50888	0.0324166		1.9097	0.0503002		0.50888	0.0439185
1.9077	0.044646		1.01833	0.031687		0.51092	0.0358943		1.27547	0.0214615		1.27547	0.0284955					0.76309	0.0251332		1.9098	0.0402805		0.50946	0.0328321		0.50946	0.0473341		1.90364	0.031847		1.90364	0.04021		0.50946	0.049885		0.50946	0.0344944		0.50946	0.031266		1.9118	0.0486475		0.50946	0.0439111
1.9099	0.046875		1.01947	0.030593		0.51149	0.0358602		1.2769	0.0214489		1.2769	0.0284925					0.76395	0.025121		1.9119	0.038141		0.51003	0.0328381		0.51003	0.0467385		1.90578	0.031831		1.90578	0.040248		0.51003	0.0492967		0.51003	0.0339001		0.51003	0.0318344		1.914	0.048642		0.51003	0.0438775
1.912	0.04483		1.02062	0.032866		0.51207	0.0358492		1.27834	0.0200091		1.27834	0.0299172					0.76481	0.0259614		1.9141	0.0381417		0.5106	0.0328605		0.5106	0.0461611		1.90792	0.031816		1.90792	0.040264		0.5106	0.0492779		0.5106	0.0344292		0.5106	0.0318377		1.9161	0.048123		0.5106	0.0438355
1.9142	0.047046		1.02176	0.032821		0.51264	0.0358507		1.27977	0.0185763		1.27977	0.0284925					0.76567	0.0259037		1.9162	0.0402604		0.51117	0.0323494		0.51117	0.0450178		1.91006	0.036052		1.91006	0.042342		0.51117	0.0504016		0.51117	0.03441		0.51117	0.0324003		1.9183	0.0459308		0.51117	0.0444029
1.9163	0.047108		1.02291	0.033845		0.51322	0.0352908		1.28121	0.0214311		1.28121	0.0284973					0.76652	0.0267259		1.9184	0.0339002		0.51175	0.0318676		0.51175	0.045005		1.91221	0.033926		1.91221	0.044441		0.51175	0.0526929		0.51175	0.0343852		0.51175	0.0323935		1.9204	0.0459287		0.51175	0.0438661
1.9185	0.049279		1.02406	0.033717		0.51379	0.0352893		1.28264	0.0185697		1.28264	0.0285101					0.76738	0.0241364		1.9205	0.0381338		0.51232	0.0313732		0.51232	0.0449898		1.91435	0.03392		1.91435	0.044485		0.51232	0.0526741		0.51232	0.0355226		0.51232	0.032386		1.9226	0.0437406		0.51232	0.0438824
1.9206	0.047143		1.0252	0.032448		0.51437	0.0358068		1.28407	0.018566		1.28407	0.0299375					0.76824	0.0232757		1.9227	0.0360155		0.51289	0.0308704		0.51289	0.04498		1.91649	0.033917		1.91649	0.046668		0.51289	0.0537998		0.51289	0.0354758		0.51289	0.0329472		1.9247	0.0415534		0.51289	0.0444392
1.9227	0.047113		1.02635	0.032396		0.51494	0.0362815		1.28551	0.019986		1.28551	0.0285117					0.7691	0.0224011		1.9248	0.0381204		0.51347	0.0305099		0.51347	0.0449647		1.91863	0.0318		1.91863	0.046683		0.51347	0.054328		0.51347	0.0354537		0.51347	0.0323833		1.9269	0.0437443		0.51347	0.0449793
1.9249	0.047032		1.02749	0.03126		0.51552	0.0362086		1.28694	0.0185393		1.28694	0.0299401					0.76996	0.0197951		1.927	0.0359742		0.51404	0.0300594		0.51404	0.0454989		1.92077	0.031799		1.92077	0.048787		0.51404	0.0542611		0.51404	0.0354443		0.51404	0.0323853		1.929	0.040205		0.51404	0.0465885
1.927	0.049073		1.02864	0.030169		0.51609	0.0361736		1.28838	0.0199339		1.28838	0.0299433					0.77082	0.0197707		1.9291	0.0401987		0.51461	0.0301337		0.51461	0.0454442		1.92291	0.033918		1.92291	0.046656		0.51461	0.0541688		0.51461	0.0360156		0.51461	0.0323909		1.9312	0.0403077		0.51461	0.0475529
1.9292	0.046842		1.02978	0.030261		0.51667	0.0356513		1.28981	0.0199038		1.28981	0.0285211					0.77167	0.0205888		1.9313	0.0402189		0.51519	0.0295963		0.51519	0.0448201		1.92505	0.033937		1.92505	0.046652		0.51519	0.0534887		0.51519	0.0371692		0.51519	0.032974		1.9333	0.0382862		0.51519	0.0479764
1.9313	0.048853		1.03093	0.030461		0.51724	0.0356374		1.29125	0.0198837		1.29125	0.0299507					0.77253	0.019671		1.9334	0.0402684		0.51576	0.0296087		0.51576	0.0402306		1.92719	0.036105		1.92719	0.044527		0.51576	0.0522329		0.51576	0.0383257		0.51576	0.0329876		1.9355	0.0383266		0.51576	0.0535763
1.9335	0.048757		1.03207	0.030503		0.51782	0.0356306		1.29268	0.0198788		1.29268	0.0299506					0.77339	0.0221671		1.9356	0.0424675		0.51633	0.0301829		0.51633	0.0385409		1.92934	0.036143		1.92934	0.044497		0.51633	0.0521626		0.51633	0.0383215		0.51633	0.0335579		1.9376	0.0383293		0.51633	0.0529128
1.9356	0.05082		1.03322	0.030517		0.51839	0.0356372		1.29412	0.0198833		1.29412	0.0313774					0.77425	0.0212772		1.9377	0.0446586		0.51691	0.0318933		0.51691	0.0379987		1.93148	0.036151		1.93148	0.042275		0.51691	0.0515996		0.51691	0.0400559		0.51691	0.0347011		1.9398	0.0383359		0.51691	0.0454287
1.9378	0.046555		1.03436	0.031652		0.51897	0.0362238		1.29555	0.0198884		1.29555	0.0299621					0.77511	0.0212802		1.9398	0.0404284		0.51748	0.0330316		0.51748	0.0374266		1.93362	0.038278		1.93362	0.039208		0.51748	0.0505389		0.51748	0.0452828		0.51748	0.0347069		1.9419	0.0383412		0.51748	0.0448223
1.9399	0.046526		1.03551	0.031654		0.51954	0.0368182		1.29699	0.0184727		1.29699	0.031403					0.77597	0.0204637		1.942	0.0404301		0.51805	0.0330223		0.51805	0.0379801		1.93576	0.036155		1.93576	0.041242		0.51805	0.04838		0.51805	0.0458854		0.51805	0.0346872		1.9441	0.0404624		0.51805	0.0454404
1.9421	0.046478		1.03666	0.032784		0.52011	0.03674		1.29842	0.0156354		1.29842	0.0285433					0.77682	0.018799		1.9441	0.0382986		0.51862	0.033008		0.51862	0.0373977		1.9379	0.040414		1.9379	0.04329		0.51862	0.046828		0.51862	0.0453368		0.51862	0.0357883		1.9462	0.0404532		0.51862	0.0460947
1.9442	0.04432		1.0378	0.03392		0.52069	0.0373181		1.29986	0.0156382		1.29986	0.0299389					0.77768	0.0196687		1.9463	0.0383016		0.5192	0.0335732		0.5192	0.0373949		1.94004	0.038276		1.94004	0.047531		0.5192	0.0470397		0.5192	0.0453753		0.5192	0.0380256		1.9484	0.0383347		0.5192	0.0462115
1.9464	0.039265		1.03895	0.033954		0.52126	0.0367631		1.30129	0.0170566		1.30129	0.0284522					0.77854	0.018822		1.9484	0.0383155		0.51977	0.0335659		0.51977	0.038551		1.94218	0.03399		1.94218	0.049652		0.51977	0.0479653		0.51977	0.044256		0.51977	0.0380162		1.9505	0.0426373		0.51977	0.0481541
1.9485	0.039217		1.04009	0.035148		0.52184	0.0362171		1.30273	0.0170453		1.30273	0.0283678					0.7794	0.0205488		1.9506	0.0383346		0.52034	0.0318454		0.52034	0.0391585		1.94433	0.033937		1.94433	0.056119		0.52034	0.048183		0.52034	0.0411366		0.52034	0.0334873		1.9527	0.0427043		0.52034	0.0478588
1.9506	0.036992		1.04124	0.03633		0.52241	0.0362397		1.30416	0.0184535		1.30416	0.0268867					0.78026	0.0214118		1.9527	0.0383487		0.52092	0.0323879		0.52092	0.0386344		1.94647	0.035991		1.94647	0.060492		0.52092	0.048279		0.52092	0.0400556		0.52092	0.0323636		1.9548	0.0427613		0.52092	0.0474616
1.9528	0.036965		1.04238	0.036349		0.52299	0.0368254		1.3056	0.0184464		1.3056	0.0268666					0.78112	0.028264		1.9549	0.0383508		0.52149	0.0323435		0.52149	0.0392518		1.94861	0.033825		1.94861	0.060622		0.52149	0.0482918		0.52149	0.0361338		0.52149	0.030667		1.957	0.0449227		0.52149	0.0469766
1.9549	0.036964		1.04353	0.034066		0.52356	0.0357072		1.30703	0.0184433		1.30703	0.0268666					0.78197	0.028314		1.957	0.0383487		0.52206	0.0328444		0.52206	0.0404401		1.95075	0.038028		1.95075	0.060701		0.52206	0.048289		0.52206	0.035004		0.52206	0.0301052		1.9591	0.0470665		0.52206	0.0464412
1.9571	0.036984		1.04467	0.034054		0.52414	0.0357253		1.30846	0.0198616		1.30846	0.0268677					0.78283	0.0283879		1.9592	0.0340911		0.52264	0.0327713		0.52264	0.041002		1.95289	0.033794		1.95289	0.058555		0.52264	0.0477374		0.52264	0.034423		0.52264	0.0295463		1.9613	0.0470596		0.52264	0.0458586
1.9592	0.039189		1.04582	0.032922		0.52471	0.0357483		1.3099	0.0212803		1.3099	0.0268679					0.78369	0.0284445		1.9613	0.0383626		0.52321	0.0332482		0.52321	0.042022		1.95503	0.033791		1.95503	0.056383		0.52321	0.0483344		0.52321	0.0344044		0.52321	0.0295534		1.9634	0.047079		0.52321	0.0458396
1.9614	0.039225		1.04696	0.032927		0.52529	0.0352142		1.31133	0.0212757		1.31133	0.0268717					0.78455	0.0276132		1.9635	0.0340994		0.52378	0.0342769		0.52378	0.043593		1.95717	0.035902		1.95717	0.052007		0.52378	0.048329		0.52378	0.0349541		0.52378	0.0289691		1.9656	0.0492375		0.52378	0.0458433
1.9635	0.039247		1.04811	0.032931		0.52586	0.0352413		1.31277	0.0212554		1.31277	0.0268815					0.78541	0.0250227		1.9656	0.0319623		0.52436	0.0358745		0.52436	0.0491536		1.95931	0.038014		1.95931	0.049814		0.52436	0.0477299		0.52436	0.0349564		0.52436	0.0294985		1.9677	0.0513808		0.52436	0.0453044
1.9657	0.041405		1.04926	0.032932		0.52644	0.0358147		1.3142	0.0212314		1.3142	0.0282994					0.78627	0.0241456		1.9678	0.0319812		0.52493	0.0362868		0.52493	0.0485285		1.96146	0.035902		1.96146	0.049846		0.52493	0.0471116		0.52493	0.0344004		0.52493	0.0294822		1.9699	0.0535203		0.52493	0.045366
1.9678	0.036998		1.0504	0.031797		0.52701	0.0369597		1.31564	0.0212271		1.31564	0.0283006					0.78712	0.0241423		1.9699	0.0319991		0.5255	0.0366539		0.5255	0.0490787		1.9636	0.035889		1.9636	0.047705		0.5255	0.0453722		0.5255	0.0349597		0.5255	0.0306164		1.972	0.0535194		0.5255	0.0454185
1.97	0.036946		1.05155	0.031797		0.52759	0.0380827		1.31707	0.0212336		1.31707	0.0283063					0.78798	0.0232917		1.9721	0.0319493		0.52607	0.0358751		0.52607	0.0479543		1.96574	0.037975		1.96574	0.049871		0.52607	0.0442462		0.52607	0.0360714		0.52607	0.0317367		1.9742	0.0513809		0.52607	0.0518746
1.9721	0.036905		1.05269	0.031798		0.52816	0.0391742		1.31851	0.0226466		1.31851	0.0268976					0.78884	0.0215927		1.9742	0.0276023		0.52665	0.0351551		0.52665	0.0479538		1.96788	0.03585		1.96788	0.047666		0.52665	0.0442913		0.52665	0.0367097		0.52665	0.0322749		1.9763	0.0492371		0.52665	0.0524404
1.9742	0.034715		1.05384	0.031798		0.52874	0.0385641		1.31994	0.0226467		1.31994	0.025483					0.7897	0.0216285		1.9764	0.0296443		0.52722	0.0356483		0.52722	0.0468251		1.97002	0.035881		1.97002	0.045485		0.52722	0.0437869		0.52722	0.0367016		0.52722	0.0328057		1.9785	0.0492049		0.52722	0.0535984
1.9764	0.032548		1.05498	0.031793		0.52931	0.0368099		1.32138	0.0254804		1.32138	0.0254807					0.79056	0.021679		1.9785	0.0274926		0.52779	0.0356596		0.52779	0.0456858		1.97216	0.038041		1.97216	0.045584		0.52779	0.0432624		0.52779	0.0372708		0.52779	0.0344933		1.9806	0.0491861		0.52779	0.0530606
1.9785	0.036936		1.05613	0.031793		0.52989	0.0367796		1.32281	0.0226493		1.32281	0.0268944					0.79142	0.0208909		1.9807	0.029593		0.52837	0.0362668		0.52837	0.0450968		1.9743	0.038067		1.9743	0.0464		0.52837	0.0438474		0.52837	0.0378197		0.52837	0.0362168		1.9828	0.0491912		0.52837	0.0519627
1.9807	0.032682		1.05727	0.032954		0.53046	0.0316824		1.32425	0.0240638		1.32425	0.0254661					0.79227	0.020946		1.9828	0.030592		0.52894	0.0374466		0.52894	0.0431225		1.97645	0.040201		1.97645	0.046624		0.52894	0.0438479		0.52894	0.0395576		0.52894	0.0368249		1.9849	0.0491982		0.52894	0.0514473
1.9828	0.033808		1.05842	0.034146		0.53103	0.0316894		1.32568	0.0240612		1.32568	0.0240289					0.79313	0.0218079		1.985	0.0305751		0.52951	0.0392413		0.52951	0.0413465		1.97859	0.038108		1.97859	0.046749		0.52951	0.0438334		0.52951	0.0395996		0.52951	0.0368696		1.9871	0.0492026		0.52951	0.0515447
1.985	0.036006		1.05956	0.033072		0.53161	0.0317311		1.32712	0.021223		1.32712	0.022597					0.79399	0.0217717		1.9871	0.0327547		0.53009	0.0393604		0.53009	0.0407388		1.98073	0.040234		1.98073	0.046792		0.53009	0.0443583		0.53009	0.0394674		0.53009	0.0368839		1.9892	0.0492073		0.53009	0.0511198
1.9871	0.03391		1.06071	0.033112		0.53218	0.0318056		1.32855	0.0240405		1.32855	0.0225883					0.79485	0.0208686		1.9893	0.0349248		0.53066	0.0388667		0.53066	0.0407224		1.98287	0.038107		1.98287	0.046788		0.53066	0.0454271		0.53066	0.0383735		0.53066	0.0380082		1.9914	0.0513542		0.53066	0.0517989
1.9893	0.036012		1.06186	0.034264		0.53276	0.0318655		1.32999	0.021222		1.32999	0.0225936					0.79571	0.0217125		1.9914	0.0348922		0.53123	0.0383158		0.53123	0.0401441		1.98501	0.040217		1.98501	0.046778		0.53123	0.0459224		0.53123	0.0389017		0.53123	0.0380069		1.9935	0.051339		0.53123	0.0518375
1.9914	0.035984		1.063	0.034252		0.53333	0.0324646		1.33142	0.022675		1.33142	0.0225993					0.79657	0.021699		1.9936	0.0435664		0.53181	0.0377386		0.53181	0.0395953		1.98715	0.0381		1.98715	0.042537		0.53181	0.0458743		0.53181	0.0390056		0.53181	0.0368745		1.9957	0.0556006		0.53181	0.0524184
1.9936	0.035953		1.06415	0.034202		0.53391	0.0324771		1.33286	0.0212899		1.33286	0.0240128					0.79742	0.0234486		1.9957	0.0413921		0.53238	0.0377531		0.53238	0.0400164		1.98929	0.035984		1.98929	0.042566		0.53238	0.0464238		0.53238	0.0395417		0.53238	0.0368779		1.9978	0.059878		0.53238	0.0529816
1.9957	0.035919		1.06529	0.033012		0.53448	0.0324799		1.33429	0.019877		1.33429	0.0240146					0.79828	0.0252385		1.9979	0.043619		0.53295	0.0378053		0.53295	0.0400654		1.99143	0.033867		1.99143	0.044727		0.53295	0.0464207		0.53295	0.0401062		0.53295	0.0368599		2	0.0556195		0.53295	0.0535132
1.9979	0.031668		1.06644	0.034132		0.53506	0.0324711		1.33572	0.0198541		1.33572	0.0240183					0.79914	0.0322798		2	0.0436838		0.53352	0.0396073		0.53352	0.0406718		1.99358	0.03175		1.99358	0.042611		0.53352	0.0458547		0.53352	0.040693		0.53352	0.0374072		2.0022	0.053466		0.53352	0.0539562
2	0.031655		1.06758	0.034128		0.53563	0.0318875		1.33716	0.0198221		1.33716	0.0254427					0.8	0.0329311		2.0021	0.0465131		0.5341	0.0425854		0.5341	0.0406845		1.99572	0.033868		1.99572	0.042611		0.5341	0.0452865		0.5341	0.0407128		0.5341	0.0368383		2.0043	0.0513056		0.5341	0.0594366
2.0021	0.032736		1.06873	0.034127		0.53621	0.0324508		1.33859	0.0183949		1.33859	0.0254563					0.80086	0.0346159		2.0043	0.0444352		0.53467	0.0432805		0.53467	0.0412485		1.99786	0.029635		1.99786	0.038351		0.53467	0.0446922		0.53467	0.0407327		0.53467	0.0357032		2.0065	0.0534453		0.53467	0.0603935
2.0043	0.028318		1.06987	0.034127		0.53678	0.0324426		1.34003	0.0169811		1.34003	0.0268726					0.80172	0.0357942		2.0064	0.0402135		0.53524	0.0381954		0.53524	0.0412647		2	0.03387		2	0.038347		0.53524	0.0440375		0.53524	0.0419093		0.53524	0.0362642		2.0086	0.0534538		0.53524	0.0605633
2.0064	0.028176		1.07102	0.034127		0.53736	0.0330008		1.34146	0.0155667		1.34146	0.0268649					0.80258	0.0261826		2.0086	0.040195		0.53582	0.0359931		0.53582	0.0412938		2.00214	0.03386		2.00214	0.036203		0.53582	0.042542		0.53582	0.0413134		0.53582	0.0351311		2.0108	0.0513211		0.53582	0.0603904
2.0086	0.027999		1.07216	0.034127		0.53793	0.0329963		1.3429	0.0155628		1.3429	0.0268505					0.80343	0.0226784		2.0107	0.0401615		0.53639	0.0367068		0.53639	0.0441527		2.00428	0.033837		2.00428	0.038288		0.53639	0.0430803		0.53639	0.0418243		0.53639	0.0351411		2.0129	0.0534623		0.53639	0.0596347
2.0107	0.027879		1.07331	0.034127		0.53851	0.0330027		1.34433	0.0169701		1.34433	0.0296776					0.80429	0.0208907		2.0129	0.0401413		0.53696	0.0356239		0.53696	0.0447342		2.00642	0.033817		2.00642	0.036112		0.53696	0.0418891		0.53696	0.0434686		0.53696	0.0357124		2.0151	0.0534635		0.53696	0.0600731
2.0129	0.025666		1.07446	0.034127		0.53908	0.0330076		1.34577	0.015557		1.34577	0.0282908					0.80515	0.0208326		2.015	0.0393307		0.53754	0.036322		0.53754	0.0441569		2.00857	0.033816		2.00857	0.036113		0.53754	0.0430166		0.53754	0.0434069		0.53754	0.0345767		2.0172	0.0534684		0.53754	0.0611046
2.015	0.025604		1.0756	0.034127		0.53966	0.0324333		1.3472	0.0169759		1.3472	0.0283145					0.80601	0.0199303		2.0172	0.043687		0.53811	0.0364041		0.53811	0.0396075		2.01071	0.031725		2.01071	0.036133		0.53811	0.0423889		0.53811	0.0428		0.53811	0.0323106		2.0194	0.0534839		0.53811	0.0627159
2.0172	0.025554		1.07675	0.033		0.54023	0.0329935		1.34864	0.015565		1.34864	0.0297367					0.80687	0.0190497		2.0193	0.0436877		0.53868	0.0370166		0.53868	0.0384643		2.01285	0.033867		2.01285	0.03825		0.53868	0.042893		0.53868	0.0433562		0.53868	0.0306164		2.0215	0.0492012		0.53868	0.0638006
2.0193	0.027639		1.07789	0.030765		0.5408	0.0324177		1.35007	0.0169808		1.35007	0.0283205					0.80773	0.0190515		2.0215	0.0422609		0.53926	0.0376219		0.53926	0.0373197		2.01499	0.038108		2.01499	0.03822		0.53926	0.0439459		0.53926	0.0439149		0.53926	0.030625		2.0237	0.0470218		0.53926	0.0649249
2.0215	0.025496		1.07904	0.031948		0.54138	0.0324068		1.35151	0.0169795		1.35151	0.0283242					0.80858	0.0190606		2.0236	0.0401965		0.53983	0.0370793		0.53983	0.0361837		2.01713	0.033859		2.01713	0.036064		0.53983	0.0438795		0.53983	0.0433367		0.53983	0.0300636		2.0258	0.0448189		0.53983	0.0671943
2.0236	0.025544		1.08018	0.029684		0.54195	0.0324071		1.35294	0.0169796		1.35294	0.0297525					0.80944	0.0207848		2.0258	0.0402904		0.5404	0.0370916		0.5404	0.0362344		2.01927	0.03806		2.01927	0.036022		0.5404	0.044442		0.5404	0.0410631		0.5404	0.0306394		2.028	0.0425751		0.5404	0.0648469
2.0258	0.027745		1.08133	0.029689		0.54253	0.0329415		1.35438	0.0169789		1.35438	0.0283499					0.8103	0.020771		2.0279	0.0382982		0.54097	0.0370965		0.54097	0.0357305		2.02141	0.035924		2.02141	0.03598		0.54097	0.0450087		0.54097	0.0411474		0.54097	0.030673		2.0301	0.0424635		0.54097	0.0642485
2.0279	0.029886		1.08247	0.029691		0.5431	0.0328619		1.35581	0.0155747		1.35581	0.0297689					0.81116	0.0216483		2.0301	0.0405548		0.54155	0.036531		0.54155	0.0363386		2.02355	0.035915		2.02355	0.038065		0.54155	0.046142		0.54155	0.0400569		0.54155	0.0312919		2.0323	0.0423933		0.54155	0.0677074
2.03	0.029814		1.08362	0.02855		0.54368	0.0328153		1.35725	0.0170101		1.35725	0.0297581					0.81202	0.0216774		2.0322	0.0363136		0.54212	0.0359491		0.54212	0.0363566		2.0257	0.035917		2.0257	0.038024		0.54212	0.0478508		0.54212	0.0394979		0.54212	0.031316		2.0344	0.0423563		0.54212	0.0688423
2.0322	0.031823		1.08477	0.026265		0.54425	0.0339336		1.35868	0.0184312		1.35868	0.0297459					0.81288	0.0208387		2.0344	0.040521		0.54269	0.0365056		0.54269	0.0363381		2.02784	0.035937		2.02784	0.040096		0.54269	0.0484008		0.54269	0.0395028		0.54269	0.0313164		2.0366	0.0402237		0.54269	0.0578971
2.0343	0.029581		1.08591	0.025102		0.54483	0.0339414		1.36011	0.0184237		1.36011	0.0297289					0.81373	0.0226083		2.0365	0.0404884		0.54327	0.0364905		0.54327	0.0357109		2.02998	0.035976		2.02998	0.040061		0.54327	0.0489383		0.54327	0.0395114		0.54327	0.0307476		2.0387	0.0402189		0.54327	0.0572642
2.0365	0.0327		1.08706	0.025079		0.5454	0.035107		1.36155	0.0184229		1.36155	0.0282766					0.81459	0.0226234		2.0387	0.0405027		0.54384	0.0387254		0.54384	0.0350915		2.03212	0.03602		2.03212	0.042155		0.54384	0.0494765		0.54384	0.0383709		0.54384	0.0313207		2.0409	0.0402137		0.54384	0.0572546
2.0386	0.034763		1.0882	0.025079		0.54598	0.0345993		1.36298	0.0198425		1.36298	0.030647					0.81545	0.021735		2.0408	0.040503		0.54441	0.0392045		0.54441	0.0350777		2.03426	0.038167		2.03426	0.04426		0.54441	0.0448591		0.54441	0.0372567		0.54441	0.030176		2.043	0.0423311		0.54441	0.0561937
2.0408	0.034669		1.08935	0.02506		0.54655	0.0341004		1.36442	0.0184243		1.36442	0.0305705					0.81631	0.0225658		2.043	0.0404581		0.54499	0.0385419		0.54499	0.0350908		2.0364	0.036041		2.0364	0.042146		0.54499	0.044295		0.54499	0.0366614		0.54499	0.0301582		2.0452	0.0423189		0.54499	0.0551979
2.0429	0.041114		1.09049	0.02616		0.54713	0.0341503		1.36585	0.018423		1.36585	0.0319699					0.81717	0.0233916		2.0451	0.0403298		0.54556	0.039631		0.54556	0.0351189		2.03854	0.038134		2.03854	0.044246		0.54556	0.043184		0.54556	0.0356281		0.54556	0.0301519		2.0473	0.0401845		0.54556	0.0542344
2.0451	0.041206		1.09164	0.02614		0.5477	0.0335995		1.36729	0.0184214		1.36729	0.0305051					0.81803	0.0233665		2.0473	0.0401764		0.54613	0.0396297		0.54613	0.0357249		2.04069	0.038111		2.04069	0.042129		0.54613	0.0432607		0.54613	0.0345819		0.54613	0.0295806		2.0495	0.0415574		0.54613	0.054431
2.0472	0.043638		1.09278	0.026133		0.54828	0.0335974		1.36872	0.0169988		1.36872	0.0305024					0.81888	0.022492		2.0494	0.0414642		0.5467	0.0402023		0.5467	0.036908		2.04283	0.038111		2.04283	0.043547		0.5467	0.042213		0.5467	0.0340689		0.5467	0.0301351		2.0516	0.0415508		0.5467	0.0546273
2.0494	0.048773		1.09393	0.026131		0.54885	0.0335659		1.37016	0.0184077		1.37016	0.0319375					0.81974	0.0233476		2.0516	0.0414221		0.54728	0.0407684		0.54728	0.0363938		2.04497	0.04026		2.04497	0.043481		0.54728	0.0423393		0.54728	0.0334981		0.54728	0.0301236		2.0538	0.0415411		0.54728	0.0541405
2.0515	0.072488		1.09507	0.026131		0.54943	0.0334952		1.37159	0.0184096		1.37159	0.0319164					0.8206	0.0337161		2.0537	0.0414272		0.54785	0.0407462		0.54785	0.0358764		2.04711	0.040309		2.04711	0.041269		0.54785	0.041314		0.54785	0.0329057		0.54785	0.0301254		2.0559	0.0415137		0.54785	0.0549352
2.0536	0.072815		1.09622	0.026124		0.55	0.0334002		1.37303	0.0169946		1.37303	0.0348011					0.82146	0.0345921		2.0559	0.0436073		0.54842	0.0407293		0.54842	0.035903		2.04925	0.040343		2.04925	0.041266		0.54842	0.0406357		0.54842	0.0329037		0.54842	0.0306956		2.0581	0.043688		0.54842	0.0557113
2.0558	0.07742		1.09737	0.027232		0.55057	0.033878		1.37446	0.0184091		1.37446	0.0333449					0.82232	0.0346018		2.058	0.0479549		0.549	0.04018		0.549	0.0358949		2.05139	0.040359		2.05139	0.043434		0.549	0.0401777		0.549	0.0329131		0.549	0.0318324		2.0602	0.0436891		0.549	0.0552506
2.0579	0.075581		1.09851	0.027223		0.55115	0.0338315		1.3759	0.0170056		1.3759	0.0333412					0.82318	0.0345575		2.0602	0.0479541		0.54957	0.0401954		0.54957	0.037015		2.05353	0.040372		2.05353	0.04341		0.54957	0.0391023		0.54957	0.0329116		0.54957	0.0323957		2.0624	0.0436891		0.54957	0.0552585
2.0601	0.075903		1.09966	0.028379		0.55172	0.0343945		1.37733	0.0170379		1.37733	0.0347905					0.82403	0.0353026		2.0623	0.0457711		0.55014	0.0407411		0.55014	0.0375837		2.05567	0.040391		2.05567	0.047688		0.55014	0.038562		0.55014	0.0323405		0.55014	0.0329565		2.0645	0.0436894		0.55014	0.0546876
2.0622	0.078407		1.1008	0.028394		0.5523	0.0343703		1.37877	0.0199249		1.37877	0.0319092					0.82489	0.0351401		2.0644	0.0479372		0.55072	0.0418192		0.55072	0.0381597		2.05782	0.040427		2.05782	0.062778		0.55072	0.0385804		0.55072	0.0334729		0.55072	0.0335032		2.0667	0.0415073		0.55072	0.0546881
2.0644	0.080353		1.10195	0.029534		0.55287	0.0337425		1.3802	0.0199538		1.3802	0.0333881					0.82575	0.0349852		2.0666	0.0479515		0.55129	0.0417791		0.55129	0.0381631		2.05996	0.042618		2.05996	0.058387		0.55129	0.0385934		0.55129	0.0334799		0.55129	0.0339891		2.0688	0.0436865		0.55129	0.0541043
2.0665	0.080661		1.10309	0.030632		0.55345	0.033678		1.38164	0.0185365		1.38164	0.0319467					0.82661	0.0340384		2.0687	0.0479782		0.55186	0.042339		0.55186	0.0387316		2.0621	0.044811		2.0621	0.062661		0.55186	0.0385935		0.55186	0.0340672		0.55186	0.0332608		2.071	0.0392761		0.55186	0.0517977
2.0687	0.082937		1.10424	0.031647		0.55402	0.0324513		1.38307	0.0199618		1.38307	0.0305017					0.82747	0.0339994		2.0709	0.0501633		0.55244	0.0412266		0.55244	0.039856		2.06424	0.044837		2.06424	0.062636		0.55244	0.0386032		0.55244	0.0340777		0.55244	0.0336667		2.0731	0.0392491		0.55244	0.0511927
2.0708	0.085072		1.10538	0.031437		0.5546	0.0324145		1.38451	0.0185272		1.38451	0.0305269					0.82833	0.034837		2.073	0.0501597		0.55301	0.0406756		0.55301	0.046669		2.06638	0.044829		2.06638	0.064819		0.55301	0.038617		0.55301	0.034072		0.55301	0.0335778		2.0753	0.0414496		0.55301	0.0505777
2.073	0.087176		1.10653	0.032533		0.55517	0.0324133		1.38594	0.0199297		1.38594	0.0305796					0.82918	0.0356982		2.0752	0.0501618		0.55358	0.0406797		0.55358	0.0483719		2.06852	0.042667		2.06852	0.064928		0.55358	0.0391871		0.55358	0.0352082		0.55358	0.0335277		2.0774	0.0414896		0.55358	0.050499
2.0751	0.089315		1.10767	0.033672		0.55575	0.0324369		1.38737	0.0199062		1.38737	0.0282204					0.83004	0.0383114		2.0773	0.0501463		0.55415	0.0401229		0.55415	0.0495078		2.07066	0.044755		2.07066	0.065073		0.55415	0.039186		0.55415	0.0346363		0.55415	0.0329205		2.0796	0.0415388		0.55415	0.0503786
2.0773	0.091521		1.10882	0.032488		0.55632	0.0324982		1.38881	0.0184745		1.38881	0.0283069					0.8309	0.0384069		2.0795	0.0501161		0.55473	0.0401239		0.55473	0.0506218		2.07281	0.046858		2.07281	0.069438		0.55473	0.0397511		0.55473	0.0346117		0.55473	0.0329074		2.0817	0.0444354		0.55473	0.0508283
2.0794	0.091616		1.10997	0.03244		0.5569	0.0337513		1.39024	0.0198968		1.39024	0.0283976					0.83176	0.0393254		2.0816	0.0500895		0.5553	0.0406778		0.5553	0.0511291		2.07495	0.046851		2.07495	0.067184		0.5553	0.0391908		0.5553	0.0345959		0.5553	0.0323185		2.0839	0.0486874		0.5553	0.052422
2.0815	0.089573		1.11111	0.032374		0.55747	0.0338429		1.39168	0.0184765		1.39168	0.0298816					0.83262	0.0402062		2.0838	0.0500896		0.55587	0.0406529		0.55587	0.0504782		2.07709	0.04685		2.07709	0.069261		0.55587	0.0380808		0.55587	0.0351536		0.55587	0.0328856		2.086	0.0486843		0.55587	0.0541091
2.0837	0.085345		1.11226	0.035763		0.55805	0.0339617		1.39311	0.0184766		1.39311	0.0284837					0.83348	0.0410573		2.0859	0.0500898		0.55645	0.0406671		0.55645	0.0509533		2.07923	0.046848		2.07923	0.071296		0.55645	0.0375596		0.55645	0.0351424		0.55645	0.0323144		2.0882	0.0486893		0.55645	0.054546
2.0858	0.085332		1.1134	0.037988		0.55862	0.0341003		1.39455	0.0198981		1.39455	0.0270663					0.83433	0.0419033		2.0881	0.0479173		0.55702	0.0413193		0.55702	0.0502942		2.08137	0.044711		2.08137	0.070975		0.55702	0.0364452		0.55702	0.0351377		0.55702	0.0329261		2.0903	0.050836		0.55702	0.0566977
2.088	0.081037		1.11455	0.039065		0.5592	0.0341658		1.39598	0.0198945		1.39598	0.0284943					0.83519	0.0410701		2.0902	0.0457271		0.55759	0.0425806		0.55759	0.0507687		2.08351	0.044703		2.08351	0.072538		0.55759	0.0364232		0.55759	0.0351457		0.55759	0.0318123		2.0925	0.0508992		0.55759	0.0576767
2.0901	0.072498		1.11569	0.039026		0.55977	0.0347277		1.39742	0.0213087		1.39742	0.0284927					0.83605	0.0419815		2.0924	0.0456955		0.55817	0.0427038		0.55817	0.0506832		2.08565	0.04683		2.08565	0.06775		0.55817	0.0358076		0.55817	0.0351513		0.55817	0.0312541		2.0946	0.0509754		0.55817	0.0546268
2.0923	0.068233		1.11684	0.039026		0.56034	0.0347126		1.39885	0.0198857		1.39885	0.0284909					0.83691	0.0420606		2.0945	0.0413072		0.55874	0.0433356		0.55874	0.0517667		2.08779	0.048964		2.08779	0.071742		0.55874	0.0352061		0.55874	0.0356974		0.55874	0.0300996		2.0968	0.0531639		0.55874	0.0567681
2.0944	0.068227		1.11798	0.037889		0.56092	0.033558		1.40029	0.0198865		1.40029	0.0284908					0.83777	0.0430167		2.0967	0.0412985		0.55931	0.0433495		0.55931	0.0528612		2.08994	0.044716		2.08994	0.071722		0.55931	0.0357504		0.55931	0.035096		0.55931	0.0295215		2.0989	0.0532147		0.55931	0.0578182
2.0966	0.068222		1.11913	0.037886		0.56149	0.0341125		1.40172	0.0198927		1.40172	0.0299128					0.83863	0.0431107		2.0988	0.0413305		0.55989	0.0359446		0.55989	0.055146		2.09208	0.044734		2.09208	0.071697		0.55989	0.0362918		0.55989	0.0356324		0.55989	0.0295236		2.1011	0.049		0.55989	0.0600707
2.0987	0.06823		1.12027	0.036743		0.56207	0.0369464		1.40316	0.0213189		1.40316	0.0270527					0.83948	0.0431797		2.101	0.041344		0.56046	0.035952		0.56046	0.056906		2.09422	0.044756		2.09422	0.071915		0.56046	0.0362841		0.56046	0.0344741		0.56046	0.0295367		2.1032	0.049031		0.56046	0.0594823
2.1009	0.072512		1.12142	0.035605		0.56264	0.0369423		1.40459	0.0198974		1.40459	0.029892					0.84034	0.044107		2.1031	0.03916		0.56103	0.0342386		0.56103	0.0575237		2.09636	0.04477		2.09636	0.074012		0.56103	0.0374441		0.56103	0.0344493		0.56103	0.0290058		2.1054	0.0490405		0.56103	0.0583318
2.103	0.070385		1.12257	0.035598		0.56322	0.0369405		1.40603	0.0213055		1.40603	0.0299033					0.8412	0.0441773		2.1053	0.0391547		0.5616	0.0325237		0.5616	0.0563779		2.0985	0.044768		2.0985	0.071587		0.5616	0.0374723		0.5616	0.0350165		0.5616	0.0302633		2.1075	0.0447759		0.5616	0.0583431
2.1052	0.074591		1.12371	0.034488		0.56379	0.0369398		1.40746	0.0241219		1.40746	0.0285029					0.84206	0.0433767		2.1074	0.0348325		0.56218	0.0296539		0.56218	0.0557991		2.10064	0.04476		2.10064	0.071787		0.56218	0.03799		0.56218	0.0345106		0.56218	0.029928		2.1097	0.0426425		0.56218	0.0577944
2.1073	0.074348		1.12486	0.035713		0.56437	0.0375078		1.4089	0.0212734		1.4089	0.0313696					0.84292	0.0425932		2.1096	0.0349589		0.56275	0.0290465		0.56275	0.0546336		2.10278	0.046892		2.10278	0.07411		0.56275	0.0389537		0.56275	0.0334736		0.56275	0.0299803		2.1118	0.0426417		0.56275	0.0584135
2.1094	0.076378		1.126	0.035741		0.56494	0.0375077		1.41033	0.0212745		1.41033	0.0313605					0.84378	0.0357034		2.1117	0.0360672		0.56332	0.0290212		0.56332	0.0523122		2.10493	0.044764		2.10493	0.074351		0.56332	0.0395051		0.56332	0.0346741		0.56332	0.02997		2.114	0.0362481		0.56332	0.0602556
2.1116	0.07789		1.12715	0.035698		0.56552	0.0374968		1.41176	0.0212868		1.41176	0.0313448					0.84464	0.0339918		2.1139	0.0361671		0.5639	0.0290005		0.5639	0.0528893		2.10707	0.040497		2.10707	0.072601		0.5639	0.0405244		0.5639	0.0352553		0.5639	0.029952		2.1161	0.0362686		0.5639	0.0512236
2.1137	0.079535		1.12829	0.035617		0.56609	0.0363454		1.4132	0.0198889		1.4132	0.0313413					0.84549	0.034008		2.116	0.034094		0.56447	0.0289445		0.56447	0.0528854		2.10921	0.040463		2.10921	0.071002		0.56447	0.041593		0.56447	0.0352496		0.56447	0.0299327		2.1183	0.0341674		0.56447	0.0496302
2.1159	0.081365		1.12944	0.035567		0.56667	0.0323749		1.41463	0.0184817		1.41463	0.032768					0.84635	0.0348965		2.1182	0.0362543		0.56504	0.0294343		0.56504	0.0523389		2.11135	0.038254		2.11135	0.073658		0.56504	0.044389		0.56504	0.0346556		0.56504	0.0299051		2.1204	0.0362969		0.56504	0.0503224
2.118	0.085385		1.13058	0.035578		0.56724	0.0295593		1.41607	0.0184814		1.41607	0.0327643					0.84721	0.0340081		2.1203	0.0341233		0.56562	0.0299377		0.56562	0.0536149		2.11349	0.036028		2.11349	0.071769		0.56562	0.0454698		0.56562	0.0351846		0.56562	0.0293435		2.1226	0.0362354		0.56562	0.0510094
2.1202	0.08733		1.13173	0.034505		0.56782	0.0290185		1.4175	0.0170547		1.4175	0.0327576					0.84807	0.0339436		2.1224	0.0362561		0.56619	0.0298958		0.56619	0.0418237		2.11563	0.033844		2.11563	0.074057		0.56619	0.044851		0.56619	0.0351628		0.56619	0.0287949		2.1247	0.0382929		0.56619	0.051746
2.1223	0.089386		1.13288	0.032295		0.56839	0.0290159		1.41894	0.018472		1.41894	0.0327564					0.84893	0.0330112		2.1246	0.036256		0.56676	0.0308875		0.56676	0.0413815		2.11777	0.031712		2.11777	0.075839		0.56676	0.0459546		0.56676	0.035157		0.56676	0.0287963		2.1269	0.0382413		0.56676	0.052492
2.1245	0.085006		1.13402	0.031207		0.56897	0.0295325		1.42037	0.0184681		1.42037	0.0327576					0.84979	0.0330014		2.1267	0.0383848		0.56734	0.0308453		0.56734	0.0408792		2.11991	0.033825		2.11991	0.073761		0.56734	0.0470772		0.56734	0.0351571		0.56734	0.0282291		2.129	0.0403208		0.56734	0.0532192
2.1266	0.080477		1.13517	0.030086		0.56954	0.0328771		1.42181	0.0184608		1.42181	0.0341831					0.85064	0.0321767		2.1289	0.0383747		0.56791	0.0313965		0.56791	0.040905		2.12206	0.031714		2.12206	0.071681		0.56791	0.050531		0.56791	0.0345988		0.56791	0.0282273		2.1312	0.0402753		0.56791	0.0532716
2.1288	0.0781		1.13631	0.030089		0.57011	0.033442		1.42324	0.0170345		1.42324	0.0356091					0.8515	0.0313534		2.131	0.0404931		0.56848	0.031384		0.56848	0.0415045		2.1242	0.033831		2.1242	0.0717		0.56848	0.0516849		0.56848	0.0351794		0.56848	0.0271101		2.1333	0.0381157		0.56848	0.0532485
2.1309	0.080753		1.13746	0.030083		0.57069	0.032928		1.42468	0.018435		1.42468	0.0356102					0.85236	0.032206		2.1332	0.0383767		0.56905	0.031386		0.56905	0.041525		2.12634	0.03383		2.12634	0.06959		0.56905	0.0516762		0.56905	0.0346173		0.56905	0.0282991		2.1355	0.0380979		0.56905	0.0543386
2.133	0.078453		1.1386	0.030123		0.57126	0.0375487		1.42611	0.0184087		1.42611	0.0384584					0.85322	0.0321209		2.1353	0.0384089		0.56963	0.0325551		0.56963	0.0420932		2.12848	0.033831		2.12848	0.065383		0.56963	0.0516493		0.56963	0.0346177		0.56963	0.0283736		2.1376	0.0422998		0.56963	0.0594089
2.1352	0.078339		1.13975	0.031344		0.57184	0.0375794		1.42755	0.0169804		1.42755	0.0356145					0.85408	0.0320328		2.1375	0.0384155		0.5702	0.0314088		0.5702	0.0426574		2.13062	0.038064		2.13062	0.065406		0.5702	0.0510618		0.5702	0.0351888		0.5702	0.0278523		2.1398	0.0436832		0.5702	0.0599588
2.1373	0.080507		1.14089	0.032522		0.57241	0.0381274		1.42898	0.0169904		1.42898	0.0370583					0.85494	0.0319834		2.1396	0.0405123		0.57077	0.0320054		0.57077	0.0432359		2.13276	0.035967		2.13276	0.065444		0.57077	0.051061		0.57077	0.0340497		0.57077	0.0278677		2.1419	0.047965		0.57077	0.0616318
2.1395	0.082732		1.14204	0.034801		0.57299	0.035837		1.43042	0.0155978		1.43042	0.0356552					0.85579	0.0302378		2.1418	0.0404627		0.57135	0.0320075		0.57135	0.0443876		2.1349	0.038126		2.1349	0.059158		0.57135	0.0510679		0.57135	0.0340425		0.57135	0.0273091		2.1441	0.04575		0.57135	0.0610327
2.1416	0.080603		1.14318	0.035889		0.57356	0.0352678		1.43185	0.0156143		1.43185	0.0356358					0.85665	0.0302392		2.1439	0.040428		0.57192	0.0320084		0.57192	0.0443842		2.13704	0.038164		2.13704	0.05073		0.57192	0.051084		0.57192	0.0340435		0.57192	0.0273177		2.1462	0.0457561		0.57192	0.0598487
2.1438	0.084973		1.14433	0.037017		0.57414	0.0352819		1.43329	0.0141993		1.43329	0.0341493					0.85751	0.0285242		2.1461	0.0425553		0.57249	0.0326053		0.57249	0.0449513		2.13919	0.040295		2.13919	0.050742		0.57249	0.0522386		0.57249	0.0346102		0.57249	0.0278858		2.1484	0.0479352		0.57249	0.0586113
2.1459	0.082804		1.14548	0.03701		0.57471	0.0370453		1.43472	0.0142		1.43472	0.0340596					0.85837	0.027681		2.1482	0.0404302		0.57307	0.0332564		0.57307	0.0449495		2.14133	0.042395		2.14133	0.048641		0.57307	0.0516622		0.57307	0.0334762		0.57307	0.0284453		2.1505	0.043535		0.57307	0.0587432
2.1481	0.083		1.14662	0.038119		0.57529	0.0371155		1.43615	0.01562		1.43615	0.0339377					0.85923	0.0268439		2.1504	0.0446895		0.57364	0.0327517		0.57364	0.0449245		2.14347	0.044485		2.14347	0.052864		0.57364	0.052236		0.57364	0.0329033		0.57364	0.0284193		2.1527	0.0413081		0.57364	0.0581249
2.1502	0.084754		1.14777	0.03924		0.57586	0.0371516		1.43759	0.0170399		1.43759	0.0320832					0.86009	0.0260131		2.1525	0.0446913		0.57421	0.0333278		0.57421	0.0448699		2.14561	0.044469		2.14561	0.052856		0.57421	0.0528379		0.57421	0.0328785		0.57421	0.0295003		2.1548	0.0434681		0.57421	0.0570427
2.1524	0.080973		1.14891	0.039305		0.57644	0.0371645		1.43902	0.0170412		1.43902	0.0349477					0.86094	0.02606		2.1547	0.0468193		0.57479	0.033287		0.57479	0.0447694		2.14775	0.042339		2.14775	0.050808		0.57479	0.0494854		0.57479	0.031705		0.57479	0.0294439		2.157	0.0434872		0.57479	0.0569603
2.1545	0.083554		1.15006	0.039419		0.57701	0.0325944		1.44046	0.0170461		1.44046	0.0320253					0.8618	0.0261027		2.1568	0.0468191		0.57536	0.036124		0.57536	0.0440881		2.14989	0.042304		2.14989	0.048754		0.57536	0.0438716		0.57536	0.0316672		0.57536	0.0293975		2.1591	0.0413295		0.57536	0.05711
2.1567	0.086085		1.1512	0.039493		0.57759	0.0325958		1.44189	0.0170447		1.44189	0.0320263					0.86266	0.026128		2.159	0.0489351		0.57593	0.036655		0.57593	0.0434821		2.15203	0.04013		2.15203	0.050806		0.57593	0.0417034		0.57593	0.0316497		0.57593	0.0287776		2.1613	0.0391451		0.57593	0.0578322
2.1588	0.088685		1.15235	0.039525		0.57816	0.0325963		1.44333	0.0156127		1.44333	0.0320278					0.86352	0.0270113		2.1611	0.0488909		0.5765	0.0366088		0.5765	0.0434881		2.15418	0.042178		2.15418	0.048543		0.5765	0.0412781		0.5765	0.0316548		0.5765	0.0291378		2.1634	0.0391076		0.5765	0.0585256
2.1609	0.097872		1.15349	0.03954		0.57874	0.0337403		1.44476	0.0156057		1.44476	0.0334903					0.86438	0.0270167		2.1633	0.0488474		0.57708	0.0400657		0.57708	0.0434813		2.15632	0.042141		2.15632	0.052641		0.57708	0.0412171		0.57708	0.0311046		0.57708	0.0297039		2.1656	0.0412364		0.57708	0.0551857
2.1631	0.101453		1.15464	0.039538		0.57931	0.0337404		1.4462	0.017021		1.4462	0.0320527					0.86524	0.027886		2.1654	0.0488455		0.57765	0.0406571		0.57765	0.0434255		2.15846	0.040029		2.15846	0.052251		0.57765	0.0402781		0.57765	0.0311226		0.57765	0.0291216		2.1677	0.0412116		0.57765	0.0489632
2.1652	0.104018		1.15578	0.036042		0.57989	0.0331685		1.44763	0.0155995		1.44763	0.0335287					0.86609	0.0287022		2.1676	0.0488463		0.57822	0.041837		0.57822	0.0436648		2.1606	0.040028		2.1606	0.050072		0.57822	0.0392809		0.57822	0.0317259		0.57822	0.0291225		2.1699	0.0412075		0.57822	0.0478465
2.1674	0.10429		1.15693	0.03255		0.58046	0.0325967		1.44907	0.0156014		1.44907	0.0349994					0.86695	0.0276793		2.1697	0.0467054		0.5788	0.0412641		0.5788	0.0435736		2.16274	0.040009		2.16274	0.047884		0.5788	0.0381947		0.5788	0.0317883		0.5788	0.0303008		2.172	0.0412372		0.5788	0.0467172
2.1695	0.106471		1.15808	0.033705		0.58103	0.0320245		1.4505	0.0156151		1.4505	0.0364646					0.86781	0.0283721		2.1719	0.0466758		0.57937	0.0418422		0.57937	0.0429589		2.16488	0.039169		2.16488	0.047889		0.57937	0.0381948		0.57937	0.0323969		0.57937	0.0308942		2.1742	0.0456638		0.57937	0.0455762
2.1717	0.108469		1.15922	0.0337		0.58161	0.0308737		1.45194	0.0156281		1.45194	0.0364764					0.86867	0.0282633		2.174	0.0466337		0.57994	0.0412638		0.57994	0.0423736		2.16702	0.039095		2.16702	0.047869		0.57994	0.0376469		0.57994	0.0329487		0.57994	0.0308809		2.1763	0.0436085		0.57994	0.0450003
2.1738	0.110433		1.16037	0.034863		0.58218	0.0302678		1.45337	0.0156348		1.45337	0.0381128					0.86953	0.0273456		2.1762	0.0444807		0.58052	0.0412652		0.58052	0.0423662		2.16916	0.038992		2.16916	0.045682		0.58052	0.0371162		0.58052	0.0340335		0.58052	0.0296828		2.1785	0.0437446		0.58052	0.0432815
2.176	0.116664		1.16151	0.034864		0.58276	0.0296428		1.45481	0.0156404		1.45481	0.0381534					0.87039	0.0272994		2.1783	0.0423523		0.58109	0.0406673		0.58109	0.0417846		2.17131	0.03673		2.17131	0.043511		0.58109	0.0371381		0.58109	0.0345383		0.58109	0.0302381		2.1806	0.046634		0.58109	0.0427116
2.1781	0.127007		1.16266	0.03603		0.58333	0.0296077		1.45624	0.0170665		1.45624	0.0395903					0.87124	0.0264291		2.1805	0.0466016		0.58166	0.0394839		0.58166	0.0412056		2.17345	0.036659		2.17345	0.043509		0.58166	0.0359963		0.58166	0.0361699		0.58166	0.0302336		2.1828	0.0445496		0.58166	0.0432888
2.1803	0.130873		1.1638	0.036022		0.58391	0.0295946		1.45768	0.0184887		1.45768	0.0395962					0.8721	0.0272819		2.1826	0.0487212		0.58223	0.0394739		0.58223	0.0406256		2.17559	0.036617		2.17559	0.045693		0.58223	0.0360054		0.58223	0.0361304		0.58223	0.0308146		2.1849	0.042426		0.58223	0.0444403
2.1824	0.132361		1.16495	0.036018		0.58448	0.030153		1.45911	0.0184906		1.45911	0.0396162					0.87296	0.0264294		2.1847	0.0508262		0.58281	0.0388941		0.58281	0.040644		2.17773	0.034442		2.17773	0.045736		0.58281	0.0360143		0.58281	0.0440483		0.58281	0.0313972		2.1871	0.0403032		0.58281	0.0444572
2.1845	0.134001		1.16609	0.036061		0.58506	0.0306917		1.46055	0.0199151		1.46055	0.038225					0.87382	0.0298404		2.1869	0.052922		0.58338	0.0394755		0.58338	0.0406818		2.17987	0.036572		2.17987	0.044281		0.58338	0.0360168		0.58338	0.043496		0.58338	0.031416		2.1892	0.0381784		0.58338	0.046187
2.1867	0.133799		1.16724	0.034947		0.58563	0.0317649		1.46198	0.0199088		1.46198	0.0354029					0.87468	0.0315436		2.189	0.0529139		0.58395	0.0383112		0.58395	0.0406902		2.18201	0.034405		2.18201	0.044337		0.58395	0.0365946		0.58395	0.0440396		0.58395	0.0320248		2.1914	0.0360529		0.58395	0.0462061
2.1888	0.135944		1.16838	0.035026		0.58621	0.0317097		1.46341	0.0184714		1.46341	0.035412					0.87554	0.0315558		2.1912	0.055042		0.58453	0.0377241		0.58453	0.0400906		2.18415	0.034405		2.18415	0.046465		0.58453	0.0365851		0.58453	0.0440317		0.58453	0.033791		2.1935	0.0339248		0.58453	0.0456482
2.191	0.138092		1.16953	0.035073		0.58678	0.0322426		1.46485	0.0198766		1.46485	0.0340015					0.87639	0.0307272		2.1933	0.0550576		0.5851	0.0377125		0.5851	0.0400905		2.1863	0.036537		2.1863	0.04647		0.5851	0.0371115		0.5851	0.0434665		0.5851	0.0338008		2.1957	0.0360446		0.5851	0.0416337
2.1931	0.144491		1.17068	0.033968		0.58736	0.034492		1.46628	0.018453		1.46628	0.036841					0.87725	0.0307644		2.1955	0.0550859		0.58567	0.0371053		0.58567	0.0389144		2.18844	0.034363		2.18844	0.046476		0.58567	0.0376167		0.58567	0.0440088		0.58567	0.0355537		2.1978	0.0360543		0.58567	0.0410153
2.1953	0.148607		1.17182	0.033994		0.58793	0.0373264		1.46772	0.0198796		1.46772	0.0382769					0.87811	0.0308413		2.1976	0.0572194		0.58625	0.0382351		0.58625	0.0383292		2.19058	0.038689		2.19058	0.046447		0.58625	0.0369444		0.58625	0.0434078		0.58625	0.037303		2.2	0.0339281		0.58625	0.0410013
2.1974	0.154775		1.17297	0.034019		0.58851	0.0339535		1.46915	0.0184681		1.46915	0.0397186					0.87897	0.0318152		2.1998	0.0572155		0.58682	0.0382254		0.58682	0.0389538		2.19272	0.040949		2.19272	0.044321		0.58682	0.0373338		0.58682	0.043718		0.58682	0.0378833		2.2022	0.0317966		0.58682	0.0398681
2.1996	0.158829		1.17411	0.032906		0.58908	0.0334434		1.47059	0.0198945		1.47059	0.0411323					0.87983	0.0319418		2.2019	0.0572288		0.58739	0.0370589		0.58739	0.0390192		2.19486	0.038942		2.19486	0.042259		0.58739	0.0377918		0.58739	0.043718		0.58739	0.0378765		2.2043	0.0339328		0.58739	0.0398802
2.2017	0.150066		1.17526	0.034048		0.58966	0.032951		1.47202	0.0198993		1.47202	0.0411129					0.88069	0.0320338		2.2041	0.0551292		0.58797	0.0376293		0.58797	0.0394841		2.197	0.041293		2.197	0.040205		0.58797	0.0381768		0.58797	0.0434048		0.58797	0.037873		2.2065	0.0297189		0.58797	0.0398868
2.2039	0.14781		1.1764	0.035181		0.59023	0.0330005		1.47346	0.0227357		1.47346	0.0425129					0.88155	0.0311871		2.2062	0.0529904		0.58854	0.0376249		0.58854	0.0390029		2.19914	0.042215		2.19914	0.040204		0.58854	0.0386483		0.58854	0.0439834		0.58854	0.0378713		2.2086	0.033974		0.58854	0.0393149
2.206	0.145536		1.17755	0.036314		0.5908	0.0330254		1.47489	0.021307		1.47489	0.0410807					0.8824	0.0311718		2.2084	0.050809		0.58911	0.037626		0.58911	0.0385272		2.20128	0.044488		2.20128	0.042299		0.58911	0.0403202		0.58911	0.0366507		0.58911	0.0390205		2.2108	0.033974		0.58911	0.0393118
2.2082	0.14322		1.17869	0.036308		0.59138	0.0324533		1.47633	0.0213076		1.47633	0.0396672					0.88326	0.0311558		2.2105	0.0486173		0.58968	0.0370537		0.58968	0.0380328		2.20343	0.044566		2.20343	0.040186		0.58968	0.0408624		0.58968	0.0360862		0.58968	0.0389813		2.2129	0.036116		0.58968	0.0381836
2.2103	0.140881		1.17984	0.037446		0.59195	0.0324508		1.47776	0.0198848		1.47776	0.0397019					0.88412	0.0311153		2.2127	0.0480473		0.59026	0.0364798		0.59026	0.0386253		2.20557	0.046713		2.20557	0.040191		0.59026	0.0414037		0.59026	0.0360861		0.59026	0.0389356		2.2151	0.0361676		0.59026	0.0376446
2.2124	0.138514		1.18099	0.038619		0.59253	0.0324604		1.4792	0.0213048		1.4792	0.0355229					0.88498	0.0310291		2.2148	0.0436471		0.59083	0.0364693		0.59083	0.0374936		2.20771	0.048851		2.20771	0.040195		0.59083	0.0413305		0.59083	0.0360844		0.59083	0.0383269		2.2172	0.0383608		0.59083	0.037662
2.2146	0.140521		1.18213	0.039812		0.5931	0.0324686		1.48063	0.0198839		1.48063	0.0341819					0.88584	0.0300531		2.217	0.0436277		0.5914	0.0364486		0.5914	0.0374784		2.20985	0.046744		2.20985	0.040196		0.5914	0.0417843		0.5914	0.0366539		0.5914	0.0377495		2.2194	0.0384048		0.5914	0.0370898
2.2167	0.138365		1.18328	0.033009		0.59368	0.0324731		1.48207	0.0198843		1.48207	0.0313664					0.8867	0.0256354		2.2191	0.0457931		0.59198	0.0347217		0.59198	0.0363124		2.21199	0.048882		2.21199	0.038081		0.59198	0.0422648		0.59198	0.0366842		0.59198	0.037762		2.2215	0.0384282		0.59198	0.0388031
2.2189	0.142451		1.18442	0.033009		0.59425	0.032475		1.4835	0.022719		1.4835	0.0313705					0.88755	0.023827		2.2213	0.0436091		0.59255	0.0330551		0.59255	0.0362957		2.21413	0.046762		2.21413	0.038079		0.59255	0.0451015		0.59255	0.0372921		0.59255	0.0383614		2.2237	0.0384358		0.59255	0.0399471
2.221	0.142251		1.18557	0.033004		0.59483	0.0319061		1.48494	0.0198688		1.48494	0.0313734					0.88841	0.023775		2.2234	0.0436234		0.59312	0.0320172		0.59312	0.0357154		2.21627	0.046764		2.21627	0.035969		0.59312	0.0462786		0.59312	0.0367644		0.59312	0.0378294		2.2258	0.0405701		0.59312	0.0405181
2.2232	0.144286		1.18671	0.032997		0.5954	0.0319064		1.48637	0.0227099		1.48637	0.0299457					0.88927	0.0186545		2.2256	0.0414805		0.5937	0.0322197		0.5937	0.0351445		2.21842	0.046765		2.21842	0.038116		0.5937	0.0468949		0.5937	0.0356681		0.5937	0.0377573		2.228	0.0384421		0.5937	0.0410804
2.2253	0.146453		1.18786	0.03298		0.59598	0.0324763		1.4878	0.021299		1.4878	0.0313628					0.89013	0.0177846		2.2277	0.0458728		0.59427	0.0317516		0.59427	0.035142		2.22056	0.051021		2.22056	0.040257		0.59427	0.0480674		0.59427	0.0351429		0.59427	0.0372144		2.2301	0.0384509		0.59427	0.0399135
2.2275	0.146466		1.189	0.032962		0.59655	0.0324782		1.48924	0.0213049		1.48924	0.0299312					0.89099	0.0177789		2.2299	0.0436563		0.59484	0.0317621		0.59484	0.0345874		2.2227	0.051033		2.2227	0.04023		0.59484	0.0480988		0.59484	0.0346314		0.59484	0.037765		2.2323	0.038439		0.59484	0.0398499
2.2296	0.157023		1.19015	0.03295		0.59713	0.0319183		1.49067	0.0156303		1.49067	0.0327688					0.89185	0.0178136		2.232	0.0501785		0.59542	0.0328529		0.59542	0.0351897		2.22484	0.059532		2.22484	0.040194		0.59542	0.0487303		0.59542	0.0341116		0.59542	0.0384676		2.2344	0.0405576		0.59542	0.0403223
2.2318	0.159175		1.19129	0.032941		0.5977	0.031921		1.49211	0.0170653		1.49211	0.0341417					0.8927	0.0187644		2.2342	0.0480218		0.59599	0.0328024		0.59599	0.0352233		2.22698	0.061561		2.22698	0.042302		0.59599	0.0493944		0.59599	0.0341216		0.59599	0.0378812		2.2366	0.0405494		0.59599	0.0402392
2.2339	0.16145		1.19244	0.03294		0.59828	0.0313547		1.49354	0.0156571		1.49354	0.032651					0.89356	0.0180296		2.2363	0.0507118		0.59656	0.0333408		0.59656	0.0340904		2.22912	0.063401		2.22912	0.042335		0.59656	0.0500693		0.59656	0.0346744		0.59656	0.03664		2.2387	0.0426804		0.59656	0.0407329
2.2361	0.161651		1.19359	0.034077		0.59885	0.0313589		1.49498	0.0142436		1.49498	0.0326128					0.89442	0.0181201		2.2385	0.0529284		0.59713	0.0338853		0.59713	0.035226		2.23126	0.060879		2.23126	0.040302		0.59713	0.050128		0.59713	0.0352276		0.59713	0.0372654		2.2409	0.0448154		0.59713	0.038384
2.2382	0.151262		1.19473	0.035204		0.59943	0.031356		1.49641	0.0170938		1.49641	0.0340202					0.89528	0.0181908		2.2406	0.055174		0.59771	0.0344121		0.59771	0.0346538		2.2334	0.056398		2.2334	0.042504		0.59771	0.0501367		0.59771	0.0352193		0.59771	0.0379469		2.243	0.0469585		0.59771	0.0390423
2.2403	0.145217		1.19588	0.035193		0.6	0.0313384		1.49785	0.0156698		1.49785	0.0325913					0.89614	0.0182496		2.2427	0.0553007		0.59828	0.0349412		0.59828	0.034086		2.23555	0.052079		2.23555	0.040418		0.59828	0.0496399		0.59828	0.0346475		0.59828	0.0369281		2.2452	0.046964		0.59828	0.0383954
2.2425	0.143599		1.19702	0.035186		0.60057	0.0307019		1.49928	0.0156711		1.49928	0.0339987					0.897	0.0191546		2.2449	0.0553699		0.59885	0.0361214		0.59885	0.0335152		2.23769	0.05211		2.23769	0.040425		0.59885	0.0487064		0.59885	0.0340773		0.59885	0.0369739		2.2473	0.046965		0.59885	0.0383285
2.2446	0.142342		1.19817	0.036318		0.60115	0.0294836		1.50072	0.0156688		1.50072	0.0354208					0.89785	0.0200349		2.247	0.0553862		0.59943	0.0360969		0.59943	0.030677		2.23983	0.049951		2.23983	0.040419		0.59943	0.0477715		0.59943	0.0340694		0.59943	0.0369705		2.2495	0.0490991		0.59943	0.0388266
2.2468	0.141416		1.19931	0.036317		0.60172	0.0299735		1.50215	0.0185159		1.50215	0.0325891					0.89871	0.0226558		2.2492	0.0575175		0.6	0.0372441		0.6	0.0295377		2.24197	0.049949		2.24197	0.042543		0.6	0.04746		0.6	0.0340541		0.6	0.0364073		2.2516	0.0448321		0.6	0.0399213
2.2489	0.142098		1.20046	0.036316		0.6023	0.029758		1.50359	0.0170915		1.50359	0.0311786					0.89957	0.0218068		2.2513	0.057517		0.60057	0.0372572		0.60057	0.0284025		2.24411	0.045599		2.24411	0.044659		0.60057	0.0459027		0.60057	0.0340686		0.60057	0.0364276		2.2538	0.0491158		0.60057	0.0410512
2.2511	0.140813		1.2016	0.035179		0.60287	0.030297		1.50502	0.0199409		1.50502	0.0311883					0.90043	0.0211159		2.2535	0.059653		0.60115	0.0384452		0.60115	0.0278754		2.24625	0.047768		2.24625	0.042524		0.60115	0.0449064		0.60115	0.0341278		0.60115	0.035869		2.2559	0.0448599		0.60115	0.0410499
2.2532	0.143369		1.20275	0.035169		0.60345	0.0309038		1.50646	0.0199457		1.50646	0.0297546					0.90129	0.0202846		2.2556	0.0596947		0.60172	0.0384576		0.60172	0.0267791		2.24839	0.049961		2.24839	0.042527		0.60172	0.0438603		0.60172	0.0341717		0.60172	0.0358717		2.2581	0.0491613		0.60172	0.0416474
2.2554	0.141373		1.20389	0.034031		0.60402	0.0309674		1.50789	0.0199507		1.50789	0.0282923					0.90215	0.0236613		2.2578	0.0576442		0.60229	0.039615		0.60229	0.0262049		2.25054	0.050048		2.25054	0.042526		0.60229	0.0433305		0.60229	0.0347499		0.60229	0.0358723		2.2602	0.0491915		0.60229	0.0405565
2.2575	0.141407		1.20504	0.032903		0.6046	0.030538		1.50933	0.0213769		1.50933	0.0282334					0.903	0.0236639		2.2599	0.0598571		0.60287	0.0389987		0.60287	0.0267588		2.25268	0.052727		2.25268	0.044632		0.60287	0.0422046		0.60287	0.0347495		0.60287	0.0358724		2.2624	0.0491952		0.60287	0.0395031
2.2597	0.139222		1.20619	0.034037		0.60517	0.0305238		1.51076	0.0199516		1.51076	0.0291655					0.90386	0.0219836		2.2621	0.0556113		0.60344	0.0400998		0.60344	0.0261841		2.25482	0.050706		2.25482	0.042503		0.60344	0.039922		0.60344	0.034177		0.60344	0.0358724		2.2645	0.049187		0.60344	0.0395505
2.2618	0.136928		1.20733	0.034034		0.60575	0.0315198		1.5122	0.0185263		1.5122	0.0276991					0.90472	0.0186096		2.2642	0.0513352		0.60401	0.0399792		0.60401	0.0273172		2.25696	0.048604		2.25696	0.040373		0.60401	0.0387776		0.60401	0.0353006		0.60401	0.0381503		2.2667	0.0513116		0.60401	0.0389715
2.2639	0.138724		1.20848	0.034044		0.60632	0.0320269		1.51363	0.0170931		1.51363	0.0277113					0.90558	0.0177529		2.2664	0.0470696		0.60458	0.0397893		0.60458	0.0267426		2.2591	0.046473		2.2591	0.040354		0.60458	0.0387919		0.60458	0.0358622		0.60458	0.0392951		2.2688	0.0491359		0.60458	0.0384184
2.2661	0.13621		1.20962	0.035204		0.6069	0.0325391		1.51506	0.0142282		1.51506	0.0277296					0.90644	0.0191974		2.2685	0.0427949		0.60516	0.0407618		0.60516	0.0272952		2.26124	0.04645		2.26124	0.040344		0.60516	0.0388052		0.60516	0.0313023		0.60516	0.0381734		2.271	0.0512302		0.60516	0.0360931
2.2682	0.136009		1.21077	0.036362		0.60747	0.033091		1.5165	0.0156445		1.5165	0.0268192					0.9073	0.0174296		2.2707	0.0385136		0.60573	0.040058		0.60573	0.0289889		2.26338	0.042206		2.26338	0.038224		0.60573	0.0370935		0.60573	0.0301446		0.60573	0.0376276		2.2731	0.0490676		0.60573	0.0365788
2.2704	0.135932		1.21191	0.035259		0.60805	0.0336899		1.51793	0.0142264		1.51793	0.025427					0.90815	0.0183003		2.2728	0.036392		0.6063	0.0404941		0.6063	0.0284166		2.26552	0.042185		2.26552	0.036091		0.6063	0.0359493		0.6063	0.0301358		0.6063	0.0376571		2.2753	0.0511595		0.6063	0.0364764
2.2725	0.135802		1.21306	0.031887		0.60862	0.033182		1.51937	0.0170709		1.51937	0.0254638					0.90901	0.0200465		2.275	0.0364141		0.60688	0.0408941		0.60688	0.0301192		2.26767	0.042154		2.26767	0.036085		0.60688	0.034806		0.60688	0.0307121		0.60688	0.0382159		2.2774	0.0511219		0.60688	0.0392796
2.2747	0.137669		1.2142	0.030782		0.6092	0.0350044		1.5208	0.0156471		1.5208	0.0283483					0.90987	0.0200553		2.2771	0.0364245		0.60745	0.0418721		0.60745	0.0312381		2.26981	0.041364		2.26981	0.038215		0.60745	0.0348035		0.60745	0.0301519		0.60745	0.0387066		2.2796	0.0489708		0.60745	0.0397361
2.2768	0.141576		1.21535	0.02968		0.60977	0.0344543		1.52224	0.017069		1.52224	0.0269727					0.91073	0.0209511		2.2793	0.0407071		0.60802	0.0423011		0.60802	0.0317646		2.27195	0.03909		2.27195	0.038223		0.60802	0.0348063		0.60802	0.0295717		0.60802	0.0385868		2.2817	0.0489605		0.60802	0.0396211
2.279	0.139602		1.21649	0.029729		0.61034	0.0379655		1.52367	0.0142274		1.52367	0.0284173					0.91159	0.0219704		2.2814	0.0407031		0.6086	0.0425154		0.6086	0.0368586		2.27409	0.034682		2.27409	0.038231		0.6086	0.0342586		0.6086	0.0301253		0.6086	0.0396139		2.2839	0.0489583		0.6086	0.0395493
2.2811	0.141664		1.21764	0.029752		0.61092	0.0379309		1.52511	0.0128045		1.52511	0.0298723					0.91245	0.0245512		2.2836	0.0428396		0.60917	0.0418387		0.60917	0.0374221		2.27623	0.036837		2.27623	0.038254		0.60917	0.0342821		0.60917	0.0301074		0.60917	0.0395414		2.286	0.0468274		0.60917	0.0400465
2.2833	0.139516		1.21879	0.029726		0.61149	0.0372503		1.52654	0.0142222		1.52654	0.0313362					0.9133	0.0237481		2.2857	0.0449522		0.60974	0.0417753		0.60974	0.0379225		2.27837	0.032513		2.27837	0.03828		0.60974	0.0331466		0.60974	0.0294986		0.60974	0.0394672		2.2882	0.0446727		0.60974	0.0399604
2.2854	0.141729		1.21993	0.028524		0.61207	0.0365337		1.52798	0.0142236		1.52798	0.0313514					0.91416	0.0237721		2.2879	0.0448874		0.61032	0.0422848		0.61032	0.0378048		2.28051	0.034694		2.28051	0.036181		0.61032	0.0331469		0.61032	0.0294375		0.61032	0.0395665		2.2903	0.0446561		0.61032	0.0393074
2.2876	0.146001		1.22108	0.02959		0.61264	0.0369605		1.52941	0.0142295		1.52941	0.0342023					0.91502	0.0237893		2.29	0.0426633		0.61089	0.0410128		0.61089	0.0383949		2.28266	0.032538		2.28266	0.03621		0.61089	0.0331462		0.61089	0.0293874		0.61089	0.0400396		2.2925	0.0467745		0.61089	0.0380749
2.2897	0.14586		1.22222	0.028378		0.61322	0.0367953		1.53085	0.0142335		1.53085	0.035631					0.91588	0.0246576		2.2922	0.0447304		0.61146	0.040875		0.61146	0.0377218		2.2848	0.032522		2.2848	0.036206		0.61146	0.0331457		0.61146	0.029925		0.61146	0.0410862		2.2946	0.0467804		0.61146	0.0379852
2.2918	0.148007		1.22337	0.028308		0.61379	0.0366016		1.53228	0.0142347		1.53228	0.0370615					0.91674	0.0255334		2.2943	0.0425985		0.61203	0.0402358		0.61203	0.0388414		2.28694	0.032462		2.28694	0.036185		0.61203	0.0337171		0.61203	0.0299008		0.61203	0.0409764		2.2968	0.0468109		0.61203	0.0373985
2.294	0.152382		1.22451	0.027132		0.61437	0.0369644		1.53372	0.0142344		1.53372	0.038481					0.9176	0.0247074		2.2965	0.0426101		0.61261	0.0403011		0.61261	0.0376594		2.28908	0.032401		2.28908	0.040417		0.61261	0.0348604		0.61261	0.0303053		0.61261	0.0414497		2.2989	0.044718		0.61261	0.036311
2.2961	0.154457		1.22566	0.025981		0.61494	0.0362662		1.53515	0.0142368		1.53515	0.038468					0.91845	0.0264067		2.2986	0.0468681		0.61318	0.040462		0.61318	0.038198		2.29122	0.036704		2.29122	0.04039		0.61318	0.0365715		0.61318	0.0308436		0.61318	0.0407764		2.3011	0.0447422		0.61318	0.0369252
2.2983	0.158649		1.2268	0.024822		0.61552	0.0367769		1.53659	0.0142409		1.53659	0.0384581					0.91931	0.0263632		2.3008	0.0489834		0.61375	0.0400949		0.61375	0.038123		2.29336	0.036794		2.29336	0.04037		0.61375	0.0399693		0.61375	0.030814		0.61375	0.0406596		2.3032	0.0426269		0.61375	0.0369404
2.3004	0.160825		1.22795	0.024441		0.61609	0.0367159		1.53802	0.0142404		1.53802	0.0384535					0.92017	0.0262961		2.3029	0.0468569		0.61433	0.0412001		0.61433	0.0391827		2.2955	0.043483		2.2955	0.042485		0.61433	0.0427892		0.61433	0.0319476		0.61433	0.041661		2.3054	0.0447704		0.61433	0.0374968
2.3026	0.160964		1.2291	0.024341		0.61667	0.0373659		1.53945	0.0170895		1.53945	0.0398744					0.92103	0.0279042		2.305	0.0468667		0.6149	0.0442847		0.6149	0.0390801		2.29764	0.042173		2.29764	0.040354		0.6149	0.0439242		0.6149	0.0319236		0.6149	0.0415395		2.3075	0.0447824		0.6149	0.0380524
2.3047	0.160994		1.23024	0.021945		0.61724	0.0419975		1.54089	0.0170879		1.54089	0.0369804					0.92189	0.0287812		2.3072	0.0447407		0.61547	0.0451049		0.61547	0.0395446		2.29979	0.044339		2.29979	0.040333		0.61547	0.0455769		0.61547	0.0330946		0.61547	0.0414645		2.3097	0.0447906		0.61547	0.0392223
2.3069	0.160961		1.23139	0.021915		0.61782	0.0420423		1.54232	0.0156634		1.54232	0.0397388					0.92275	0.029597		2.3093	0.0447387		0.61605	0.0424653		0.61605	0.040027		2.30193	0.042249		2.30193	0.040309		0.61605	0.0453858		0.61605	0.0331362		0.61605	0.0414679		2.3118	0.0426619		0.61605	0.0393201
2.309	0.163258		1.23253	0.023078		0.61839	0.041801		1.54376	0.017097		1.54376	0.0368356					0.92361	0.0304407		2.3115	0.0426178		0.61662	0.0415365		0.61662	0.0405039		2.30407	0.044389		2.30407	0.038168		0.61662	0.0456764		0.61662	0.0326049		0.61662	0.0421592		2.314	0.0426636		0.61662	0.0394684
2.3112	0.154904		1.23368	0.024248		0.61897	0.0418867		1.54519	0.0171087		1.54519	0.0396265					0.92446	0.026954		2.3136	0.0426328		0.61719	0.0377179		0.61719	0.0404123		2.30621	0.042296		2.30621	0.036002		0.61719	0.045201		0.61719	0.0326993		0.61719	0.0434718		2.3161	0.0405302		0.61719	0.0390429
2.3133	0.150076		1.23482	0.025412		0.61954	0.0414296		1.54663	0.0171153		1.54663	0.0395827					0.92532	0.027824		2.3158	0.0426488		0.61777	0.0360856		0.61777	0.0409009		2.30835	0.0444		2.30835	0.03803		0.61777	0.0443751		0.61777	0.0321928		0.61777	0.0453229		2.3183	0.0447967		0.61777	0.0391636
2.3155	0.150269		1.23597	0.025416		0.62011	0.0404036		1.54806	0.0171178		1.54806	0.040938					0.92618	0.0269558		2.3179	0.0405308		0.61834	0.0345304		0.61834	0.0413816		2.31049	0.042249		2.31049	0.037949		0.61834	0.0447936		0.61834	0.0322424		0.61834	0.0448366		2.3204	0.0405311		0.61834	0.0392697
2.3176	0.152481		1.23711	0.026573		0.62069	0.0398979		1.5495	0.0171187		1.5495	0.0408497					0.92704	0.0278355		2.3201	0.0405345		0.61891	0.0340521		0.61891	0.0407633		2.31263	0.044354		2.31263	0.037905		0.61891	0.0452482		0.61891	0.0328674		0.61891	0.0454819		2.3226	0.0426667		0.61891	0.0393603
2.3197	0.152524		1.23826	0.026574		0.62126	0.0387861		1.55093	0.0156923		1.55093	0.0437762					0.9279	0.0287008		2.3222	0.0426565		0.61948	0.0335058		0.61948	0.039078		2.31478	0.042289		2.31478	0.041359		0.61948	0.0456867		0.61948	0.0334994		0.61948	0.0455394		2.3247	0.0405447		0.61948	0.0394254
2.3219	0.156795		1.2394	0.026574		0.62184	0.038817		1.55237	0.0171176		1.55237	0.0451858					0.92876	0.0286943		2.3244	0.0447563		0.62006	0.0334753		0.62006	0.0391305		2.31692	0.044455		2.31692	0.041309		0.62006	0.0500837		0.62006	0.0341108		0.62006	0.0449972		2.3269	0.038414		0.62006	0.0389106
2.324	0.163181		1.24055	0.02773		0.62241	0.0383196		1.5538	0.0156852		1.5538	0.0452255					0.92961	0.0278298		2.3265	0.0468336		0.62063	0.0339984		0.62063	0.0380576		2.31906	0.042365		2.31906	0.041218		0.62063	0.0504734		0.62063	0.035808		0.62063	0.0438596		2.329	0.0426755		0.62063	0.0390361
2.3262	0.163173		1.2417	0.026576		0.62299	0.0384559		1.55524	0.0156727		1.55524	0.0480624					0.93047	0.0287056		2.3287	0.048915		0.6212	0.0345341		0.6212	0.0375574		2.3212	0.044502		2.3212	0.041126		0.6212	0.0503067		0.6212	0.0386004		0.6212	0.0438754		2.3312	0.0384044		0.6212	0.0390396
2.3283	0.165322		1.24284	0.02659		0.62356	0.0386349		1.55667	0.0156643		1.55667	0.0494752					0.93133	0.0295782		2.3308	0.0488723		0.62178	0.0339669		0.62178	0.0382286		2.32334	0.044505		2.32334	0.04109		0.62178	0.0495952		0.62178	0.0391032		0.62178	0.0433615		2.3333	0.0405472		0.62178	0.0391375
2.3305	0.171729		1.24399	0.02661		0.62414	0.038237		1.55811	0.0156715		1.55811	0.049465					0.93219	0.0287013		2.333	0.0551968		0.62235	0.033972		0.62235	0.0360682		2.32548	0.046588		2.32548	0.041086		0.62235	0.0482875		0.62235	0.039598		0.62235	0.0423765		2.3355	0.0384311		0.62235	0.0390986
2.3326	0.173821		1.24513	0.02663		0.62471	0.0395149		1.55954	0.0142574		1.55954	0.0480123					0.93305	0.0312658		2.3351	0.0551278		0.62292	0.0351014		0.62292	0.0350284		2.32762	0.046538		2.32762	0.041081		0.62292	0.0474986		0.62292	0.0383967		0.62292	0.0428669		2.3376	0.0405886		0.62292	0.0396044
2.3348	0.175879		1.24628	0.026654		0.62529	0.0389826		1.56098	0.0156872		1.56098	0.0481362					0.93391	0.0329299		2.3373	0.0550206		0.6235	0.0345255		0.6235	0.0339622		2.32976	0.046522		2.32976	0.041062		0.6235	0.0472677		0.6235	0.0383312		0.6235	0.0435547		2.3398	0.0363246		0.6235	0.0350233
2.3369	0.173711		1.24742	0.027832		0.62586	0.0390011		1.56241	0.0142611		1.56241	0.0480503					0.93476	0.0328587		2.3394	0.0524097		0.62407	0.0350783		0.62407	0.031776		2.33191	0.046522		2.33191	0.041011		0.62407	0.046479		0.62407	0.0378502		0.62407	0.0435638		2.3419	0.0384608		0.62407	0.0327054
2.3391	0.165281		1.24857	0.028991		0.62644	0.0390082		1.56385	0.0156872		1.56385	0.0479613					0.93562	0.0336581		2.3416	0.0500875		0.62464	0.035601		0.62464	0.0314061		2.33405	0.046526		2.33405	0.043082		0.62464	0.0457703		0.62464	0.0372123		0.62464	0.0435257		2.3441	0.0384888		0.62464	0.0326174
2.3412	0.161197		1.24971	0.03132		0.62701	0.03901		1.56528	0.0156861		1.56528	0.044986					0.93648	0.0344559		2.3437	0.0499539		0.62521	0.0355023		0.62521	0.031717		2.33619	0.048663		2.33619	0.042921		0.62521	0.0440422		0.62521	0.0377359		0.62521	0.0434828		2.3462	0.0427985		0.62521	0.031414
2.3433	0.161391		1.25086	0.03135		0.62759	0.0378379		1.56671	0.0156779		1.56671	0.0449515					0.93734	0.03526		2.3459	0.0454965		0.62579	0.0360233		0.62579	0.0318236		2.33833	0.046562		2.33833	0.042648		0.62579	0.044132		0.62579	0.0382616		0.62579	0.0440277		2.3484	0.0428141		0.62579	0.0319584
2.3455	0.161479		1.252	0.030198		0.62816	0.0349109		1.56815	0.0156573		1.56815	0.0463967					0.9382	0.0360655		2.348	0.0454036		0.62636	0.0359368		0.62636	0.0323402		2.34047	0.048678		2.34047	0.044492		0.62636	0.0425631		0.62636	0.0388037		0.62636	0.0457206		2.3505	0.042815		0.62636	0.030782
2.3476	0.161456		1.25315	0.030197		0.62874	0.0349102		1.56958	0.017058		1.56958	0.0435356					0.93906	0.0377235		2.3502	0.0475332		0.62693	0.0358812		0.62693	0.0322366		2.34261	0.048697		2.34261	0.04433		0.62693	0.0433358		0.62693	0.0382341		0.62693	0.045722		2.3527	0.0449752		0.62693	0.0319548
2.3498	0.161444		1.2543	0.030201		0.62931	0.0343437		1.57102	0.0170525		1.57102	0.0421559					0.93991	0.0385412		2.3523	0.0475922		0.62751	0.0312168		0.62751	0.0332767		2.34475	0.048717		2.34475	0.044194		0.62751	0.0476361		0.62751	0.0394376		0.62751	0.0462873		2.3548	0.0428392		0.62751	0.0325494
2.3519	0.157294		1.25544	0.027874		0.62989	0.0337675		1.57245	0.0170583		1.57245	0.0422113					0.94077	0.0402523		2.3545	0.0455438		0.62808	0.0312032		0.62808	0.0331733		2.34689	0.0508		2.34689	0.04556		0.62808	0.0468391		0.62808	0.0388913		0.62808	0.047407		2.357	0.040703		0.62808	0.0319826
2.3541	0.159567		1.25659	0.027814		0.63046	0.0331815		1.57389	0.0170619		1.57389	0.0407886					0.94163	0.041133		2.3566	0.0478259		0.62865	0.0318111		0.62865	0.0377006		2.34904	0.050713		2.34904	0.045281		0.62865	0.0460203		0.62865	0.0400655		0.62865	0.0496497		2.3591	0.040713		0.62865	0.0319945
2.3562	0.14465		1.25773	0.028896		0.63103	0.0320516		1.57532	0.0170607		1.57532	0.0408342					0.94249	0.0394335		2.3588	0.0457038		0.62923	0.0336009		0.62923	0.0381153		2.35118	0.050624		2.35118	0.044901		0.62923	0.0452158		0.62923	0.040087		0.62923	0.04569		2.3613	0.0385603		0.62923	0.0314041
2.3584	0.140235		1.25888	0.030001		0.63161	0.0315367		1.57676	0.0170597		1.57676	0.0395598					0.94335	0.0394132		2.3609	0.0435525		0.6298	0.0336246		0.6298	0.0390917		2.35332	0.054451		2.35332	0.046516		0.6298	0.0449801		0.6298	0.0395585		0.6298	0.0445592		2.3634	0.0385406		0.6298	0.0308018
2.3605	0.140163		1.26002	0.032272		0.63218	0.0315582		1.57819	0.0156383		1.57819	0.0397002					0.94421	0.0394153		2.3631	0.041425		0.63037	0.0353509		0.63037	0.0400818		2.35546	0.054351		2.35546	0.049806		0.63037	0.0440922		0.63037	0.0390473		0.63037	0.0434409		2.3656	0.036386		0.63037	0.0296226
2.3627	0.138096		1.26117	0.03226		0.63276	0.0315071		1.57963	0.0156368		1.57963	0.0384456					0.94506	0.0394891		2.3652	0.041503		0.63095	0.0359164		0.63095	0.0399924		2.3576	0.056434		2.3576	0.049212		0.63095	0.0448373		0.63095	0.0383794		0.63095	0.043504		2.3677	0.0406622		0.63095	0.0296399
2.3648	0.140311		1.26231	0.032308		0.63333	0.0314617		1.58106	0.0142132		1.58106	0.0371396					0.94592	0.0396379		2.3673	0.0401699		0.63152	0.0371029		0.63152	0.0399673		2.35974	0.058527		2.35974	0.05077		0.63152	0.0446097		0.63152	0.0378998		0.63152	0.0430485		2.3699	0.0406624		0.63152	0.0297201
2.367	0.138192		1.26346	0.032422		0.63391	0.0314619		1.5825	0.0156336		1.5825	0.0386076					0.94678	0.0398136		2.3695	0.042309		0.63209	0.0366022		0.63209	0.0399804		2.36188	0.060639		2.36188	0.052064		0.63209	0.0453359		0.63209	0.037439		0.63209	0.0425839		2.372	0.042802		0.63209	0.0305174
2.3691	0.142402		1.2646	0.032555		0.63448	0.0314779		1.58393	0.0170572		1.58393	0.0357464					0.94764	0.0408441		2.3716	0.0444291		0.63266	0.0360814		0.63266	0.0394384		2.36403	0.058462		2.36403	0.055595		0.63266	0.0448649		0.63266	0.0369399		0.63266	0.0432443		2.3742	0.0428093		0.63266	0.033416
2.3712	0.142478		1.26575	0.03262		0.63506	0.0320852		1.58537	0.0170587		1.58537	0.0371669					0.9485	0.041835		2.3738	0.0465555		0.63324	0.0366467		0.63324	0.0383209		2.36617	0.054182		2.36617	0.056876		0.63324	0.0454617		0.63324	0.0352434		0.63324	0.0433113		2.3763	0.0428237		0.63324	0.0334674
2.3734	0.142605		1.2669	0.032625		0.63563	0.0326889		1.5868	0.017059		1.5868	0.0342726					0.94936	0.0354559		2.3759	0.0444573		0.63381	0.03717		0.63381	0.0377611		2.36831	0.056414		2.36831	0.056073		0.63381	0.0454686		0.63381	0.0340926		0.63381	0.0427634		2.3785	0.0471139		0.63381	0.0329552
2.3755	0.144752		1.26804	0.03146		0.63621	0.0332503		1.58824	0.015641		1.58824	0.0356119					0.95021	0.0346569		2.3781	0.046576		0.63438	0.0371554		0.63438	0.0377815		2.37045	0.058596		2.37045	0.055028		0.63438	0.0454703		0.63438	0.0340705		0.63438	0.042759		2.3806	0.0492519		0.63438	0.0324121
2.3777	0.144752		1.26919	0.030295		0.63678	0.0349337		1.58967	0.0156447		1.58967	0.0326605					0.95107	0.0355153		2.3802	0.0444226		0.63496	0.0377881		0.63496	0.0372757		2.37259	0.054239		2.37259	0.05825		0.63496	0.0443378		0.63496	0.0345983		0.63496	0.0421937		2.3828	0.0492424		0.63496	0.0323765
2.3798	0.144688		1.27033	0.02913		0.63736	0.0354611		1.5911	0.0156477		1.5911	0.0340108					0.95193	0.0355251		2.3824	0.0414877		0.63553	0.0384378		0.63553	0.0362285		2.37473	0.054234		2.37473	0.059224		0.63553	0.0432217		0.63553	0.034568		0.63553	0.0422065		2.3849	0.05137		0.63553	0.0329146
2.382	0.148757		1.27148	0.029109		0.63793	0.0354388		1.59254	0.014227		1.59254	0.0339736					0.95279	0.0355552		2.3845	0.0435259		0.6361	0.0394476		0.6361	0.0374744		2.37687	0.054246		2.37687	0.063134		0.6361	0.0426829		0.6361	0.0345641		0.6361	0.0416193		2.3871	0.0513806		0.6361	0.0334849
2.3841	0.152806		1.27262	0.029036		0.63851	0.036021		1.59397	0.0142276		1.59397	0.032527					0.95365	0.0364213		2.3867	0.0433559		0.63668	0.0394522		0.63668	0.0364107		2.37901	0.054248		2.37901	0.062586		0.63668	0.0421268		0.63668	0.0357061		0.63668	0.0415686		2.3892	0.0514018		0.63668	0.0334698
2.3863	0.152668		1.27377	0.027804		0.63908	0.0366086		1.59541	0.0128036		1.59541	0.0325005					0.95451	0.0380996		2.3888	0.0410248		0.63725	0.0390477		0.63725	0.0358989		2.38116	0.054245		2.38116	0.064319		0.63725	0.0415403		0.63725	0.0351395		0.63725	0.0420796		2.3914	0.0514039		0.63725	0.034011
2.3884	0.150412		1.27491	0.027774		0.63966	0.0371952		1.59684	0.0128018		1.59684	0.0310704					0.95536	0.039722		2.391	0.0387257		0.63782	0.0390193		0.63782	0.0359123		2.3833	0.058584		2.3833	0.066177		0.63782	0.0403768		0.63782	0.0356986		0.63782	0.0425871		2.3935	0.0535455		0.63782	0.034002
2.3906	0.150219		1.27606	0.027762		0.64023	0.0366188		1.59828	0.0128022		1.59828	0.0310526					0.95622	0.0409721		2.3931	0.0385999		0.6384	0.0343343		0.6384	0.0358935		2.38544	0.060759		2.38544	0.064007		0.6384	0.0409273		0.6384	0.0351391		0.6384	0.0425016		2.3957	0.0514037		0.6384	0.0340015
2.3927	0.152085		1.2772	0.028891		0.6408	0.0360097		1.59971	0.0128034		1.59971	0.030646					0.95708	0.0408527		2.3953	0.0406673		0.63897	0.0337351		0.63897	0.0359021		2.38758	0.058642		2.38758	0.066502		0.63897	0.0403358		0.63897	0.0345868		0.63897	0.0429717		2.3978	0.0492617		0.63897	0.0351095
2.3948	0.150569		1.27835	0.027683		0.64138	0.0359717		1.60115	0.0113805		1.60115	0.0321032					0.95794	0.0416238		2.3974	0.0385391		0.63954	0.0337256		0.63954	0.0359663		2.38972	0.060958		2.38972	0.063013		0.63954	0.0408752		0.63954	0.0345971		0.63954	0.0429244		2.4	0.049267		0.63954	0.035077
2.397	0.152629		1.2795	0.026519		0.64195	0.0353704		1.60258	0.0142248		1.60258	0.0296295					0.9588	0.0423804		2.3996	0.0407248		0.64011	0.0337093		0.64011	0.0372163		2.39186	0.061218		2.39186	0.063485		0.64011	0.0414458		0.64011	0.0374385		0.64011	0.0434868		2.4022	0.0492649		0.64011	0.0367358
2.3991	0.148119		1.28064	0.025386		0.64253	0.0353617		1.60402	0.0128022		1.60402	0.0296396					0.95966	0.0439963		2.4017	0.0429015		0.64069	0.0342615		0.64069	0.0383319		2.394	0.057098		2.394	0.064418		0.64069	0.0414929		0.64069	0.0385751		0.64069	0.0434894		2.4043	0.0449521		0.64069	0.037228
2.4013	0.149952		1.28179	0.021957		0.6431	0.035938		1.60545	0.0156471		1.60545	0.0310787					0.96052	0.0439371		2.4039	0.0429198		0.64126	0.035394		0.64126	0.0384413		2.39615	0.061366		2.39615	0.065348		0.64126	0.0421344		0.64126	0.0391288		0.64126	0.0440497		2.4065	0.0470418		0.64126	0.0378188
2.4034	0.153843		1.28293	0.023197		0.64368	0.035357		1.60689	0.0128019		1.60689	0.0297057					0.96137	0.0439187		2.406	0.0472223		0.64183	0.0353601		0.64183	0.0396215		2.39829	0.061385		2.39829	0.063777		0.64183	0.0416319		0.64183	0.0390662		0.64183	0.0446211		2.4086	0.0448642		0.64183	0.0383165
2.4056	0.153562		1.28408	0.022123		0.64425	0.0353564		1.60832	0.015648		1.60832	0.0297392					0.96223	0.0439025		2.4082	0.0493902		0.64241	0.0387766		0.64241	0.0396012		2.40043	0.059292		2.40043	0.064868		0.64241	0.0422334		0.64241	0.0378255		0.64241	0.0457752		2.4108	0.0448516		0.64241	0.0382964
2.4077	0.153424		1.28522	0.020304		0.64483	0.0353563		1.60976	0.0128094		1.60976	0.0269234					0.96309	0.0447132		2.4103	0.0515961		0.64298	0.0386927		0.64298	0.0401347		2.40257	0.061463		2.40257	0.061243		0.64298	0.0422333		0.64298	0.0372867		0.64298	0.0457741		2.4129	0.046956		0.64298	0.038302
2.4099	0.153337		1.28637	0.020321		0.6454	0.0353547		1.61119	0.0114043		1.61119	0.0283502					0.96395	0.045495		2.4125	0.0495212		0.64355	0.0391914		0.64355	0.0395479		2.40471	0.059393		2.40471	0.06009		0.64355	0.042219		0.64355	0.0366505		0.64355	0.0457656		2.4151	0.0426214		0.64355	0.0377257
2.412	0.153317		1.28751	0.021456		0.64598	0.0347634		1.61263	0.0128601		1.61263	0.028362					0.96481	0.0471414		2.4146	0.0495609		0.64413	0.0391311		0.64413	0.0400833		2.40685	0.06153		2.40685	0.05892		0.64413	0.0433575		0.64413	0.036033		0.64413	0.0457685		2.4172	0.0425459		0.64413	0.0377377
2.4142	0.153304		1.28866	0.021467		0.64655	0.0341421		1.61406	0.0128798		1.61406	0.0269603					0.96567	0.0487767		2.4168	0.0495351		0.6447	0.0396659		0.6447	0.0400191		2.40899	0.059408		2.40899	0.057883		0.6447	0.0439355		0.6447	0.0354366		0.6447	0.0457657		2.4194	0.0403682		0.6447	0.0377257
2.4163	0.148967		1.28981	0.01921		0.64713	0.0340792		1.61549	0.0128807		1.61549	0.0255619					0.96652	0.0478709		2.4189	0.0473121		0.64527	0.0396582		0.64527	0.0407242		2.41113	0.061527		2.41113	0.058923		0.64527	0.0456532		0.64527	0.036007		0.64527	0.0469102		2.4215	0.0403225		0.64527	0.0371022
2.4185	0.146907		1.29095	0.019211		0.6477	0.0334733		1.61693	0.0100125		1.61693	0.025576					0.96738	0.0470578		2.4211	0.0515158		0.64585	0.0402621		0.64585	0.0412225		2.41328	0.063669		2.41328	0.05561		0.64585	0.0462285		0.64585	0.0359948		0.64585	0.0469285		2.4237	0.0423683		0.64585	0.0376707
2.4206	0.13204		1.2921	0.019191		0.64828	0.0334834		1.61836	0.0128681		1.61836	0.0241602					0.96824	0.0488299		2.4232	0.0514186		0.64642	0.0397326		0.64642	0.041774		2.41542	0.063701		2.41542	0.056357		0.64642	0.0450988		0.64642	0.0359875		0.64642	0.0475054		2.4258	0.0401856		0.64642	0.0376907
2.4227	0.130272		1.29324	0.018604		0.64885	0.0335255		1.6198	0.0128669		1.6198	0.0270046					0.9691	0.0480027		2.4253	0.0556341		0.64699	0.0380602		0.64699	0.0418206		2.41756	0.063722		2.41756	0.057122		0.64699	0.0439634		0.64699	0.0365741		0.64699	0.0480764		2.428	0.0437376		0.64699	0.038298
2.4249	0.128636		1.29439	0.019637		0.64943	0.0330448		1.62123	0.0128671		1.62123	0.0270061					0.96996	0.0471569		2.4275	0.0534842		0.64756	0.038133		0.64756	0.0413108		2.4197	0.061608		2.4197	0.057677		0.64756	0.0439197		0.64756	0.0365801		0.64756	0.050907		2.4301	0.0415539		0.64756	0.0388938
2.427	0.129119		1.29553	0.020666		0.65	0.0326155		1.62267	0.0128674		1.62267	0.0284331					0.97082	0.045454		2.4296	0.0513581		0.64814	0.0370485		0.64814	0.0425184		2.42184	0.061613		2.42184	0.056064		0.64814	0.0427164		0.64814	0.0359945		0.64814	0.0514458		2.4323	0.0437495		0.64814	0.03946
2.4292	0.127366		1.29668	0.01943		0.65057	0.032252		1.6241	0.0142973		1.6241	0.0256008					0.97167	0.0420685		2.4318	0.0534827		0.64871	0.0376741		0.64871	0.043104		2.42398	0.061615		2.42398	0.05873		0.64871	0.0432497		0.64871	0.0365683		0.64871	0.0508351		2.4344	0.0444174		0.64871	0.0399949
2.4313	0.12746		1.29782	0.018227		0.65115	0.0312638		1.62554	0.0128679		1.62554	0.0284565					0.97253	0.0404605		2.4339	0.0534632		0.64928	0.0377075		0.64928	0.0436706		2.42612	0.063755		2.42612	0.059265		0.64928	0.0426606		0.64928	0.0365647		0.64928	0.0507968		2.4366	0.0401935		0.64928	0.0405298
2.4335	0.12744		1.29897	0.018192		0.65172	0.0313773		1.62697	0.0157297		1.62697	0.0284509					0.97339	0.0388925		2.4361	0.0598965		0.64986	0.0383477		0.64986	0.044262		2.42827	0.063798		2.42827	0.059515		0.64986	0.0432165		0.64986	0.0360009		0.64986	0.0501936		2.4387	0.0423256		0.64986	0.0404878
2.4356	0.127443		1.30011	0.015909		0.6523	0.0314307		1.62841	0.015735		1.62841	0.0284166					0.97425	0.0390586		2.4382	0.0599181		0.65043	0.0383319		0.65043	0.0450863		2.43041	0.061701		2.43041	0.059654		0.65043	0.0426405		0.65043	0.0360492		0.65043	0.0496017		2.4409	0.0381114		0.65043	0.0410218
2.4378	0.125481		1.30126	0.017024		0.65287	0.0314254		1.62984	0.0157393		1.62984	0.0298031					0.97511	0.039197		2.4404	0.0577422		0.651	0.0379704		0.651	0.0457417		2.43255	0.063831		2.43255	0.057552		0.651	0.0426368		0.651	0.0361231		0.651	0.0454677		2.443	0.0381071		0.651	0.0415574
2.4399	0.123651		1.30241	0.016963		0.65345	0.0308423		1.63128	0.0157398		1.63128	0.0312321					0.97597	0.0388559		2.4425	0.057717		0.65158	0.0387089		0.65158	0.045847		2.43469	0.061703		2.43469	0.057477		0.65158	0.041498		0.65158	0.0361368		0.65158	0.0442959		2.4452	0.0402042		0.65158	0.0403854
2.4421	0.123839		1.30355	0.017481		0.65402	0.0308532		1.63271	0.0143084		1.63271	0.0312695					0.97682	0.0398414		2.4447	0.0534701		0.65215	0.0387935		0.65215	0.0447649		2.43683	0.061711		2.43683	0.055152		0.65215	0.0414972		0.65215	0.0362404		0.65215	0.0442759		2.4473	0.0401919		0.65215	0.0404155
2.4442	0.119601		1.3047	0.016244		0.6546	0.0314344		1.63415	0.0143045		1.63415	0.029871					0.97768	0.0408028		2.4468	0.0449777		0.65272	0.0393865		0.65272	0.0441875		2.43897	0.057487		2.43897	0.05487		0.65272	0.0414968		0.65272	0.0368982		0.65272	0.0436647		2.4495	0.0401909		0.65272	0.0398557
2.4464	0.117451		1.30584	0.01737		0.65517	0.0314345		1.63558	0.0142971		1.63558	0.0313029					0.97854	0.0399753		2.449	0.040779		0.6533	0.0393894		0.6533	0.0436129		2.44111	0.059637		2.44111	0.054343		0.6533	0.0420638		0.6533	0.0363753		0.6533	0.043075		2.4516	0.0401947		0.6533	0.0392545
2.4485	0.117434		1.30699	0.0174		0.65575	0.0314363		1.63702	0.0157171		1.63702	0.029885					0.9794	0.0391089		2.4511	0.0430458		0.65387	0.0405241		0.65387	0.0430469		2.44325	0.061768		2.44325	0.056359		0.65387	0.0420579		0.65387	0.0363988		0.65387	0.0430926		2.4538	0.0381058		0.65387	0.0381014
2.4506	0.11528		1.30813	0.018624		0.65632	0.0303157		1.63845	0.0142837		1.63845	0.0284651					0.98026	0.0391004		2.4533	0.0410256		0.65444	0.0416454		0.65444	0.0424779		2.4454	0.061759		2.4454	0.054105		0.65444	0.0431937		0.65444	0.0364389		0.65444	0.0431303		2.4559	0.0381422		0.65444	0.0375428
2.4528	0.11522		1.30928	0.01803		0.6569	0.0297743		1.63989	0.0142847		1.63989	0.0313128					0.98112	0.036555		2.4554	0.0411697		0.65501	0.0427561		0.65501	0.0412676		2.44754	0.059628		2.44754	0.056236		0.65501	0.0437653		0.65501	0.03593		0.65501	0.0428824		2.4581	0.0381622		0.65501	0.0369602
2.4549	0.115076		1.31042	0.02483		0.65747	0.029205		1.64132	0.0128583		1.64132	0.029889					0.98197	0.0340232		2.4576	0.0413207		0.65559	0.0432968		0.65559	0.0411528		2.44968	0.061766		2.44968	0.056234		0.65559	0.0437659		0.65559	0.0348309		0.65559	0.0430027		2.4602	0.0360534		0.65559	0.0375144
2.4571	0.112714		1.31157	0.02488		0.65805	0.0297702		1.64275	0.0142887		1.64275	0.0313114					0.98283	0.0331837		2.4597	0.0414321		0.65616	0.0449914		0.65616	0.0384554		2.45182	0.059622		2.45182	0.056237		0.65616	0.04434		0.65616	0.034276		0.65616	0.0431697		2.4624	0.0403077		0.65616	0.037504
2.4592	0.114483		1.31271	0.024993		0.65862	0.0303205		1.64419	0.0128613		1.64419	0.032733					0.98369	0.033192		2.4619	0.0414613		0.65673	0.0461335		0.65673	0.0377667		2.45396	0.059597		2.45396	0.062725		0.65673	0.0449245		0.65673	0.0342811		0.65673	0.0432674		2.4645	0.0424458		0.65673	0.0386423
2.4614	0.109879		1.31386	0.025084		0.6592	0.0302718		1.64562	0.0128637		1.64562	0.0327472					0.98455	0.0340663		2.464	0.0392793		0.65731	0.0455725		0.65731	0.0378624		2.4561	0.059596		2.4561	0.060549		0.65731	0.0443665		0.65731	0.0342827		0.65731	0.0432658		2.4667	0.0424526		0.65731	0.0398018
2.4635	0.106835		1.31501	0.023959		0.65977	0.0307981		1.64706	0.0128662		1.64706	0.0342062					0.98541	0.0340938		2.4662	0.0392924		0.65788	0.0461467		0.65788	0.0385661		2.45824	0.057475		2.45824	0.05836		0.65788	0.0443597		0.65788	0.0342831		0.65788	0.0432636		2.4688	0.0403147		0.65788	0.0393336
2.4657	0.104433		1.31615	0.025097		0.66034	0.0307778		1.64849	0.0128689		1.64849	0.0342295					0.98627	0.0349523		2.4683	0.0371363		0.65845	0.0467164		0.65845	0.0386636		2.46039	0.059602		2.46039	0.054005		0.65845	0.044329		0.65845	0.0342826		0.65845	0.0427255		2.471	0.0381739		0.65845	0.0366315
2.4678	0.104254		1.3173	0.027384		0.66092	0.0307713		1.64993	0.0128706		1.64993	0.0342309					0.98712	0.0357898		2.4705	0.0380533		0.65903	0.0467166		0.65903	0.0386911		2.46253	0.059611		2.46253	0.056154		0.65903	0.0443107		0.65903	0.0337219		0.65903	0.0433337		2.4731	0.0381607		0.65903	0.0344673
2.47	0.106281		1.31844	0.029693		0.66149	0.0307693		1.65136	0.0114398		1.65136	0.0342285					0.98798	0.03663		2.4726	0.0380969		0.6596	0.0467265		0.6596	0.0381234		2.46467	0.055356		2.46467	0.056173		0.6596	0.0443364		0.6596	0.0337551		0.6596	0.0427754		2.4753	0.0360405		0.6596	0.0328851
2.4721	0.10407		1.31959	0.029722		0.66207	0.0301988		1.6528	0.0114377		1.6528	0.0328002					0.98884	0.0357836		2.4748	0.0402396		0.66017	0.0473313		0.66017	0.0381356		2.46681	0.05747		2.46681	0.054038		0.66017	0.0443682		0.66017	0.0337826		0.66017	0.042774		2.4774	0.038153		0.66017	0.0324135
2.4742	0.097593		1.32073	0.032072		0.66264	0.0301983		1.65423	0.0114343		1.65423	0.0342247					0.9897	0.0332447		2.4769	0.0423449		0.66074	0.0473658		0.66074	0.0381464		2.46895	0.057463		2.46895	0.058387		0.66074	0.0443874		0.66074	0.0337805		0.66074	0.0427731		2.4796	0.040259		0.66074	0.0325271
2.4764	0.093286		1.32188	0.032235		0.66322	0.0301984		1.65567	0.0114251		1.65567	0.0328011					0.99056	0.0324058		2.4791	0.0444083		0.66132	0.0468234		0.66132	0.0387093		2.47109	0.055315		2.47109	0.049741		0.66132	0.0438087		0.66132	0.0337494		0.66132	0.0427961		2.4817	0.0402502		0.66132	0.0331605
2.4785	0.093305		1.32302	0.032441		0.66379	0.0302092		1.6571	0.0099871		1.6571	0.0328039					0.99142	0.0315726		2.4812	0.0458803		0.66189	0.045706		0.66189	0.0386951		2.47323	0.055225		2.47323	0.049694		0.66189	0.0432329		0.66189	0.0337213		0.66189	0.0422552		2.4839	0.0402459		0.66189	0.0337267
2.4807	0.091157		1.32417	0.032595		0.66437	0.0302363		1.65854	0.0099835		1.65854	0.0342098					0.99227	0.0307465		2.4834	0.045849		0.66246	0.0440119		0.66246	0.0386762		2.47537	0.055065		2.47537	0.047488		0.66246	0.042683		0.66246	0.033712		0.66246	0.0422242		2.486	0.0423621		0.66246	0.0354321
2.4828	0.091226		1.32531	0.031544		0.66494	0.0313924		1.65997	0.0114045		1.65997	0.0327508					0.99313	0.0316152		2.4855	0.0480695		0.66304	0.0440241		0.66304	0.0386651		2.47752	0.054905		2.47752	0.043241		0.66304	0.0415723		0.66304	0.0337112		0.66304	0.0438464		2.4882	0.0423604		0.66304	0.0360005
2.485	0.091434		1.32646	0.031362		0.66552	0.0319418		1.66141	0.0099724		1.66141	0.0313055					0.99399	0.0316158		2.4876	0.0465746		0.66361	0.0434532		0.66361	0.0398054		2.47966	0.054812		2.47966	0.043388		0.66361	0.0415784		0.66361	0.0342823		0.66361	0.0448303		2.4903	0.0444704		0.66361	0.0365729
2.4871	0.09502		1.32761	0.032352		0.66609	0.0319147		1.66284	0.0113969		1.66284	0.031292					0.99485	0.0316132		2.4898	0.046688		0.66418	0.0434488		0.66418	0.0392357		2.4818	0.052679		2.4818	0.043528		0.66418	0.0404142		0.66418	0.0377024		0.66418	0.0446503		2.4925	0.044459		0.66418	0.041115
2.4893	0.093132		1.32875	0.031091		0.66667	0.0324742		1.66428	0.0128194		1.66428	0.0326946					0.99571	0.0316116		2.4919	0.0467481		0.66476	0.0428688		0.66476	0.0392381		2.48394	0.05482		2.48394	0.042171		0.66476	0.0398439		0.66476	0.0376754		0.66476	0.0437165		2.4946	0.0444773		0.66476	0.0415727
2.4914	0.095348		1.3299	0.031053		0.66724	0.0324727		1.66571	0.0113893		1.66571	0.0326599					0.99657	0.032465		2.4941	0.0488804		0.66533	0.0422838		0.66533	0.0386742		2.48608	0.054891		2.48608	0.044252		0.66533	0.0398685		0.66533	0.0370802		0.66533	0.0430405		2.4968	0.0466599		0.66533	0.0431153
2.4936	0.095386		1.33104	0.031026		0.66782	0.0324723		1.66714	0.0113819		1.66714	0.032623					0.99742	0.0324647		2.4962	0.0510062		0.6659	0.0428436		0.6659	0.0381024		2.48822	0.054975		2.48822	0.043426		0.6659	0.0381761		0.6659	0.0370747		0.6659	0.0429936		2.4989	0.046798		0.6659	0.0418779
2.4957	0.095383		1.33219	0.028672		0.66839	0.0324654		1.66858	0.011379		1.66858	0.0340205					0.99828	0.0324646		2.4984	0.0510028		0.66648	0.0422677		0.66648	0.0380905		2.49036	0.055045		2.49036	0.041098		0.66648	0.0370439		0.66648	0.0370769		0.66648	0.0435667		2.5011	0.0491199		0.66648	0.0418396
2.4979	0.095322		1.33333	0.02743		0.66897	0.0330108		1.67001	0.0113792		1.67001	0.0326122					0.99914	0.0324644		2.5005	0.0509931		0.66705	0.0422742		0.66705	0.0392172		2.49251	0.055068		2.49251	0.041013		0.66705	0.0364764		0.66705	0.0370791		0.66705	0.0435676		2.5032	0.0449728		0.66705	0.0412478
2.5	0.093094		1.33448	0.028483		0.66954	0.032419		1.67145	0.0099535		1.67145	0.0326608					1	0.0324644		2.5027	0.0509869		0.66762	0.0422635		0.66762	0.0380745		2.49465	0.055042		2.49465	0.040956		0.66762	0.0358782		0.66762	0.0370802		0.66762	0.0441502		2.5054	0.0450082		0.66762	0.0411917
2.5021	0.093002		1.33562	0.029591		0.67011	0.0312708		1.67288	0.0085286		1.67288	0.0327176					1.00086	0.0324644		2.5048	0.048875		0.66819	0.0433607		0.66819	0.0386183		2.49679	0.055004		2.49679	0.040907		0.66819	0.0352432		0.66819	0.0370807		0.66819	0.0447491		2.5075	0.0428294		0.66819	0.0407976
2.5043	0.090844		1.33677	0.030783		0.67069	0.0295397		1.67432	0.0099451		1.67432	0.0341723					1.00172	0.0324644		2.507	0.0510082		0.66877	0.043305		0.66877	0.0391428		2.49893	0.057106		2.49893	0.040837		0.66877	0.0363229		0.66877	0.0370809		0.66877	0.0453536		2.5097	0.0427384		0.66877	0.0390306
2.5064	0.088713		1.33792	0.029765		0.67126	0.0300539		1.67575	0.0099383		1.67575	0.0341822					1.00258	0.0324645		2.5091	0.0510044		0.66934	0.0512019		0.66934	0.0396747		2.50107	0.052876		2.50107	0.042841		0.66934	0.0362567		0.66934	0.0376517		0.66934	0.044792		2.5118	0.0447592		0.66934	0.0396117
2.5086	0.088705		1.33906	0.029901		0.67184	0.0299871		1.67719	0.011356		1.67719	0.0356059					1.00343	0.0333188		2.5113	0.0467581		0.66991	0.051108		0.66991	0.0396724		2.50321	0.054989		2.50321	0.040491		0.66991	0.0361792		0.66991	0.0376539		0.66991	0.0448273		2.514	0.0446928		0.66991	0.0395942
2.5107	0.084477		1.34021	0.030017		0.67241	0.0297836		1.67862	0.0127803		1.67862	0.0341854					1.00429	0.0333188		2.5134	0.0467526		0.67049	0.0510339		0.67049	0.0362734		2.50535	0.052863		2.50535	0.038183		0.67049	0.0349964		0.67049	0.0376549		0.67049	0.0448662		2.5161	0.0447012		0.67049	0.0401104
2.5129	0.082362		1.34135	0.028957		0.67299	0.0303054		1.68006	0.0127883		1.68006	0.0370544					1.00515	0.0333187		2.5156	0.0467098		0.67106	0.051008		0.67106	0.0345708		2.50749	0.054936		2.50749	0.04019		0.67106	0.0343885		0.67106	0.0376409		0.67106	0.0456672		2.5183	0.0446998		0.67106	0.0411849
2.515	0.084463		1.3425	0.030178		0.67356	0.0302639		1.68149	0.011374		1.68149	0.0342259					1.00601	0.0333187		2.5177	0.0445517		0.67163	0.0510091		0.67163	0.0340045		2.50964	0.05276		2.50964	0.040092		0.67163	0.0337765		0.67163	0.0364855		0.67163	0.0457112		2.5204	0.0446668		0.67163	0.0405522
2.5172	0.080227		1.34364	0.031337		0.67414	0.0302545		1.68293	0.0142206		1.68293	0.0342451					1.00687	0.0324623		2.5199	0.0445484		0.67221	0.0510135		0.67221	0.0329123		2.51178	0.052705		2.51178	0.042099		0.67221	0.033163		0.67221	0.035916		0.67221	0.0451975		2.5226	0.0425249		0.67221	0.0416745
2.5193	0.078107		1.34479	0.030129		0.67471	0.0296812		1.68436	0.0142152		1.68436	0.0342709					1.00773	0.0281941		2.522	0.0487983		0.67278	0.0510191		0.67278	0.0324126		2.51392	0.054807		2.51392	0.042109		0.67278	0.0331448		0.67278	0.0359216		0.67278	0.0446775		2.5247	0.0404041		0.67278	0.0433556
2.5215	0.073882		1.34593	0.031225		0.67529	0.0296968		1.6858	0.0156219		1.6858	0.0314401					1.00858	0.0256489		2.5242	0.0487999		0.67335	0.0515865		0.67335	0.0318585		2.51606	0.052734		2.51606	0.040138		0.67335	0.0331067		0.67335	0.0359233		0.67335	0.0446877		2.5269	0.0404116		0.67335	0.0456251
2.5236	0.069699		1.34708	0.030025		0.67586	0.0309011		1.68723	0.0141941		1.68723	0.031455					1.00944	0.0256649		2.5263	0.0487967		0.67393	0.051013		0.67393	0.0307123		2.5182	0.048561		2.5182	0.042421		0.67393	0.0330309		0.67393	0.0347663		0.67393	0.0458154		2.529	0.0404158		0.67393	0.048563
2.5258	0.071865		1.34822	0.030008		0.67644	0.0309758		1.68867	0.0141977		1.68867	0.0300261					1.0103	0.0256696		2.5285	0.0509402		0.6745	0.0515777		0.6745	0.030709		2.52034	0.04858		2.52034	0.044703		0.6745	0.0329372		0.6745	0.0347097		0.6745	0.0458043		2.5312	0.0404178		0.6745	0.0463514
2.5279	0.073967		1.34937	0.030009		0.67701	0.0317186		1.6901	0.0142064		1.6901	0.028582					1.01116	0.023959		2.5306	0.0509938		0.67507	0.0515796		0.67507	0.0307084		2.52248	0.044345		2.52248	0.046969		0.67507	0.0328662		0.67507	0.0346425		0.67507	0.0462996		2.5333	0.0404185		0.67507	0.0452483
2.53	0.071863		1.35052	0.03003		0.67759	0.0317746		1.69154	0.0156286		1.69154	0.0285654					1.01202	0.0239583		2.5328	0.0553097		0.67564	0.0555497		0.67564	0.0307199		2.52463	0.044333		2.52463	0.044921		0.67564	0.0334361		0.67564	0.0340389		0.67564	0.0456563		2.5355	0.0404188		0.67564	0.0452728
2.5322	0.071988		1.35166	0.030071		0.67816	0.0318055		1.69297	0.0141977		1.69297	0.0271232					1.01288	0.0256631		2.5349	0.0553545		0.67622	0.0555581		0.67622	0.0313144		2.52677	0.048543		2.52677	0.04713		0.67622	0.0340278		0.67622	0.0345932		0.67622	0.0454673		2.5376	0.0382917		0.67622	0.045914
2.5343	0.072163		1.35281	0.025464		0.67874	0.0318308		1.6944	0.0156011		1.6944	0.0285297					1.01373	0.0264901		2.5371	0.0596552		0.67679	0.0555598		0.67679	0.0313403		2.52891	0.04642		2.52891	0.042916		0.67679	0.0339728		0.67679	0.0345886		0.67679	0.0445739		2.5398	0.0404192		0.67679	0.0462114
2.5365	0.070139		1.35395	0.024309		0.67931	0.0318532		1.69584	0.0170073		1.69584	0.0256581					1.01459	0.0272895		2.5392	0.0553951		0.67736	0.0544088		0.67736	0.0324694		2.53105	0.050627		2.53105	0.042941		0.67736	0.0343852		0.67736	0.035153		0.67736	0.0435242		2.5419	0.0404234		0.67736	0.0458177
2.5386	0.070192		1.3551	0.023151		0.67989	0.032436		1.69727	0.0184169		1.69727	0.0256485					1.01545	0.0331785		2.5414	0.0553557		0.67794	0.0543863		0.67794	0.033011		2.53319	0.050617		2.53319	0.040766		0.67794	0.0335849		0.67794	0.0351573		0.67794	0.0441764		2.5441	0.0425574		0.67794	0.0453666
2.5408	0.068094		1.35624	0.021996		0.68046	0.0313045		1.69871	0.0155785		1.69871	0.0256447					1.01631	0.0339465		2.5435	0.0531914		0.67851	0.053239		0.67851	0.0347148		2.53533	0.054823		2.53533	0.040777		0.67851	0.032841		0.67851	0.0345958		0.67851	0.0470805		2.5462	0.0446776		0.67851	0.0442876
2.5429	0.068051		1.35739	0.020834		0.68103	0.0307377		1.70014	0.0184073		1.70014	0.0256454					1.01717	0.0338904		2.5456	0.0531834		0.67908	0.0526726		0.67908	0.0358479		2.53747	0.054841		2.53747	0.038667		0.67908	0.0321997		0.67908	0.0357244		0.67908	0.0470928		2.5484	0.0468028		0.67908	0.0420475
2.5451	0.067989		1.35853	0.019659		0.68161	0.0307316		1.70158	0.0169892		1.70158	0.0242231					1.01803	0.0330155		2.5478	0.0532229		0.67966	0.0526764		0.67966	0.0380991		2.53961	0.054916		2.53961	0.040871		0.67966	0.0305144		0.67966	0.0362865		0.67966	0.0465004		2.5505	0.0446868		0.67966	0.0415113
2.5472	0.067949		1.35968	0.018495		0.68218	0.0312818		1.70301	0.0184104		1.70301	0.0256481					1.01888	0.0346813		2.5499	0.0532567		0.68023	0.0526784		0.68023	0.0403432		2.54176	0.052895		2.54176	0.040997		0.68023	0.0299963		0.68023	0.0368527		0.68023	0.0459237		2.5527	0.044698		0.68023	0.041548
2.5494	0.067942		1.36082	0.019653		0.68276	0.0312644		1.70445	0.0184195		1.70445	0.0242216					1.01974	0.0346574		2.5521	0.0532608		0.6808	0.0521129		0.6808	0.0426084		2.5439	0.055067		2.5439	0.041249		0.6808	0.0300394		0.6808	0.0368525		0.6808	0.0448031		2.5548	0.0425794		0.6808	0.042146
2.5515	0.065838		1.36197	0.018507		0.68333	0.0329437		1.70588	0.018412		1.70588	0.0256469					1.0206	0.0346551		2.5542	0.0532452		0.68138	0.0492797		0.68138	0.0426292		2.54604	0.052981		2.54604	0.044362		0.68138	0.0300757		0.68138	0.0368567		0.68138	0.0448202		2.557	0.0425928		0.68138	0.0421421
2.5536	0.070106		1.36312	0.019682		0.68391	0.0334479		1.70732	0.0184028		1.70732	0.0242258					1.02146	0.0355102		2.5564	0.0532074		0.68195	0.0487122		0.68195	0.0420988		2.54818	0.050879		2.54818	0.044473		0.68195	0.0301379		0.68195	0.037447		0.68195	0.0448378		2.5591	0.0404643		0.68195	0.0421151
2.5558	0.070118		1.36426	0.020853		0.68448	0.034482		1.70875	0.0169963		1.70875	0.0242325					1.02232	0.0346727		2.5585	0.0552843		0.68252	0.0475789		0.68252	0.0426969		2.55032	0.050881		2.55032	0.042259		0.68252	0.0313934		0.68252	0.0369052		0.68252	0.0454202		2.5613	0.0404426		0.68252	0.0426472
2.5579	0.065872		1.36541	0.022023		0.68506	0.0344159		1.71019	0.0170189		1.71019	0.0242346					1.02318	0.0363683		2.5607	0.0552421		0.68309	0.0475785		0.68309	0.0415632		2.55246	0.052993		2.55246	0.044232		0.68309	0.0321287		0.68309	0.0369145		0.68309	0.0454216		2.5634	0.0425169		0.68309	0.0437197
2.5601	0.065864		1.36655	0.022046		0.68563	0.034365		1.71162	0.0156122		1.71162	0.0242355					1.02403	0.0363703		2.5628	0.0552274		0.68367	0.0470074		0.68367	0.0398554		2.5546	0.050849		2.5546	0.041312		0.68367	0.0317382		0.68367	0.0369152		0.68367	0.0448522		2.5656	0.0445606		0.68367	0.0436452
2.5622	0.067968		1.3677	0.023255		0.68621	0.0343481		1.71306	0.0155985		1.71306	0.0256569					1.02489	0.0363778		2.565	0.0552602		0.68424	0.0475491		0.68424	0.0398504		2.55675	0.052953		2.55675	0.041263		0.68424	0.0318749		0.68424	0.0369144		0.68424	0.0454198		2.5677	0.0444924		0.68424	0.0435693
2.5644	0.087062		1.36884	0.02446		0.68678	0.0349321		1.71449	0.0169873		1.71449	0.0256507					1.02575	0.036389		2.5671	0.0531778		0.68481	0.0469634		0.68481	0.0398445		2.55889	0.052968		2.55889	0.039076		0.68481	0.0313059		0.68481	0.0374818		0.68481	0.0448488		2.5699	0.0423247		0.68481	0.0417989
2.5665	0.082803		1.36999	0.02561		0.68736	0.0355267		1.71593	0.0169608		1.71593	0.0270787					1.02661	0.0363926		2.5693	0.0468204		0.68539	0.0452855		0.68539	0.0392791		2.56103	0.052967		2.56103	0.041257		0.68539	0.0306688		0.68539	0.0374815		0.68539	0.0459805		2.572	0.0415602		0.68539	0.0417438
2.5687	0.084927		1.37113	0.026724		0.68793	0.0361401		1.71736	0.0169506		1.71736	0.0270829					1.02747	0.0355566		2.5714	0.0425791		0.68596	0.0441965		0.68596	0.038151		2.56317	0.05295		2.56317	0.041272		0.68596	0.0305824		0.68596	0.0374815		0.68596	0.0465445		2.5742	0.0415553		0.68596	0.0422765
2.5708	0.084891		1.37228	0.027839		0.68851	0.0356116		1.71879	0.0169506		1.71879	0.0285147					1.02833	0.0364194		2.5736	0.0383417		0.68653	0.0425618		0.68653	0.038729		2.56531	0.052945		2.56531	0.041265		0.68653	0.029904		0.68653	0.0380497		0.68653	0.0465382		2.5763	0.038068		0.68653	0.0411438
2.573	0.084815		1.37343	0.027805		0.68908	0.0361939		1.72023	0.0169503		1.72023	0.0256744					1.02918	0.0355872		2.5757	0.0383532		0.68711	0.0426515		0.68711	0.0375865		2.56745	0.052948		2.56745	0.043421		0.68711	0.0298547		0.68711	0.0380474		0.68711	0.0448351		2.5785	0.0401936		0.68711	0.0422699
2.5751	0.084772		1.37457	0.028939		0.68966	0.0362858		1.72166	0.0169447		1.72166	0.0256843					1.03004	0.0347571		2.5779	0.0383449		0.68768	0.0427267		0.68768	0.0375937		2.56959	0.052971		2.56959	0.043422		0.68768	0.0298772		0.68768	0.0385991		0.68768	0.0448625		2.5806	0.0401978		0.68768	0.0417293
2.5773	0.080522		1.37572	0.027747		0.69023	0.0363877		1.7231	0.0183488		1.7231	0.0256839					1.0309	0.0347701		2.58	0.0404728		0.68825	0.0416182		0.68825	0.0376153		2.57173	0.053022		2.57173	0.041255		0.68825	0.0299086		0.68825	0.0385926		0.68825	0.0443181		2.5828	0.0402014		0.68825	0.0417734
2.5794	0.059333		1.37686	0.026531		0.6908	0.0359073		1.72453	0.0197592		1.72453	0.0271021					1.03176	0.0347883		2.5822	0.0404782		0.68883	0.0410532		0.68883	0.0370502		2.57388	0.050957		2.57388	0.036915		0.68883	0.0299049		0.68883	0.0386041		0.68883	0.044311		2.5849	0.0401989		0.68883	0.0412332
2.5815	0.050839		1.37801	0.026485		0.69138	0.0365268		1.72597	0.0211695		1.72597	0.0256756					1.03262	0.0348078		2.5843	0.0404705		0.6894	0.0410535		0.6894	0.0370301		2.57602	0.05313		2.57602	0.039078		0.6894	0.0287809		0.6894	0.0374648		0.6894	0.0431361		2.5871	0.0401803		0.6894	0.0412425
2.5837	0.048637		1.37915	0.020726		0.69195	0.0365428		1.7274	0.0218862		1.7274	0.027093					1.03348	0.0347889		2.5865	0.0447137		0.68997	0.0404868		0.68997	0.0370043		2.57816	0.053147		2.57816	0.03686		0.68997	0.0288811		0.68997	0.037437		0.68997	0.0430958		2.5892	0.0415488		0.68997	0.0418403
2.5858	0.047969		1.3803	0.018433		0.69253	0.0359752		1.72884	0.0218643		1.72884	0.0256323					1.03433	0.0346921		2.5886	0.0468144		0.69054	0.0410607		0.69054	0.0369793		2.5803	0.051003		2.5803	0.038976		0.69054	0.028973		0.69054	0.0379691		0.69054	0.0424975		2.5914	0.0415576		0.69054	0.0424631
2.588	0.045603		1.38144	0.017285		0.6931	0.0359759		1.73027	0.020372		1.73027	0.0256003					1.03519	0.0348549		2.5908	0.0446578		0.69112	0.0404912		0.69112	0.0369496		2.58244	0.050968		2.58244	0.038973		0.69112	0.0296062		0.69112	0.0374007		0.69112	0.0424317		2.5935	0.0444237		0.69112	0.043641
2.5901	0.045425		1.38259	0.018441		0.69368	0.035976		1.73171	0.0217843		1.73171	0.0255907					1.03605	0.0329362		2.5929	0.0446313		0.69169	0.0404944		0.69169	0.0369169		2.58458	0.05306		2.58458	0.039022		0.69169	0.0290565		0.69169	0.0346192		0.69169	0.0412087		2.5957	0.0465578		0.69169	0.0448236
2.5923	0.043158		1.38373	0.01729		0.69425	0.0359782		1.73314	0.0217618		1.73314	0.0255873					1.03691	0.0327982		2.5951	0.0425006		0.69226	0.0410784		0.69226	0.0368899		2.58672	0.053045		2.58672	0.036932		0.69226	0.0302474		0.69226	0.034121		0.69226	0.0406003		2.5978	0.0444599		0.69226	0.0460289
2.5944	0.045268		1.38488	0.017284		0.69483	0.0359979		1.73458	0.0232246		1.73458	0.0255823					1.03777	0.032728		2.5972	0.0446407		0.69284	0.0416634		0.69284	0.0374346		2.58887	0.053042		2.58887	0.037029		0.69284	0.0302762		0.69284	0.0341623		0.69284	0.0411882		2.6	0.0444949		0.69284	0.043249
2.5966	0.045227		1.38603	0.02186		0.6954	0.0354728		1.73601	0.0232503		1.73601	0.0255809					1.03863	0.0327096		2.5994	0.0446473		0.69341	0.0416549		0.69341	0.0385466		2.59101	0.053044		2.59101	0.035887		0.69341	0.0326312		0.69341	0.0341788		0.69341	0.0412344		2.6022	0.0445443		0.69341	0.0427172
2.5987	0.043052		1.38717	0.029837		0.69598	0.0349394		1.73745	0.0218089		1.73745	0.0255825					1.03948	0.0318705		2.6015	0.0467023		0.69398	0.0416213		0.69398	0.039674		2.59315	0.055165		2.59315	0.035943		0.69398	0.0338075		0.69398	0.0341851		0.69398	0.0418114		2.6043	0.044597		0.69398	0.0421694
2.6009	0.045232		1.38832	0.030896		0.69655	0.0343833		1.73888	0.0232634		1.73888	0.0255754					1.04034	0.0319187		2.6037	0.0486988		0.69456	0.0415783		0.69456	0.0402869		2.59529	0.050923		2.59529	0.033824		0.69456	0.0337974		0.69456	0.0341855		0.69456	0.041245		2.6065	0.0425086		0.69456	0.041614
2.603	0.043079		1.38946	0.030812		0.69713	0.0343888		1.74032	0.0232623		1.74032	0.0255452					1.0412	0.0311191		2.6058	0.0507567		0.69513	0.041543		0.69513	0.0409222		2.59743	0.050905		2.59743	0.033808		0.69513	0.0343729		0.69513	0.0375981		0.69513	0.041242		2.6086	0.0425107		0.69513	0.0416279
2.6052	0.042996		1.39061	0.030736		0.6977	0.0343905		1.74175	0.024717		1.74175	0.0254991					1.04206	0.0303269		2.6079	0.0486464		0.6957	0.0409622		0.6957	0.0409429		2.59957	0.04873		2.59957	0.033788		0.6957	0.0337896		0.6957	0.0381745		0.6957	0.0418233		2.6108	0.0403719		0.6957	0.0416441
2.6073	0.040741		1.39175	0.030705		0.69828	0.0343911		1.74319	0.0232624		1.74319	0.0268844					1.04292	0.0303863		2.6101	0.0507558		0.69628	0.0415353		0.69628	0.0409319		2.60171	0.048653		2.60171	0.035898		0.69628	0.0326351		0.69628	0.0376223		0.69628	0.0418642		2.6129	0.0403536		0.69628	0.042804
2.6094	0.042778		1.3929	0.030751		0.69885	0.0343914		1.74462	0.0203595		1.74462	0.0269049					1.04378	0.0312964		2.6122	0.0507524		0.69685	0.0421134		0.69685	0.041491		2.60385	0.046454		2.60385	0.033822		0.69685	0.0326973		0.69685	0.0370563		0.69685	0.0430617		2.6151	0.0382126		0.69685	0.04339
2.6116	0.044805		1.39404	0.028515		0.69943	0.0349645		1.74605	0.0232809		1.74605	0.0297903					1.04464	0.0313375		2.6144	0.0507723		0.69742	0.0421295		0.69742	0.0409231		2.606	0.048485		2.606	0.033888		0.69742	0.0327312		0.69742	0.0370439		0.69742	0.0430936		2.6172	0.0403382		0.69742	0.0439653
2.6137	0.04467		1.39519	0.028499		0.7	0.0349647		1.74749	0.0232795		1.74749	0.0284158					1.04549	0.032225		2.6165	0.0528543		0.69799	0.042704		0.69799	0.0409203		2.60814	0.048448		2.60814	0.038192		0.69799	0.0322085		0.69799	0.0364352		0.69799	0.0430739		2.6194	0.0403638		0.69799	0.0439678
2.6159	0.048729		1.39633	0.027349		0.70057	0.0349616		1.74892	0.0218131		1.74892	0.029868					1.04635	0.0322182		2.6187	0.0523818		0.69857	0.0415649		0.69857	0.04092		2.61028	0.048431		2.61028	0.040331		0.69857	0.0316896		0.69857	0.0358074		0.69857	0.04304		2.6215	0.0446189		0.69857	0.0439766
2.618	0.050624		1.39748	0.025097		0.70115	0.0349544		1.75036	0.0232672		1.75036	0.0298864					1.04721	0.0322168		2.6208	0.0523004		0.69914	0.0409955		0.69914	0.0397949		2.61242	0.047891		2.61242	0.036087		0.69914	0.0322992		0.69914	0.0351973		0.69914	0.0430049		2.6237	0.0424661		0.69914	0.0439726
2.6202	0.054416		1.39863	0.024017		0.70172	0.0349501		1.75179	0.0247226		1.75179	0.0298854					1.04807	0.0304774		2.623	0.0544432		0.69971	0.0421345		0.69971	0.038674		2.61456	0.05005		2.61456	0.038235		0.69971	0.0323454		0.69971	0.0346148		0.69971	0.0429894		2.6258	0.0445672		0.69971	0.0445018
2.6223	0.054333		1.39977	0.020659		0.7023	0.0349423		1.75323	0.0247222		1.75323	0.0284549					1.04893	0.0304747		2.6251	0.0565914		0.70029	0.0427041		0.70029	0.0386961		2.6167	0.047915		2.6167	0.038254		0.70029	0.032407		0.70029	0.0340473		0.70029	0.0424266		2.628	0.0403301		0.70029	0.0444404
2.6245	0.056628		1.40092	0.020726		0.70287	0.0349161		1.75466	0.0232698		1.75466	0.0284472					1.04979	0.0287114		2.6273	0.0586944		0.70086	0.0427043		0.70086	0.0387007		2.61884	0.046425		2.61884	0.033985		0.70086	0.0324636		0.70086	0.0340411		0.70086	0.0424297		2.6301	0.0403382		0.70086	0.0438186
2.6266	0.059184		1.40206	0.020748		0.70345	0.0348741		1.7561	0.0247382		1.7561	0.0312715					1.05064	0.0278181		2.6294	0.0628939		0.70143	0.0432737		0.70143	0.0386543		2.62099	0.048641		2.62099	0.033943		0.70143	0.0330442		0.70143	0.0334521		0.70143	0.0424458		2.6323	0.0381961		0.70143	0.0403528
2.6288	0.05745		1.40321	0.019551		0.70402	0.0354071		1.75753	0.0262242		1.75753	0.0283965					1.0515	0.0278359		2.6316	0.0627693		0.70201	0.0427043		0.70201	0.0385753		2.62313	0.048672		2.62313	0.029659		0.70201	0.0324434		0.70201	0.0334375		0.70201	0.0424718		2.6344	0.0360337		0.70201	0.0397362
2.6309	0.059993		1.40435	0.020617		0.7046	0.0359446		1.75897	0.0262555		1.75897	0.0297891					1.05236	0.0270213		2.6337	0.0605801		0.70258	0.0421358		0.70258	0.0390886		2.62527	0.046559		2.62527	0.031748		0.70258	0.0323981		0.70258	0.0334362		0.70258	0.0424945		2.6366	0.0338644		0.70258	0.0402755
2.633	0.064626		1.4055	0.021694		0.70517	0.0359064		1.7604	0.0248085		1.7604	0.0311914					1.05322	0.0253233		2.6359	0.0628439		0.70315	0.0421369		0.70315	0.0390426		2.62741	0.048684		2.62741	0.031737		0.70315	0.0323613		0.70315	0.0334386		0.70315	0.0430747		2.6387	0.0349878		0.70315	0.0396918
2.6352	0.064813		1.40664	0.022806		0.70575	0.0358787		1.76184	0.0233488		1.76184	0.0297662					1.05408	0.0245004		2.638	0.0608262		0.70372	0.0421313		0.70372	0.0395457		2.62955	0.048671		2.62955	0.031735		0.70372	0.0334833		0.70372	0.0340061		0.70372	0.0430814		2.6409	0.0327866		0.70372	0.0396862
2.6373	0.069268		1.40779	0.025078		0.70632	0.0358745		1.76327	0.0248006		1.76327	0.0311802					1.05494	0.024515		2.6402	0.060969		0.7043	0.0426882		0.7043	0.0400821		2.63169	0.050742		2.63169	0.029619		0.7043	0.0334745		0.7043	0.034005		0.7043	0.0430844		2.643	0.0327869		0.7043	0.0425238
2.6395	0.069432		1.40893	0.023936		0.7069	0.0353105		1.76471	0.0233327		1.76471	0.0311813					1.05579	0.0245382		2.6423	0.0611276		0.70487	0.0415431		0.70487	0.0406789		2.63383	0.050727		2.63383	0.031736		0.70487	0.0340325		0.70487	0.0345849		0.70487	0.0436496		2.6452	0.0327846		0.70487	0.0425254
2.6416	0.067423		1.41008	0.023935		0.70747	0.0353149		1.76614	0.0204054		1.76614	0.0326208					1.05665	0.0262501		2.6445	0.0655814		0.70544	0.0432466		0.70544	0.0407397		2.63597	0.048624		2.63597	0.033882		0.70544	0.0340095		0.70544	0.0346103		0.70544	0.0430622		2.6473	0.0349746		0.70544	0.0425263
2.6438	0.074076		1.41123	0.023933		0.70805	0.0353173		1.76758	0.0203626		1.76758	0.0326543					1.05751	0.0262393		2.6466	0.0656838		0.70602	0.0415361		0.70602	0.0402113		2.63812	0.050739		2.63812	0.027549		0.70602	0.0339758		0.70602	0.0340592		0.70602	0.0435845		2.6495	0.0371883		0.70602	0.0430935
2.6459	0.074165		1.41237	0.022788		0.70862	0.0353183		1.76901	0.0188237		1.76901	0.0340865					1.05837	0.0253708		2.6488	0.0678656		0.70659	0.0415423		0.70659	0.0453232		2.64026	0.048623		2.64026	0.029657		0.70659	0.0345023		0.70659	0.0346415		0.70659	0.0446924		2.6516	0.0381141		0.70659	0.0436677
2.6481	0.07857		1.41352	0.022787		0.7092	0.0358883		1.77044	0.017295		1.77044	0.0326672					1.05923	0.0253517		2.6509	0.0657799		0.70716	0.0409843		0.70716	0.0464608		2.6424	0.048619		2.6424	0.029656		0.70716	0.0350336		0.70716	0.0346713		0.70716	0.0486722		2.6538	0.0381686		0.70716	0.0436813
2.6502	0.080764		1.41466	0.022811		0.70977	0.0358885		1.77188	0.0158104		1.77188	0.032687					1.06009	0.0253549		2.6531	0.0679194		0.70774	0.0392868		0.70774	0.0470291		2.64454	0.048577		2.64454	0.029672		0.70774	0.0356083		0.70774	0.0347123		0.70774	0.0481404		2.6559	0.0381978		0.70774	0.0414225
2.6524	0.082949		1.41581	0.023998		0.71034	0.0364582		1.77331	0.0143558		1.77331	0.0341313					1.06094	0.0253806		2.6552	0.0679269		0.70831	0.0387275		0.70831	0.0470298		2.64668	0.044296		2.64668	0.0318		0.70831	0.0361897		0.70831	0.035308		0.70831	0.0476164		2.6581	0.0360784		0.70831	0.0414231
2.6545	0.082297		1.41695	0.024024		0.71092	0.0364582		1.77475	0.0143472		1.77475	0.0327132					1.0618	0.0245578		2.6574	0.0700528		0.70888	0.0387364		0.70888	0.0470307		2.64882	0.046362		2.64882	0.031804		0.70888	0.0367574		0.70888	0.0347473		0.70888	0.0470947		2.6602	0.0360748		0.70888	0.0419754
2.6567	0.082315		1.4181	0.026292		0.71149	0.0370279		1.77618	0.0129017		1.77618	0.0312853					1.06266	0.0236958		2.6595	0.0700537		0.70946	0.0381671		0.70946	0.047584		2.65096	0.044235		2.65096	0.031805		0.70946	0.0379056		0.70946	0.0347493		0.70946	0.0465752		2.6624	0.0381962		0.70946	0.0413865
2.6588	0.082396		1.41924	0.026234		0.71207	0.0370278		1.77762	0.0128908		1.77762	0.0312613					1.06352	0.0236401		2.6617	0.0721727		0.71003	0.0375926		0.71003	0.0475324		2.65311	0.04845		2.65311	0.029678		0.71003	0.0379409		0.71003	0.03418		0.71003	0.0465928		2.6645	0.0360719		0.71003	0.0413652
2.6609	0.08039		1.42039	0.026189		0.71264	0.0370279		1.77905	0.0143379		1.77905	0.0298159					1.06438	0.0235181		2.6638	0.0721547		0.7106	0.0375933		0.7106	0.0474495		2.65525	0.046382		2.65525	0.031798		0.7106	0.0379746		0.7106	0.0341801		0.7106	0.0454301		2.6667	0.0402929		0.7106	0.0413466
2.6631	0.107911		1.42153	0.027331		0.71322	0.0370279		1.78049	0.0129419		1.78049	0.0312298					1.06524	0.0234782		2.666	0.0742632		0.71117	0.0376029		0.71117	0.0479306		2.65739	0.048558		2.65739	0.031801		0.71117	0.0391331		0.71117	0.0341801		0.71117	0.0459594		2.6688	0.0402522		0.71117	0.0413341
2.6652	0.112018		1.42268	0.026219		0.71379	0.0364582		1.78192	0.0129818		1.78192	0.0312331					1.06609	0.0225795		2.6681	0.0763956		0.71175	0.0376197		0.71175	0.0483587		2.65953	0.048579		2.65953	0.03181		0.71175	0.0385829		0.71175	0.0341801		0.71175	0.0459316		2.671	0.0381131		0.71175	0.0413227
2.6674	0.116127		1.42383	0.027403		0.71437	0.0364582		1.78336	0.0144648		1.78336	0.0298287					1.06695	0.0225399		2.6702	0.0763893		0.71232	0.0370656		0.71232	0.0506507		2.66167	0.052762		2.66167	0.027589		0.71232	0.0380391		0.71232	0.0341801		0.71232	0.0459318		2.6731	0.0381113		0.71232	0.0407307
2.6695	0.118193		1.42497	0.028633		0.71494	0.0364582		1.78479	0.0145078		1.78479	0.0298442					1.06781	0.0225174		2.6724	0.0764406		0.71289	0.0359273		0.71289	0.0500342		2.66381	0.054823		2.66381	0.02974		0.71289	0.0369423		0.71289	0.03418		0.71289	0.045362		2.6753	0.0338768		0.71289	0.0406777
2.6717	0.118182		1.42612	0.027634		0.71552	0.03589		1.78623	0.0131016		1.78623	0.029838					1.06867	0.0225187		2.6745	0.0765885		0.71347	0.0364936		0.71347	0.0500149		2.66595	0.056883		2.66595	0.027627		0.71347	0.0364089		0.71347	0.0341801		0.71347	0.0447776		2.6774	0.0338744		0.71347	0.0400493
2.6738	0.11396		1.42726	0.027803		0.71609	0.0353264		1.78766	0.0126997		1.78766	0.0297991					1.06953	0.0224933		2.6767	0.0767155		0.71404	0.0359216		0.71404	0.0500229		2.66809	0.054427		2.66809	0.029755		0.71404	0.0370033		0.71404	0.0341802		0.71404	0.0458551		2.6796	0.0296577		0.71404	0.0402132
2.676	0.107627		1.42841	0.027954		0.71667	0.0353252		1.7891	0.0127104		1.7891	0.0297643					1.07039	0.0224685		2.6788	0.076766		0.71461	0.0359007		0.71461	0.0488934		2.67024	0.05437		2.67024	0.02763		0.71461	0.0358885		0.71461	0.0336139		0.71461	0.0463298		2.6817	0.0275678		0.71461	0.0396003
2.6781	0.102581		1.42955	0.028276		0.71724	0.0353286		1.79053	0.0127065		1.79053	0.0311735					1.07124	0.0233543		2.681	0.0767611		0.71519	0.0353086		0.71519	0.0489658		2.67238	0.056514		2.67238	0.0255		0.71519	0.0353389		0.71519	0.0336355		0.71519	0.0456873		2.6839	0.0275643		0.71519	0.0384184
2.6803	0.100379		1.4307	0.02836		0.71782	0.0353191		1.79197	0.0127051		1.79197	0.0297568					1.0721	0.0242592		2.6831	0.0767605		0.71576	0.035866		0.71576	0.0502389		2.67452	0.054328		2.67452	0.025496		0.71576	0.0353548		0.71576	0.0325358		0.71576	0.0479417		2.686	0.0296602		0.71576	0.0389875
2.6824	0.071792		1.43184	0.0284		0.71839	0.0352425		1.7934	0.0127069		1.7934	0.0297549					1.07296	0.0259998		2.6853	0.076748		0.71633	0.0358629		0.71633	0.0497522		2.67666	0.054311		2.67666	0.023364		0.71633	0.0342188		0.71633	0.0325681		0.71633	0.047443		2.6882	0.0254185		0.71633	0.0378187
2.6845	0.074063		1.43299	0.028416		0.71897	0.0351312		1.79483	0.0112992		1.79483	0.0311716					1.07382	0.0285585		2.6874	0.0724716		0.71691	0.0358625		0.71691	0.0492629		2.6788	0.054277		2.6788	0.025479		0.71691	0.0342187		0.71691	0.0320085		0.71691	0.0475038		2.6903	0.0275371		0.71691	0.0384295
2.6867	0.072079		1.43414	0.028398		0.71954	0.0350418		1.79627	0.0113033		1.79627	0.0297616					1.07468	0.0285212		2.6896	0.072472		0.71748	0.0358391		0.71748	0.0498894		2.68094	0.054237		2.68094	0.023356		0.71748	0.0342227		0.71748	0.0320081		0.71748	0.0469429		2.6925	0.0254103		0.71748	0.0383373
2.6888	0.076319		1.43528	0.029492		0.72011	0.0350581		1.7977	0.0113091		1.7977	0.0297707					1.07554	0.029406		2.6917	0.0703362		0.71805	0.0386151		0.71805	0.0493511		2.68308	0.056386		2.68308	0.02337		0.71805	0.0342251		0.71805	0.0320131		0.71805	0.0469166		2.6946	0.0296501		0.71805	0.0423508
2.691	0.07837		1.43643	0.029492		0.72069	0.0356168		1.79914	0.0113149		1.79914	0.0297913					1.07639	0.0294541		2.6939	0.0703624		0.71862	0.0390994		0.71862	0.05162		2.68522	0.054209		2.68522	0.025526		0.71862	0.0347921		0.71862	0.0320242		0.71862	0.0468985		2.6968	0.0275493		0.71862	0.03957
2.6931	0.080451		1.43757	0.029527		0.72126	0.0367977		1.80057	0.0113106		1.80057	0.029827					1.07725	0.0286015		2.696	0.0747133		0.7192	0.037906		0.7192	0.0527559		2.68737	0.054198		2.68737	0.023439		0.7192	0.0347909		0.7192	0.0320158		0.7192	0.0474414		2.6989	0.0296827		0.7192	0.0396212
2.6953	0.080441		1.43872	0.029559		0.72184	0.036848		1.80201	0.0113025		1.80201	0.0284333					1.07811	0.0285665		2.6982	0.0747867		0.71977	0.0384344		0.71977	0.05275		2.68951	0.054178		2.68951	0.025597		0.71977	0.0353649		0.71977	0.0320104		0.71977	0.0490955		2.7011	0.0296958		0.71977	0.0396819
2.6974	0.080438		1.43986	0.030697		0.72241	0.038599		1.80344	0.0127202		1.80344	0.0284474					1.07897	0.029382		2.7003	0.0790041		0.72034	0.0384086		0.72034	0.0515968		2.69165	0.054207		2.69165	0.021337		0.72034	0.0359357		0.72034	0.0320137		0.72034	0.0490725		2.7032	0.0318416		0.72034	0.0397239
2.6996	0.080435		1.44101	0.030679		0.72299	0.0386159		1.80488	0.0127321		1.80488	0.0284546					1.07983	0.0293556		2.7025	0.0788757		0.72092	0.0383957		0.72092	0.0515733		2.69379	0.054385		2.69379	0.025605		0.72092	0.0359353		0.72092	0.0319898		0.72092	0.0485084		2.7054	0.0339823		0.72092	0.0402999
[truncated: 3,926 more rows]

## Sheet: Replicate 2 WT raw values
Wt 001	whole oocyst		wt 001 mask 2	whole oocyst		wt 001 mask 3	whole oocyst		wt002	whole oocyst		wt003	whole oocyst		wt004	whole oocyst		wt005	whole oocyst		wt006 mask 1	whole oocyst		wt006 mask 2	whole oocyst		wt006 mask 3	whole oocyst		wt 007	whole oocyst		wt008	whole oocyst		Wt009	whole oocyst		wt010	whole oocyst
[truncated: 6,907 more rows]

[truncated: 2 more sheets: Replicate 1 KO raw values, Replicate 2 KO raw values]
