# Supplementary material for: Cryptosporidium oocyst wall proteins are true components of the oocyst wall and COWP8 is not required for parasite transmission
Source: PLoS Pathog. 2025 Oct 23;21(10):e1013561. doi: 10.1371/journal.ppat.1013561 (PMC12548878; doi:10.1371/journal.ppat.1013561)
Supplement: S7 Table — The table (attached as csv file) presents a summary of the differential expression analysis results. Each row corresponds to a unique gene characterized by the following attributes: “Gene_acc”: a unique integer identifier. “Gene_id”: The gene identifier from CryptoDB. “logFC”: The logarithm (base 2) of the fold change in TMT intensity between the WT (wild type) and KO (∆cowp8) samples as computed by the limma R package. “log_AveExpr”: The logarithm (base 2) of the average gene expression level across all samples as computed by the limma R package. “FDR”: The False Discovery Rate-adjusted p-value. Desc: The gene description from CryptoDB. “WT_1” to “WT_4”: The MaxQuant quantified TMT intensity levels for each of wild-type replicates, normalized and fed to the limma package. “KO_1” to “KO_4”: TheMaxQuant quantified TMT intensity levels for each of the overexpression condition, normalized and fed to the limma R package. For enhanced visualization and exploratory data analysis, the table has been formatted to be compatible with the interactive plotting tool available at https://plothub.pages.dev/. This online resource provides an intuitive graphical representation of the data, allowing for immediate visual assessment and interpretation. (CSV) [file ppat.1013561.s021.csv]

Gene_acc	Gene_id	logFC	log_AveExpr	FDR	Desc	WT_1	WT_2	WT_3	WT_4	KO_1	KO_2	KO_3	KO_4	KO_1	KO_2	KO_1	KO_2
0	cgd1_1000-RA-p1	0.054223038	18.18	0.27	Uncharacterized protein	293909	317569	288599	266382	277059	285407	325397	324110	277059	285407	277059	285407
1	cgd1_1023-RA-p1	0.6687478091765051	16.26	5	Ribonuclease H2 subunit B	67944	58036	64956	58095	104203	105367	95649	90488	104203	105367	104203	105367
2	cgd1_1040-RA-p1	0.035242217778701956	19.14	0.21	Uncharacterized protein	562048	630152	538152	556624	574786	591314	584336	589025	574786	591314	574786	591314
3	cgd1_1060-RA-p1	0.050195058279133065	21.12	0.27	Uncharacterized protein with Armadillo-type fold	2303429	2529702	2067461	2106153	2309938	2174488	2371340	2448281	2309938	2174488	2309938	2174488
4	cgd1_1070-RA-p1	-0.246976368	15.69	1.9	RNA recognition motif domain containing protein	55910	57346	60567	56516	52384	50885	44338	46822	52384	50885	52384	50885
5	cgd1_1080-RA-p1	0.11419071482993104	19.7	0.77	Alpha beta hydrolase	746885	792194	881540	850808	840731	860334	905039	930393	840731	860334	840731	860334
6	cgd1_1100-RA-p1	0.5011686323368956	18.04	4.72	X-Pro dipeptidyl-peptidase	226464	207926	236131	240147	337314	330808	311806	307971	337314	330808	337314	330808
7	cgd1_110-RA-p1	-0.193781062	19.6	1.15	Signal peptide region containing protein	965781	886158	772112	797406	678903	680319	840798	792870	678903	680319	678903	680319
8	cgd1_1110-RA-p1	-0.413269018	19.93	2.86	Phosphatidyl serine synthase	1150269	1285623	1096384	1083973	916325	757700	880380	914222	916325	757700	916325	757700
9	cgd1_1140-RA-p1	-0.216048206	21.26	0.43	Acyl-CoA-binding protein ACBP with Ankyrin repeat	2808292	3418400	2191406	2516123	2111561	2839119	2232859	2172318	2111561	2839119	2111561	2839119
10	cgd1_1160-RA-p1	0.2608559112422171	18.16	1.23	Signal peptide region containing protein	246909	222627	302231	306808	366633	317079	296598	304688	366633	317079	366633	317079
11	cgd1_1170-RA-p1	-0.008170879	20	0.03	Ubiquitin carboxyl-terminal hydrolase	1035364	1158544	1061686	970377	975013	1013843	1102460	1108561	975013	1013843	975013	1013843
12	cgd1_120-RA-p1	-0.054538259	19.44	0.42	Signal peptide region containing protein	756165	709731	700199	725341	716236	687710	680614	698941	716236	687710	716236	687710
13	cgd1_1210-RA-p1	-0.019320581	19.28	0.07	Uncharacterized protein	705682	672108	580697	612663	620889	616793	626184	666960	620889	616793	620889	616793
14	cgd1_1230-RA-p1	0.054201278	21.16	0.38	Signal peptide region containing protein	2095342	2326145	2371877	2397259	2415007	2257539	2428058	2433050	2415007	2257539	2415007	2257539
15	cgd1_1240-RA-p1	0.01249922	20.18	0.04	Sec14 domain containing protein	1221607	1066254	1237059	1220744	1194614	1110506	1225194	1252863	1194614	1110506	1194614	1110506
16	cgd1_1250-RA-p1	-0.180775521	22.7	2.75	Uncharacterized Secreted Protein (CpLSP gene family)	7483199	7457318	6998031	7065159	6367654	6285686	6390373	6534826	6367654	6285686	6367654	6285686
17	cgd1_1270-RA-p1	-0.161520831	19.72	2.71	PPPDE peptidase/PUB domain containing protein	891299	917715	942816	899108	806355	822410	827682	807237	806355	822410	806355	822410
18	cgd1_1280-RA-p1	-0.062275566	20.23	0.24	K-homology type RNA binding proteins	1317766	1031641	1367016	1352110	1236176	1290581	1150694	1151702	1236176	1290581	1236176	1290581
19	cgd1_1290-RA-p1	-0.295926809	21.11	0.93	Apicomplexa specific secreted protein Pf (23508265)	2716515	2745057	2331279	2279066	1466024	2533180	2204421	2130501	1466024	2533180	1466024	2533180
20	cgd1_130-RA-p1	-0.047060156	20.6	0.17	Signal peptide region containing protein	1734802	1562801	1571270	1588581	1410988	1435244	1745856	1679925	1410988	1435244	1410988	1435244
21	cgd1_1310-RA-p1	-0.092801728	17.9	0.38	Cleavage stimulation factor with RNA recognition motif domain	241403	252670	268812	246119	219434	264353	248498	216440	219434	264353	219434	264353
22	cgd1_1320-RA-p1	0.11179094469952489	18.5	0.39	Developmental protein	400815	308161	368368	357501	345656	457952	425122	329545	345656	457952	345656	457952
23	cgd1_1330-RA-p1	0.18492680029447328	19.04	2.79	SWI/SNF-related matrix associated actin-dependent regulator of chromatin subfamily A with DEAD/H box 1	504933	499127	512109	502704	597530	588579	541806	568573	597530	588579	597530	588579
24	cgd1_1340-RA-p1	-0.068275312	20.27	0.47	VDP/USO1/YBL047C family vesicular transport factor	1293884	1315477	1275833	1285617	1191917	1154441	1285750	1305865	1191917	1154441	1191917	1154441
25	cgd1_1350-RA-p1	-0.154929144	17.66	0.88	ATM1-like ABC transporter	241840	195482	214590	225470	198792	171212	209100	209168	198792	171212	198792	171212
26	cgd1_1370-RA-p1	0.016152164014528125	18.39	0.02	EF-hand domain containing protein	350702	355490	346649	312739	223282	433121	409244	357142	223282	433121	223282	433121
27	cgd1_1380-RA-p1	0.14489231831392857	19.01	0.44	Palmitoyltransferase	426812	418770	590798	608048	632226	544144	549080	507966	632226	544144	632226	544144
28	cgd1_140-RA-p1	0.011983865400523541	21.31	0.08	Uncharacterized Secreted Protein (CpLSP gene family)	2610928	2645272	2587056	2544490	2775095	2576176	2583161	2545053	2775095	2576176	2775095	2576176
29	cgd1_1410-RA-p1	0.3001310858927546	16.75	2.69	Uncharacterized protein	97341	112685	95091	92367	132586	121835	116381	117777	132586	121835	132586	121835
30	cgd1_1433-RA-p1	-0.118891973	20.11	0.88	Uncharacterized protein	1246298	1219075	1137879	1111485	1098528	960254	1156453	1132836	1098528	960254	1098528	960254
31	cgd1_1450-RA-p1	-0.091955374	21.07	0.61	Signal peptide region containing protein	2249118	2408308	2196850	2244843	2262689	2358229	1932523	2007474	2262689	2358229	2262689	2358229
32	cgd1_1470-RA-p1	0.22166803661686885	18.78	2.93	Uncharacterized protein	440499	398993	418042	409784	480709	468125	487818	507106	480709	468125	480709	468125
33	cgd1_1480-RA-p1	-0.36344828	17.42	1.51	membrane associated protein	188573	176934	211133	220536	142168	139661	156457	182567	142168	139661	142168	139661
34	cgd1_1500-RA-p1	-0.093774701	17.88	0.28	Uncharacterized protein	262470	203632	260873	275517	260007	265646	218670	196114	260007	265646	260007	265646
35	cgd1_150-RA-p1	-0.122181889	16.91	0.93	Uncharacterized Secreted Protein (SKSR gene family)	138289	118819	132928	125803	126092	123917	117540	106624	126092	123917	126092	123917
36	cgd1_1510-RA-p1	-0.104604893	22.75	0.57	Signal peptide region containing protein	7888294	6724924	7406653	7315231	5865295	7654257	7062948	6782422	5865295	7654257	5865295	7654257
37	cgd1_1520-RA-p1	0.12292358993198249	17.37	0.79	Extracellular membrane associated protein with signal peptide/EGF domai/ephrin-receptor like domain	181833	151925	161593	156551	175340	170726	182153	180209	175340	170726	175340	170726
38	cgd1_1530-RA-p1	-0.00729033	21.07	0.02	Rpn5 like 26S proteasomal regulatory subunit 12 with PCI domain	2146062	2363127	2225195	2105353	2134939	1998920	2385312	2287271	2134939	1998920	2134939	1998920
39	cgd1_1540-RA-p1	0.14106030414034976	20.6	1.93	Dynein intermediate chain	1424302	1561889	1550098	1521539	1676543	1630444	1632457	1738544	1676543	1630444	1676543	1630444
40	cgd1_1550-RA-p1	0.1495204868087754	20.55	1.34	Uncharacterized protein	1394202	1431324	1540333	1464387	1600422	1512409	1710590	1645603	1600422	1512409	1600422	1512409
41	cgd1_1560-RA-p1	-0.222995799	18.86	1.9	transcription factor E2F/dimerization partner (TDP)	489103	576988	504487	487671	398363	440844	462848	460287	398363	440844	398363	440844
42	cgd1_1570-RA-p1	-0.312113117	20.52	3.21	Transcription factor E2F	1562113	1815814	1769075	1558670	1328490	1393176	1390867	1278831	1328490	1393176	1328490	1393176
43	cgd1_1600-RA-p1	0.004846995	17.68	0.01	HIT-like domain containing protein	279984	165983	214441	195048	203836	172394	243529	230213	203836	172394	203836	172394
44	cgd1_1620-RA-p1	0.092296565	18.24	0.84	RPB7 like OB fold RNA polymerase subunit	308484	300428	314658	277752	330343	308926	312298	328258	330343	308926	330343	308926
45	cgd1_1640-RA-p1	0.3117364137662193	20.81	4.11	PHD-finger/AT hook containing chromatin protein	1774912	1583861	1602089	1638416	2099619	2035174	1947431	2104596	2099619	2035174	2099619	2035174
46	cgd1_1650-RA-p1	-0.710616714	16.48	4.47	Uncharacterized protein	125298	117065	121752	103693	63772	63852	79388	79868	63772	63852	63772	63852
47	cgd1_1660-RA-p1	-0.023662654	20.8	0.14	60S ribosomal protein L36	1967541	1725521	1852445	1819218	1777131	1871243	1902060	1693978	1777131	1871243	1777131	1871243
48	cgd1_1680-RA-p1	0.44390107998143336	18.34	2.52	Insulinase like protease	266809	253543	310600	315658	399870	470032	343810	351412	399870	470032	399870	470032
49	cgd1_1710-RA-p1	0.066146121	20	0.45	Phosphoglycerate mutase	980883	1154948	984980	1000367	1141679	1084266	1026796	1054994	1141679	1084266	1141679	1084266
50	cgd1_1720-RA-p1	-0.230639356	19.76	1.77	SpoU type tRNA/rRNA methyltransferase	1080176	889143	937997	955083	813773	729615	860481	888492	813773	729615	813773	729615
51	cgd1_1740-RA-p1	0.083395949	18.44	0.66	DDRGK domain containing protein	355508	352022	331620	342696	342689	377298	366376	378336	342689	377298	342689	377298
52	cgd1_1760-RA-p1	0.025525726551464345	18	0.09	Cdc50p like membrane protein	289447	268023	246735	240121	284589	238197	275963	263714	284589	238197	284589	238197
53	cgd1_1770-RA-p1	-0.208758737	17.5	0.92	Rab5-interacting protein	213845	170004	217435	198292	191438	171864	174851	152736	191438	171864	191438	171864
54	cgd1_1780-RA-p1	0.40808293577733323	17.87	1.77	Uncharacterized protein	210830	206119			289937	263899			289937	263899	289937	263899
55	cgd1_1790-RA-p1	-0.009920975	13.62	0.02	RING domain containing membrane associated protein	12138	13502	12525	12315	12848	10292	14223	13076	12848	10292	12848	10292
56	cgd1_1800-RA-p1	-0.049758251	18.49	0.28	Transducin/WD-40 repeat containing protein	376083	360953	357341	403324	394144	344887	346957	361367	394144	344887	394144	344887
57	cgd1_180-RA-p1	1.8900808463115055	19.02	3.35	Uncharacterized protein	315033	241230			1017421	1026192			1017421	1026192	1017421	1026192
58	cgd1_1810-RA-p1	0.086990899	19.98	0.98	Uncharacterized protein	1060147	957040	1008853	985712	1022062	1064252	1070046	1103309	1022062	1064252	1022062	1064252
59	cgd1_1830-RA-p1	0.1896809066871299	17.84	1.63	TB2/DP1/HVA22 family integral membrane protein	248769	225936	203995	204240	269126	243735	239501	252209	269126	243735	269126	243735
60	cgd1_1860-RA-p1	0.06680773	18.5	0.35	translation initiation factor eIF-2B alpha subunit	356367	368099	361162	365047	408242	348792	389032	375740	408242	348792	408242	348792
61	cgd1_1870-RA-p1	-0.057243913	21.57	0.57	Uncharacterized protein	3298714	3126223	3191877	3057930	2995060	2920175	3191291	3077011	2995060	2920175	2995060	2920175
62	cgd1_1890-RA-p1	-0.236734748	20.37	2.64	Longin domain-containing Synaptobrevin	1478136	1573418	1396632	1425295	1205633	1196754	1261493	1319421	1205633	1196754	1205633	1196754
63	cgd1_1900-RA-p1	-0.022321883	19.25	0.1	Fur1p like uracil phosphoribosyltransferase	577377	676428	656398	600354	600058	573253	648196	648832	600058	573253	600058	573253
64	cgd1_190-RA-p1	-0.139715895	18.73	1.23	Narf-like protein nuclear prelamin A recognition factor	417146	466096	463238	481139	433620	417891	400828	405016	433620	417891	433620	417891
65	cgd1_1930-RA-p1	0.3279964441126282	18.36	2.91	Histone-binding protein RBBP4/WD40 repeat containing protein	255822	319908	308694	321981	369443	396664	364785	377800	369443	396664	369443	396664
66	cgd1_1940-RA-p1	0.33410327878551804	16.15	2.09	Ran-interacting Mog1 protein	65015	74313	65511	55265	82781	79770	81242	82338	82781	79770	82781	79770
67	cgd1_1950-RA-p1	0.2348857515770888	19.69	1.97	Uncharacterized protein with RING-type Zinc finger and CDC48 domain 2	690524	773817	835416	836520	907996	884889	935973	952336	907996	884889	907996	884889
68	cgd1_1960-RA-p1	-0.110112012	18.19	0.44	RNA polymerase III subunit Rpc25	373139	283776	307891	287927	270141	257511	323963	306941	270141	257511	270141	257511
69	cgd1_1970-RA-p1	-0.328676664	18.54	0.75	Golgi apparatus membrane protein TVP15	505906	318174	458518	456514	261942	298315	392124	442055	261942	298315	261942	298315
70	cgd1_1980-RA-p1	0.38189425203567495	16.49	1.84	Protein farnesyltransferase subunit beta/PFTB repeat	89328	66393	88898	79913	107305	98121	105858	108983	107305	98121	107305	98121
71	cgd1_1990-RA-p1	0.12557929410446178	19.61	1.23	tRNA(His) guanylyltransferase	788025	700745	782629	790584	890249	843226	799206	806682	890249	843226	890249	843226
72	cgd1_200-RA-p1	0.14777789193435353	17.94	1.65	ADP-ribosylation factor family	234672	233993	245917	241725	292152	256627	258655	253562	292152	256627	292152	256627
73	cgd1_2020-RA-p1	0.1485293451310632	17.59	0.66	Uncharacterized protein	227526	176608	178113	170561	192369	193378	225992	219194	192369	193378	192369	193378
74	cgd1_2030-RA-p1	0.24523215654873098	17.03	0.46	Transmembrane protein TauE-like	129618	115945			155687	135616			155687	135616	155687	135616
75	cgd1_2040-RA-p1	-0.078907554	22.52	0.8	Pyruvate kinase	6366173	5806516	6373900	6264393	5787349	5573111	6030732	6097008	5787349	5573111	5787349	5573111
76	cgd1_2050-RA-p1	-0.277633111	18.95	1.55	Uncharacterized protein with WD40 repeat	597237	515010	549901	567965	509244	378041	465498	496458	509244	378041	509244	378041
77	cgd1_2060-RA-p1	-0.022961646	20.58	0.06	Rab1 GTPase	1256624	1686247	1721287	1722022	1521784	1519383	1609356	1583789	1521784	1519383	1521784	1519383
78	cgd1_2070-RA-p1	0.20759837185478958	19.45	1.81	Uncharacterized protein	622987	735048	651816	658949	810026	726547	755441	786649	810026	726547	810026	726547
79	cgd1_2080-RA-p1	-0.182674126	16.09	0.36	Uncharacterized protein	48853	78547	84728	92569	76167	67533	63475	55548	76167	67533	76167	67533
80	cgd1_2090-RA-p1	0.2150731918888873	17.55	0.82	Uncharacterized protein	209193	135499	195865	182931	200408	199423	210558	219098	200408	199423	200408	199423
81	cgd1_2110-RA-p1	-0.113122701	17.22	0.88	Protein kinase with WD40 repeat	156035	159877	149756	171629	148231	137482	151643	151623	148231	137482	148231	137482
82	cgd1_2130-RA-p1	0.18549158179926906	21.59	1.53	Glutamine-tRNA synthetase	3049991	3166978	2802170	2825249	3722697	3016287	3255992	3498124	3722697	3016287	3722697	3016287
83	cgd1_2140-RA-p1	-0.175653754	19.07	1.06	Uncharacterized protein	550082	602083	582042	599061	452006	499530	529996	592956	452006	499530	452006	499530
84	cgd1_2160-RA-p1	0.096585125	17.68	0.68	GYF domain containing protein	195154	222060	199631	197309	232302	216648	203099	218276	232302	216648	232302	216648
85	cgd1_2170-RA-p1	0.20746226917951205	18.36	2.41	SET domain containing protein	313584	307646	324586	303245	364776	346020	373989	357562	364776	346020	364776	346020
86	cgd1_2180-RA-p1	-0.414580667	19.41	3.72	CDC48 like AAA ATPase	756742	747331	850918	861112	586588	595031	599262	627644	586588	595031	586588	595031
87	cgd1_2190-RA-p1	-0.126684776	16.76	0.78	K+/H+ antiporte	117233	117124	113033	116169	102716	93978	113384	115938	102716	93978	102716	93978
88	cgd1_2200-RA-p1	0.2495224375683449	19.02	1.61	Uncharacterized protein	493400	479223			578440	577704			578440	577704	578440	577704
89	cgd1_220-RA-p1	0.1912355838074511	17.86	1.55	Glycosylphosphatidylinositol transamidase	208273	208922	230298	247201	275866	237679	255904	250878	275866	237679	275866	237679
90	cgd1_2220-RA-p1	0.11004005597546396	19.38	0.66	Uncharacterized protein	643624	718429	656586	617802	741551	748838	712839	642891	741551	748838	741551	748838
91	cgd1_2230-RA-p1	-0.008542107	18.52	0.02	cytosolic iron-sulfur protein assembly protein CIAO-like protein	349152	373827	345356	445195	424440	364993	319172	396360	424440	364993	424440	364993
92	cgd1_2250-RA-p1	-0.04826183	17.51	0.07	LSM domain containing protein	230099	179532	178358	174043	137757	237307	184828	185652	137757	237307	137757	237307
93	cgd1_2260-RA-p1	0.063498856	17.83	0.36	RNA polymerase II B8 subunit	200156	242708	236618	235610	241766	239495	230973	241491	241766	239495	241766	239495
94	cgd1_2270-RA-p1	-0.266020356	19.43	1.81	40S ribosomal protein S26	814478	676978	869271	741545	622803	716244	664024	573893	622803	716244	622803	716244
95	cgd1_2280-RA-p1	0.10862481689444792	17.4	0.77	DnaJ domain containing protein	171801	173923	162258	158558	178299	189068	171248	179962	178299	189068	178299	189068
96	cgd1_2300-RA-p1	-0.332936449	16.64	1.12	Uncharacterized transmembrane Protein	105330	99131	125440	130618	112702	107535	72447	77411	112702	107535	112702	107535
97	cgd1_230-RA-p1	-0.384317683	19.6	4.39	Glycosyl transferase, family 1	871857	911931	908849	947034	726388	646042	701018	716707	726388	646042	726388	646042
98	cgd1_2330-RA-p1	0.096753415	17.74	0.67	SANT domain containing protein	189945	208365	218943	228952	240521	226106	217228	219610	240521	226106	240521	226106
99	cgd1_2340-RA-p1	-0.076143601	17.48	0.22	Rad1/Rec1/Rad17	168062	166811	213420	206456	191426	169268	180056	171430	191426	169268	191426	169268
100	cgd1_2350-RA-p1	0.14795527927969232	18.7	1.2	Uncharacterized protein	409803	372607	408568	431136	478076	457412	422294	438975	478076	457412	478076	457412
101	cgd1_2360-RA-p1	0.04571525	18.08	0.11	Serine/threonine-protein phosphatase	277789	267288	276171	270686	259245	238956	308897	329264	259245	238956	259245	238956
102	cgd1_2390-RA-p1	-0.554269469	15.16	3.78	Uncharacterized protein	51938	41536	42808	42231	28698	30264	29461	32782	28698	30264	28698	30264
103	cgd1_2400-RA-p1	-0.072383042	17.99	0.28	Uncharacterized secreted protein	229033	307915	274401	262510	281924	249882	245740	240083	281924	249882	281924	249882
104	cgd1_2403-RA-p1	0.2693499816167524	17.07	0.93	unspecified product			141569	110681			159592	142625
105	cgd1_240-RA-p1	-0.091602174	18.62	0.31	Signal peptide region containing protein	475187	381069	395006	420128	415668	352879	386399	411288	415668	352879	415668	352879
106	cgd1_2420-RA-p1	0.091170802	19.59	0.43	YrdC-like/ Putative GTP-binding controlling metal-binding domain containing protein	823603	695832	753828	785597	862527	705402	823244	872443	862527	705402	862527	705402
107	cgd1_2440-RA-p1	0.28245163285502173	19.02	1.75	Uncharacterized signal peptide-containing protein	571335	425981	468267	480062	605949	521825	598049	633111	605949	521825	605949	521825
108	cgd1_2450-RA-p1	0.039898512	20.66	0.28	ELP3-like acetyltransferase	1668173	1599855	1625970	1653627	1689192	1617925	1676172	1749678	1689192	1617925	1689192	1617925
109	cgd1_2460-RA-p1	-0.11979977	17.87	0.16	Uncharacterized protein	353787	174582	255933	247103	167955	273040	241666	252847	167955	273040	167955	273040
110	cgd1_2470-RA-p1	0.12224529876936074	20.15	1.08	Serine/threonine-protein phosphatase 2A activator	1119094	1122023	1119198	1099877	1201534	1152045	1257058	1246684	1201534	1152045	1201534	1152045
111	cgd1_2480-RA-p1	0.08556611	19.96	0.78	Actin family	1001708	933311	1004514	1013388	997120	1020009	1060740	1118333	997120	1020009	997120	1020009
112	cgd1_2490-RA-p1	-0.098435096	19.96	0.42	Proteasome subunit beta type	1186349	1010311	1077558	966525	962513	927505	1028659	1034664	962513	927505	962513	927505
113	cgd1_2500-RA-p1	-0.073675207	20.65	0.63	Signal recognition particle SPR68	1607042	1704133	1676094	1776759	1699795	1502652	1564647	1663690	1699795	1502652	1699795	1502652
114	cgd1_250-RA-p1	0.14725129998737074	18.64	0.59	ATP-dependent RNA helicase	415157	361080			432955	424647			432955	424647	432955	424647
115	cgd1_2510-RA-p1	-0.116351385	16.66	0.65	Uncharacterized protein	114393	113241	107228	96911	98504	96667	104320	98150	98504	96667	98504	96667
116	cgd1_2530-RA-p1	-0.000969849	20.57	0	TRAFAC type P-loop Gtpase with Kinesin motor domain	1581799	1621275	1521261	1526118	1538530	1553949	1561601	1590447	1538530	1553949	1538530	1553949
117	cgd1_2540-RA-p1	-0.110114715	19.28	0.34	Filamin repeat/Immunoglobulin-like fold containing protein	723597	601007			603683	618403			603683	618403	603683	618403
118	cgd1_2550-RA-p1	0.5766601041759962	16.68	2.13	Ctr copper transporter	104216	75639	85039	81311	131486	118358	120727	143528	131486	118358	131486	118358
119	cgd1_2560-RA-p1	0.11421450879355888	19.56	1.13	Tom40p like translocase	712705	796193	730489	744526	845408	755465	831471	797668	845408	755465	845408	755465
120	cgd1_2580-RA-p1	-0.24642491	19.05	1.57	small GTPase Arf family protein	582551	599116			507549	488657			507549	488657	507549	488657
121	cgd1_2590-RA-p1	0.14734964475599455	16.43	1.31	CHY/RING-type zinc finger containing PGPD14 protein	85552	84748	82458	82454	92143	83274	101188	95527	92143	83274	92143	83274
122	cgd1_2600-RA-p1	0.11701504630338633	20.44	0.74	Transcription factor TAF5p/TBP associated protein	1308909	1251508	1462704	1456380	1571968	1370037	1462453	1532556	1571968	1370037	1571968	1370037
123	cgd1_260-RA-p1	-0.108060835	17.11	0.55	Signal peptide region containing protein	132819	140480	158653	158804	143620	148395	136915	119394	143620	148395	143620	148395
124	cgd1_2620-RA-p1	-0.016584009	17.71	0.03	Sodium/calcium exchanger protein	199065	233101			200442	226237			200442	226237	200442	226237
125	cgd1_2630-RA-p1	0.5426983823403226	17.24	4.17	Protein kinase domain containing protein	122276	111851	145214	135051	191545	191242	187686	175661	191545	191242	191545	191242
126	cgd1_2650-RA-p1	0.33020977868326185	19.5	3.81	Helicase associated domain containing protein	649907	634943	655371	697987	878064	835510	801208	802250	878064	835510	878064	835510
127	cgd1_2660-RA-p1	-0.107569915	18.74	0.31	Acetyltransferase (GNAT) family	467549	441075			384897	461563			384897	461563	384897	461563
128	cgd1_2670-RA-p1	0.5779588525941524	15.02	1.55	Ankyrin repeat containing protein	25513	35477	25185	24024	51465	44609	36594	32365	51465	44609	51465	44609
129	cgd1_2680-RA-p1	0.18487687671992603	18.14	0.85	Methyltransferase domain containing protein	246475	254369	292126	291264	358292	345862	265745	270460	358292	345862	358292	345862
130	cgd1_2700-RA-p1	0.10928500023987553	19.74	0.85	Methionine aminopeptidase	947628	761413	853952	821104	921115	898191	921432	898539	921115	898191	921115	898191
131	cgd1_270-RA-p1	0.044611153417175586	18.77	0.4	C2H2-type Zinc finger domain containing protein	419256	455336	442687	438808	441300	454458	460500	454403	441300	454458	441300	454458
132	cgd1_2710-RA-p1	0.082506314	20.14	0.69	RNA polymerase II B3 subunit	1059793	1066750	1175805	1201192	1262209	1204963	1159343	1138315	1262209	1204963	1262209	1204963
133	cgd1_2730-RA-p1	0.24629504411801406	20.31	2.67	RNA recognition motif domain containing protein	1170909	1143370	1259056	1215323	1419255	1367452	1408851	1483125	1419255	1367452	1419255	1367452
134	cgd1_2740-RA-p1	0.15729316855802722	19.73	2.07	Centromere/kinetochore protein	858836	828961	796722	811126	928891	876404	929387	940532	928891	876404	928891	876404
135	cgd1_2750-RA-p1	0.5132895164721454	18.36	2.28	AAA superfamily Atpase	270758	291764			422574	380838			422574	380838	422574	380838
136	cgd1_2760-RA-p1	-0.097213158	21.37	1.21	Ribosome-binding ATPase YchF/Obg-like ATPase 1	2924988	2657306	2789009	2818703	2668021	2607556	2601582	2578388	2668021	2607556	2668021	2607556
137	cgd1_2770-RA-p1	0.2646419569373677	20.27	3.85	DNA-directed RNA polymerase subunit beta	1203116	1126777	1146931	1136229	1420128	1341734	1397059	1382295	1420128	1341734	1420128	1341734
138	cgd1_2783-RA-p1	0.18767431664356948	17.91	0.91	Uncharacterized protein	250362	241309	223665	207611	247022	253538	294345	256057	247022	253538	247022	253538
139	cgd1_2790-RA-p1	-0.05047704	17.99	0.07	Ubiquitin-fold modifier 1	314158	310865	226391	224907	252851	288615	290035	204252	252851	288615	252851	288615
140	cgd1_2800-RA-p1	-0.209125602	16.98	0.34	Mediator complex subunit Med7	172276	121308	140691	128461	84531	164421	140547	108279	84531	164421	84531	164421
141	cgd1_280-RA-p1	-0.174904416	21.47	2.07	Short-chain dehydrogenase/reductase SDR	3185490	2952602	3127526	3080503	2670720	2604577	2872911	2791966	2670720	2604577	2670720	2604577
142	cgd1_2810-RA-p1	0.1516477028950547	16.77	0.96	Methyltransferase TRM13	107132	106497	105727	103484	107471	108903	125808	129087	107471	108903	107471	108903
143	cgd1_2830-RA-p1	-0.144507173	19.9	0.61	Target SNARE coiled-coil homology domain containing protein	1045919	953523	1057387	1054851	752631	1068130	987295	938852	752631	1068130	752631	1068130
144	cgd1_2840-RA-p1	0.19515436415450083	19.87	1.88	Cleavage/polyadenylation specificity factor A subunit/Mono-functional DNA-alkylating methyl methanesulfonate domain containing protein	944016	849199	882650	917873	1067052	943370	1025557	1080740	1067052	943370	1067052	943370
145	cgd1_2860-RA-p1	0.3524275554413592	16.8	2.33	UbiE/COQ5 methyltransferase	88714	91035	113560	113839	139160	134406	120225	123355	139160	134406	139160	134406
146	cgd1_2870-RA-p1	0.075100657	19.73	0.8	Hemimethylated DNA-binding/Glucosidase II beta subunit-like domain containing protein	834619	851647	885171	825556	899203	833559	944953	903125	899203	833559	899203	833559
147	cgd1_2890-RA-p1	0.25439538438207876	20.12	3.52	Beta transducin-like protein with WD40 repeat	1069544	998927	1035577	1058032	1313192	1186426	1207496	1259742	1313192	1186426	1313192	1186426
148	cgd1_2900-RA-p1	0.7601893035746681	15.72	3.11	Uncharacterized protein	38022	32056	47695	50995	83363	68655	63307	67328	83363	68655	83363	68655
149	cgd1_290-RA-p1	0.45626302683505315	21.09	4.31	Ubiquitin carboxyl-terminal hydrolase/Ubiquitin family	1863786	1759848	2068069	1949793	2839984	2633682	2601633	2408213	2839984	2633682	2839984	2633682
150	cgd1_2910-RA-p1	0.1715200999759645	18.36	1.57	LSM domain containing protein	286439	321331	326566	338997	356505	365782	360357	348869	356505	365782	356505	365782
151	cgd1_2920-RA-p1	-0.290200708	18.88	2.25	Golgi transport SNARE BOS1	558434	510276	552219	514506	364607	461250	469006	459095	364607	461250	364607	461250
152	cgd1_2950-RA-p1	0.11406507319170345	18.23	1.01	XAP5 protein	300257	305828	292557	285658	339969	332234	310591	300125	339969	332234	339969	332234
153	cgd1_2970-RA-p1	0.019829533201232152	20.09	0.07	DNAJ like chaperone	1129986	1051268	1125084	1116347	1135324	1082887	1115797	1149105	1135324	1082887	1135324	1082887
154	cgd1_2980-RA-p1	0.517168606	17.16	5.44	14-3-3 protein	114711	125842	128394	120248	166567	181017	170972	181365	166567	181017	166567	181017
155	cgd1_2990-RA-p1	0.093321398	16.58	0.21	CGI121/TPRKB	122947	80590	101732	79828	107823	95075	112541	90342	107823	95075	107823	95075
156	cgd1_3000-RA-p1	-0.099556638	22.19	0.61	60S ribosomal protein L27	4728004	5489191	4856838	4718507	4757615	4941274	4470063	4294616	4757615	4941274	4757615	4941274
157	cgd1_300-RA-p1	-0.023105037	18.82	0.05	40S ribosomal protein S21	488241	479098	470819	426035	408539	524808	518753	395679	408539	524808	408539	524808
158	cgd1_3010-RA-p1	0.03524863	18.13	0.09	ER lumen protein retaining receptor 1 KDEL recpetor 1	256475	271832	315403	297059	311793	253692	300270	303258	311793	253692	311793	253692
159	cgd1_3020-RA-p1	-0.019447278	22.89	0.07	Fructose-bisphosphate aldolase	7926966	8554690	7720378	7205541	6713931	7658625	8414306	8261398	6713931	7658625	6713931	7658625
160	cgd1_3030-RA-p1	-0.029116442	17.57	0.1	Uncharacterized protein with WD40 repeat	197320	194577			199872	184493			199872	184493	199872	184493
161	cgd1_3040-RA-p1	-0.043045683	20.99	0.25	Triosephosphate isomerase	1964935	2262546	2172355	2078256	1972915	2201728	2079830	1971711	1972915	2201728	1972915	2201728
162	cgd1_3060-RA-p1	-0.039959792	18.97	0.17	NodB homology domain containing protein	513849	527595			519633	493606			519633	493606	519633	493606
163	cgd1_3070-RA-p1	-0.317233981	19	3.3	Armadillo-type fold/WD40 repeat containing protein	645690	563208	565673	578124	494905	456606	459585	475184	494905	456606	494905	456606
164	cgd1_3080-RA-p1	0.011424636179754089	17.21	0.02	RNA recognition motif domain containing protein	143197	196149	133472	140389	154549	137704	152842	167011	154549	137704	154549	137704
165	cgd1_3090-RA-p1	0.074405011	16.05	0.26	Uncharacterized protein	56905	73430	69014	67077	66445	85359	63599	65911	66445	85359	66445	85359
166	cgd1_30-RA-p1	0.071098592	17.89	0.46	membrane associated protein	265290	240445	222893	219623	253202	250337	246647	243251	253202	250337	253202	250337
167	cgd1_3100-RA-p1	0.055587733	16.15	0.17	Uncharacterized protein with WD40-repeat	90726	63356	68044	65774	75876	72936	72777	74517	75876	72936	75876	72936
168	cgd1_310-RA-p1	0.095249209	19.61	0.5	AP endonuclease 2	667046	871553	786549	795765	895265	847207	791341	789491	895265	847207	895265	847207
169	cgd1_3130-RA-p1	0.5641532145994805	15.68	0.99	Sas10/Utp3/C1D-like protein	40932	37596	46793	48284	87109	80649	46310	51069	87109	80649	87109	80649
170	cgd1_3140-RA-p1	-0.263193655	20.63	2.26	Adenylate kinase/UMP-CMP kinase	1778195	1660396	1935572	1764112	1546153	1440656	1497720	1456688	1546153	1440656	1546153	1440656
171	cgd1_3160-RA-p1	0.033412300482339674	20.94	0.24	mRNA 3 end processing protein RNA14 with HAT repeats	2055728	1885401	1966151	2069554	2087419	1989079	2002771	2080666	2087419	1989079	2087419	1989079
172	cgd1_3170-RA-p1	-0.091537115	19.83	0.97	PH domain-containing protein	1029347	979545	919532	918959	941022	864556	898558	904249	941022	864556	941022	864556
173	cgd1_3190-RA-p1	-0.082447415	18.64	0.33	Uncharacterized protein	495314	408599	391882	391670	413681	342280	409595	426163	413681	342280	413681	342280
174	cgd1_3200-RA-p1	-0.166837353	19.64	0.7	Endoplasmic reticulum-based factor for assembly of V-ATPase	719897	820270	937945	1022784	762057	844433	723634	765992	762057	844433	762057	844433
175	cgd1_320-RA-p1	0.11820847304291604	20.11	0.97	Oxysterol-binding protein	1063234	1061368	1036706	1173743	1189236	1182421	1103393	1228261	1189236	1182421	1189236	1182421
176	cgd1_3210-RA-p1	0.025670553	21.55	0.16	Uncharacterized protein	2927085	2968721	3078973	3197291	2976595	3056377	3095601	3261606	2976595	3056377	2976595	3056377
177	cgd1_3220-RA-p1	0.23604309980066418	20.01	2.16	Erythrocyte membrane-associated antigen	910451	882196	1073133	1035427	1181584	1097394	1161743	1139938	1181584	1097394	1181584	1097394
178	cgd1_3240-RA-p1	0.27081348239922676	21.06	2.96	Uncharacterized protein	1974611	1914354	2019506	2039871	2551588	2219519	2354217	2474729	2551588	2219519	2551588	2219519
179	cgd1_3260-RA-p1	-0.157281427	17.78	1.93	Uncharacterized protein	241250	229712	231677	250496	227679	211067	200514	215805	227679	211067	227679	211067
180	cgd1_3300-RA-p1	0.25433971245583464	18.12	2.27	CDK-activating kinase assembly factor MAT1	258516	234178	270382	280007	327967	312786	302181	299289	327967	312786	327967	312786
181	cgd1_330-RA-p1	0.055998622527283715	22.53	0.83	CDC48 like AAA ATPase	5980508	6104642	5848265	5893908	6193665	6189119	6164715	6219682	6193665	6189119	6193665	6189119
182	cgd1_3310-RA-p1	0.38168639173660424	16.34	1.43	Cyclin	94244	55249	74344	71654	107297	79981	94983	98049	107297	79981	107297	79981
183	cgd1_3320-RA-p1	0.084209412	18.16	1.01	RING domain containing protein	291698	293305	278930	278065	308413	317382	291925	293297	308413	317382	308413	317382
184	cgd1_3330-RA-p1	0.9518626031197712	17.56	1.96	Uncharacterized protein	129293	149840			233484	310472			233484	310472	233484	310472
185	cgd1_3340-RA-p1	0.12967571920794896	20.31	1.2	HAD-superfamily hydrolase subfamily IIB	1280225	1301797	1228859	1152488	1280815	1280318	1461313	1411125	1280815	1280318	1280815	1280318
186	cgd1_3343-RA-p1	0.7704688733091061	18.92	1.52	Tubulin binding cofactor A	408212	349343	384211	375536	443413	1141144	720597	477809	443413	1141144	443413	1141144
187	cgd1_3360-RA-p1	0.07652903	18.93	1.1	ATP-dependent zinc metalloprotease FtsH	484344	494025	492010	473487	515895	513354	508423	511836	515895	513354	515895	513354
188	cgd1_3390-RA-p1	0.061896863	17.57	0.17	Vps4 oligomerisation/MIT/ AAA-type ATPase domain containing protein	240796	152784	187049	188715	187314	189208	206312	210856	187314	189208	187314	189208
189	cgd1_3400-RA-p1	0.3649034239677853	19.58	1.77	Uncharacterized protein	563937	634621	800448	791749	871765	875094	896351	912264	871765	875094	871765	875094
190	cgd1_340-RA-p1	0.092980254	19.14	1.05	machado-Joseph disease protein like domain/UBX domain containing protein	562965	541686	558595	569450	610894	562296	590061	619318	610894	562296	610894	562296
191	cgd1_3440-RA-p1	-0.158188742	17.82	1	tRNA-dihydrouridine synthase	226157	231271	256325	263357	220871	225349	215929	211877	220871	225349	220871	225349
192	cgd1_3460-RA-p1	0.009702013	18.61	0.03	F-actin-capping protein subunit beta	450263	372580	403146	370583	395097	402026	414272	391267	395097	402026	395097	402026
193	cgd1_3470-RA-p1	0.086427028	16.71	0.75	Forkhead-associated (FHA) domain containing protein	109401	106162	107992	94355	108620	111939	113473	109003	108620	111939	108620	111939
194	cgd1_3480-RA-p1	0.010347945839441763	20.93	0.04	Eukaryotic translation initiation factor 3 subunit M	1726782	2247296	2015950	1993086	2120415	1974911	1970106	1944938	2120415	1974911	2120415	1974911
195	cgd1_3490-RA-p1	-0.126981539	18.7	0.28	Uncharacterized protein	402367	421636	498491	470149	325077	518940	410558	403715	325077	518940	325077	518940
196	cgd1_3500-RA-p1	-0.046998378	19.76	0.27	Thrombospondin related adhesive protein	805118	967096	943552	897578	842043	866353	864210	918178	842043	866353	842043	866353
197	cgd1_3510-RA-p1	-0.089543111	18.17	0.68	PAN domain/Thrombospondin type-1 (TSP1) repeat containing protein	283688	303971	316199	314044	291209	272504	283467	296978	291209	272504	291209	272504
198	cgd1_3530-RA-p1	0.061649693756820056	21.23	0.27	RNA recognition motif domain containing protein	2242353	2411028	2528495	2455341	2465452	2779141	2454799	2367505	2465452	2779141	2465452	2779141
199	cgd1_3540-RA-p1	0.099846032	21.21	0.77	Tetratricopeptide repeat containing protein	2383158	2172021	2415978	2414340	2581015	2472751	2486202	2509733	2581015	2472751	2581015	2472751
200	cgd1_3543-RA-p1	-0.410107776	19.02	0.82	Uncharacterized protein	650163	687757	448458	698530	497686	541760	428866	388562	497686	541760	497686	541760
201	cgd1_3550-RA-p1	0.14668876767479233	19.53	2.26	Apple domain containing protein	738364	686400	723348	723044	785667	758324	809405	825528	785667	758324	785667	758324
202	cgd1_3560-RA-p1	0.11835186753230431	17.82	0.62	Uncharacterized protein	203087	245655	201128	244799	251443	220922	260737	235459	251443	220922	251443	220922
203	cgd1_3570-RA-p1	0.1164935905329827	21.65	0.28	Myosin regulatory light chain	3520133	3324694	2726708	3126398	3441041	3830561	4104801	2546956	3441041	3830561	3441041	3830561
204	cgd1_3580-RA-p1	-0.08956076	16.98	0.09	Uncharacterized protein	171732	140068	106980	124457	149684	137856	105840	114398	149684	137856	149684	137856
205	cgd1_3590-RA-p1	0.5667646944678317	16.92	2.24	Uncharacterized protein	108525	96089			159206	143704			159206	143704	159206	143704
206	cgd1_3600-RA-p1	-0.031022497	16.91	0.12	unspecified product	126867	129346	120874	119626	118300	106650	133197	129558	118300	106650	118300	106650
207	cgd1_360-RA-p1	-0.410195783	18.35	2.93	Nucleolar complex protein 2	384324	401964	373371	378289	323517	317479	259758	262267	323517	317479	323517	317479
208	cgd1_3610-RA-p1	-0.301307052	19.66	2.55	Patatin-like phospholipase domain containing protein	876731	984696	887030	939055	813149	794435	693486	696180	813149	794435	813149	794435
209	cgd1_3620-RA-p1	0.1633174558181949	16.89	1.16	Transcription factor TAF7p/TAFII55	125415	111302	115029	109390	121812	117439	137522	140416	121812	117439	121812	117439
210	cgd1_3630-RA-p1	0.20977608303031658	20.92	3.09	Dynein family light intermediate chain	1845365	1818178	1867823	1829401	2032445	2095379	2155337	2234407	2032445	2095379	2032445	2095379
211	cgd1_3640-RA-p1	-0.028570814	20.16	0.32	Uncharacterized protein	1191265	1199136	1171656	1158587	1186479	1150072	1144786	1146815	1186479	1150072	1186479	1150072
212	cgd1_3650-RA-p1	-0.189731239	20.66	0.75	Uncharacterized protein	1494521	2144712	1740985	1741564	1794643	1560425	1465978	1398936	1794643	1560425	1794643	1560425
213	cgd1_3660-RA-p1	0.3691434656552488	18.87	3.97	PITH domain containing protein	448129	400835	433593	409510	545169	565217	532367	541067	545169	565217	545169	565217
214	cgd1_3670-RA-p1	0.18306825853608188	21.19	2.58	Chromo domain/ SNF2 Atpase/Helicase domain containing protein	2281881	2245454	2229827	2249477	2577064	2512740	2538625	2597257	2577064	2512740	2577064	2512740
215	cgd1_3690-RA-p1	0.5115321833703064	20.41	2.85	Aspartyl (Acid) protease	1145662	1172077	1192026	1173996	1959663	1894355	1551748	1347247	1959663	1894355	1959663	1894355
216	cgd1_370-RA-p1	0.3106697270662586	19.89	2.76	carboxypeptidase A with signal peptide region	961185	925713	811557	809420	1121948	1089344	1064254	1063353	1121948	1089344	1121948	1089344
217	cgd1_3710-RA-p1	-0.313972227	21.84	3.31	Acetyl-coenzyme A synthetase	4462861	3786291	4252747	4246149	3208697	3206098	3471192	3578061	3208697	3206098	3208697	3206098
218	cgd1_3730-RA-p1	0.010274591259523902	21.3	0.05	Glucosamine-fructose-6-phosphate aminotransferase/Sugar isomerase (SIS)	2644061	2333819	2539109	2770644	2732976	2607333	2437538	2571514	2732976	2607333	2732976	2607333
219	cgd1_3750-RA-p1	1.0000273631579475	18.08	5.89	Phospholipase/carboxylesterase/thioesterase	192939	177063	220766	196480	444694	411721	356035	363742	444694	411721	444694	411721
220	cgd1_3780-RA-p1	0.11178538710388253	23.51	0.76	Uncharacterized signal peptide-containing protein	12581874	12112433	11067072	10344777	12398671	12155937	12616357	12509388	12398671	12155937	12398671	12155937
221	cgd1_3790-RA-p1	-0.027628492	22.29	0.19	Uncharacterized protein	5479416	5325686	4845036	5069137	5184093	4888696	5073568	5162898	5184093	4888696	5184093	4888696
222	cgd1_3800-RA-p1	0.18243211936562176	14.56	0.83	Uncharacterized protein	26849	21404	21850	21202	24296	26839	23104	29307	24296	26839	24296	26839
223	cgd1_3810-RA-p1	0.1828564715461738	21.9	2	Uncharacterized protein	3980795	3864883	3413539	3501121	4038236	4279981	4174743	4230932	4038236	4279981	4038236	4279981
224	cgd1_3820-RA-p1	-0.007974243	18.51	0.01	Uncharacterized protein	415004	339763			360203	387150			360203	387150	360203	387150
225	cgd1_3840-RA-p1	0.13523676433453247	19.59	0.69	Insulinase-like peptidase/telomeric protein	843469	674735	746290	766446	849260	763689	831932	877785	849260	763689	849260	763689
226	cgd1_3850-RA-p1	0.008167091	19.86	0.02	Uncharacterized Secreted Protein (SKSR gene family)	1021297	857664	985654	945540	1076008	978943	909056	872055	1076008	978943	1076008	978943
227	cgd1_390-RA-p1	0.2484838809027039	20.11	0.65	Uncharacterized protein	1079389	1078271	993971	1014382	864362	1648334	1286687	1274887	864362	1648334	864362	1648334
228	cgd1_400-RA-p1	-0.130982215	19.34	1.69	CMGC/MAPK group Protein kinase	681681	649937	721363	723118	641006	636169	623258	632403	641006	636169	641006	636169
229	cgd1_40-RA-p1	0.10945299404669839	17.93	0.16	UDP-galactose transporter/UAA transporter	238491	221056	226728	277055	314041	179669	301738	263480	314041	179669	314041	179669
230	cgd1_410-RA-p1	0.36646375	18.53	2.7	Ubiquitin-conjugating enzyme E2	316025	386234	317675	319580	466191	462707	410200	386843	466191	462707	466191	462707
231	cgd1_420-RA-p1	-0.187444008	19.73	0.84	Proteasome subunit beta type	917294	950278	971273	875282	901674	847861	774048	744735	901674	847861	901674	847861
232	cgd1_430-RA-p1	-0.396689764	19.03	3.12	emp24/gp25L/p24 family/GOLD domain containing protein	650148	633074	597916	577736	460107	405488	513121	494443	460107	405488	460107	405488
233	cgd1_440-RA-p1	-0.118456581	20.14	0.8	Signal peptidase I	1303138	1151348	1215061	1166900	1050582	1026981	1231551	1152786	1050582	1026981	1050582	1026981
234	cgd1_450-RA-p1	-0.024389773	20.44	0.1	Uncharacterized protein	1288980	1459538	1505542	1503178	1351142	1488353	1432435	1381385	1351142	1488353	1351142	1488353
235	cgd1_470-RA-p1	0.16915976229281426	19.5	1.52	Armadillo-type fold/Signal peptide region containing protein	719423	654736	710792	715223	841212	855223	736587	722294	841212	855223	841212	855223
236	cgd1_480-RA-p1	0.14279718288076637	17.42	0.45	Uncharacterized protein	196913	151841	162551	157481	192466	149885	197146	199952	192466	149885	192466	149885
237	cgd1_493-RA-p1	0.095148318	18.06	0.08	Uncharacterized protein	280641	183927	311164	302245	195960	527593	247365	247120	195960	527593	195960	527593
238	cgd1_500-RA-p1	0.382411217	16.74	2.32	Exonuclease V	104617	81539	98861	99617	120401	116863	132950	129658	120401	116863	120401	116863
239	cgd1_50-RA-p1	0.10748054382735717	19.04	0.75	Uncharacterized protein with Tetratricopeptide repeat	527113	456085	547791	547636	582456	573115	537258	541737	582456	573115	582456	573115
240	cgd1_510-RA-p1	0.006524938	19.13	0.04	Uncharacterized protein	543081	609096	576643	567236	588022	584640	559674	572611	588022	584640	588022	584640
241	cgd1_520-RA-p1	0.036494094453722425	19.75	0.07	V-type proton ATPase proteolipid subunit	986834	787956	838818	871619	910809	689304	1015691	986471	910809	689304	910809	689304
242	cgd1_530-RA-p1	-0.007556013	18.14	0.01	H/ACA ribonucleoprotein complex subunit Nop10	382941	235258	280255	276087	302119	298327	315258	240237	302119	298327	302119	298327
243	cgd1_543-RA-p1	-0.026147178	16.33	0.07	C2H2-type Zinc finger containing protein	81845	90310	82648	78956	78916	102985	75527	73083	78916	102985	78916	102985
244	cgd1_550-RA-p1	0.5026803886725837	18.92	1.75	Uncharacterized protein	440415	391977			629399	550605			629399	550605	629399	550605
245	cgd1_570-RA-p1	-0.043548361	19.94	0.22	Translocation protein Sec66	1091794	938450	1039201	1019626	940072	962703	1040477	1021807	940072	962703	940072	962703
246	cgd1_580-RA-p1	0.1779547522869791	21.53	2.07	Dynamin-like protein	2734288	2673744	2959691	3017862	3168304	3375827	3129862	3194893	3168304	3375827	3168304	3375827
247	cgd1_590-RA-p1	-0.109168192	23.15	1.62	Uncharacterized protein	9670463	9857043	9490316	9615879	9029343	8728162	8975187	9086351	9029343	8728162	9029343	8728162
248	cgd1_610-RA-p1	-0.212771432	17.35	1.2	U3 small nucleolar RNA-associated protein 11	171072	195127	182200	173182	140714	183008	155736	145597	140714	183008	140714	183008
249	cgd1_620-RA-p1	0.007514889	21.63	0.02	Uncharacterized protein	2771262	3856890	3228514	3222058	3268647	3435769	3158283	3200787	3268647	3435769	3268647	3435769
250	cgd1_630-RA-p1	-0.165010564	18.49	0.68	Uncharacterized protein	487748	378620	355270	351088	308392	345965	367763	371515	308392	345965	308392	345965
251	cgd1_640-RA-p1	0.025727567889234138	24.65	0.14	Signal peptide region containing protein	27942076	26438014	25852687	24238663	26476720	27742247	26153162	25879203	26476720	27742247	26476720	27742247
252	cgd1_650-RA-p1	-0.00597367	21.71	0.04	Uncharacterized Secreted Protein (CpLSP gene family)	3583010	3370319	3388710	3433587	3407604	3371029	3452901	3484276	3407604	3371029	3407604	3371029
253	cgd1_660-RA-p1	-0.077560732	20.43	0.1	Signal peptide region containing protein	1317952	1707807	1282104	1535383	1668071	1776619	1248864	965521	1668071	1776619	1668071	1776619
254	cgd1_670-RA-p1	0.30857259031632367	17.97	1.34	Signal peptide region containing protein	239664	220959			286373	283636			286373	283636	286373	283636
255	cgd1_690-RA-p1	0.3616160560045003	16.85	1.17	Uncharacterized protein			109446	98957			131088	136395
256	cgd1_700-RA-p1	0.37524875288900716	21.04	3.31	ABC transporter	1969589	1901408	1842083	1886207	2812046	2397089	2345360	2329581	2812046	2397089	2812046	2397089
257	cgd1_70-RA-p1	0.096785189	16.49	0.48	Uncharacterized protein	103501	82037	85875	85204	84265	94124	103719	98768	84265	94124	84265	94124
258	cgd1_730-RA-p1	0.008748822	18.04	0.04	Glutamine cyclotransferase	262573	252979	285239	275433	279407	284886	276208	243193	279407	284886	279407	284886
259	cgd1_733-RA-p1	0.14951471294000385	16.47	0.58	unspecified product	109887	71136	84674	83029	96704	92206	102762	90785	96704	92206	96704	92206
260	cgd1_740-RA-p1	0.03005935	17.1	0.11	SPRY/Peptidase C14 p20 domain containing protein	146100	124682	133714	154178	150426	144968	128723	145411	150426	144968	150426	144968
261	cgd1_750-RA-p1	0.063359986	24.19	0.68	Dynein heavy chain	19098149	18450271	18608198	18835249	20164987	18422911	19489057	20333668	20164987	18422911	20164987	18422911
262	cgd1_760-RA-p1	-0.09433913	19.99	0.77	Dual specificity phosphatase	972528	1057025	1141818	1129241	1026406	967181	1006768	1020984	1026406	967181	1026406	967181
263	cgd1_770-RA-p1	-0.071025828	17.74	0.14	Uncharacterized protein with Tetratricopeptide-like helical	243111	206785			218940	208082			218940	208082	218940	208082
264	cgd1_780-RA-p1	-0.295451832	20.18	2.04	Uncharacterized protein	1383894	1305674	1398497	1170784	1105158	958024	1172486	1050529	1105158	958024	1105158	958024
265	cgd1_790-RA-p1	0.1148641266840329	18.07	1.19	Uncharacterized protein	275105	280123	257405	248300	291813	276498	283733	295832	291813	276498	291813	276498
266	cgd1_800-RA-p1	-0.081640953	20.58	0.97	Protein disulfide isomerase	1603757	1555586	1644388	1629677	1621736	1530437	1469667	1461566	1621736	1530437	1621736	1530437
267	cgd1_80-RA-p1	0.14948020293596187	16.98	1.46	Uncharacterized protein	134842	124256	120886	112400	131760	135822	139434	138088	131760	135822	131760	135822
268	cgd1_820-RA-p1	-0.058187521	19.3	0.21	Palmitoyltransferase	533750	673681	737910	707053	660523	648915	601030	619742	660523	648915	660523	648915
269	cgd1_830-RA-p1	0.09830473	20.36	0.84	Sen1p/ NAM7 like superfamily I RNA helicase	1335322	1189817	1327627	1370188	1469694	1388623	1364476	1363064	1469694	1388623	1469694	1388623
270	cgd1_840-RA-p1	0.5098150936719001	14.26	1.71	Meiotic nuclear division protein 1	16298	14701	19782	15518	17370	24443	25804	27594	17370	24443	17370	24443
271	cgd1_843-RA-p1	-0.379625122	16.43	0.8	Uncharacterized protein	77015	137844	99880	96996	97451	64501	71780	79566	97451	64501	97451	64501
272	cgd1_850-RA-p1	-0.141692717	21.63	0.28	40S ribosomal protein S19	3688221	3209822	3357377	3424986	2250674	4480599	2987482	3050618	2250674	4480599	2250674	4480599
273	cgd1_870-RA-p1	-0.152552195	21.2	0.68	Peptidyl-prolyl cis-trans isomerase	2562637	2329423	2678339	2609019	2599804	2447370	2137451	2009327	2599804	2447370	2599804	2447370
274	cgd1_880-RA-p1	0.004655682	22.2	0.02	Eukaryotic initiation factor 4A	4831153	4585305	4941024	4896770	5028639	4706047	4811017	4768789	5028639	4706047	5028639	4706047
275	cgd1_890-RA-p1	-0.109377149	20.1	1	Protein kinase domain containing protein	1276120	1165785	1105058	1124931	1058647	1052696	1118907	1095141	1058647	1052696	1058647	1052696
276	cgd1_90-RA-p1	0.17736082933619812	19.69	1.9	transcription factor subunit TAF6	814584	846913	760591	766835	891040	829241	922741	965014	891040	829241	891040	829241
277	cgd1_920-RA-p1	0.062689873	20.98	0.54	Actin	1987347	2107898	2064576	1922150	2106976	2023482	2125552	2182716	2106976	2023482	2106976	2023482
278	cgd1_930-RA-p1	0.018431183	20	0.05	U2 snrnp-specific A protein	1035427	970033	1087097	1088128	1114830	1178332	1026438	927339	1114830	1178332	1114830	1178332
279	cgd1_950-RA-p1	-0.139521438	21.01	0.97	Uncharacterized protein with Ankyrin repeat	2145323	2421828	2233757	2084991	1815948	1931744	2152185	2176923	1815948	1931744	1815948	1931744
280	cgd1_980-RA-p1	0.049395094	21.02	0.49	RNase L inhibitor-like protein	2014852	2096159	2157693	2101613	2166722	2158704	2189243	2144851	2166722	2158704	2166722	2158704
281	cgd1_990-RA-p1	0.19282498069456722	19.04	1.51	Pyridine nucleotide/ NAD(P) transhydrogenase alpha plus beta subunit	511020	499570	506162	504307	612178	591530	545549	563007	612178	591530	612178	591530
282	cgd2_1020-RA-p1	-0.081651381	21.67	0.86	Proteasome regulatory subunit Rpn9	3307731	3453760	3484112	3463479	3289064	3048819	3306391	3315513	3289064	3048819	3289064	3048819
283	cgd2_1030-RA-p1	-0.460161326	17.29	3.35	Mitochondrial carrier protein	217378	180605	176542	181733	141865	133541	133395	139158	141865	133541	141865	133541
284	cgd2_1040-RA-p1	0.45752233924344665	18.66	1.75	Flavohemoprotein b5 plus b5R cytochrome b-type NAD(P)H oxidoreductase	320476	298173	410326	397013	550500	528955	424558	447709	550500	528955	550500	528955
285	cgd2_1050-RA-p1	0.033234714	17.71	0.13	Uncharacterized protein	214288	222151	206742	205227	239954	226435	198628	205217	239954	226435	239954	226435
286	cgd2_1070-RA-p1	-0.20709673	21.45	0.46	40S ribosomal protein S25	3234373	3511177	2761829	2841434	2010975	3745481	2623570	2539808	2010975	3745481	2010975	3745481
287	cgd2_1090-RA-p1	-0.147268103	19.5	0.37	O-acyltransferase	858728	609580	846963	825657	662177	618514	774305	767336	662177	618514	662177	618514
288	cgd2_110-RA-p1	0.131861879	19.35	1.57	DEAD/DEAH box helicase domain containing protein	661619	649138	638110	604909	740726	686817	670298	700715	740726	686817	740726	686817
289	cgd2_1110-RA-p1	-0.016406676	17.34	0.03	Silencer-associated factor/Phospholipase D-like domain containing protein	159582	147051	195742	166981	184528	167878	172185	137403	184528	167878	184528	167878
290	cgd2_1120-RA-p1	-0.324490433	20.64	3.62	molybdopterin synthase sulphurylase/Rhodanese-like domain containing protein	1676801	1911782	1834887	1922710	1450876	1445592	1465206	1496726	1450876	1445592	1450876	1445592
291	cgd2_1140-RA-p1	-0.133083498	19.53	1.66	Syntaxin	787761	765402	863953	755124	712207	720621	726649	729300	712207	720621	712207	720621
292	cgd2_1160-RA-p1	0.064549146	20.39	0.82	Eukaryotic translation initiation factor 3 subunit L	1369609	1379712	1284834	1344082	1432066	1384859	1358233	1448905	1432066	1384859	1432066	1384859
293	cgd2_1170-RA-p1	0.049097521395577104	21.62	0.36	ZPR1-type Zinc finger containing protein	2882273	3172229	3340625	3289291	3188108	3334666	3336660	3245275	3188108	3334666	3188108	3334666
294	cgd2_1200-RA-p1	-0.164359672	19.19	1.04	Ubiquitin domain-containing Steroid reductase	704902	612683	581668	647491	571891	511480	563310	625857	571891	511480	571891	511480
295	cgd2_120-RA-p1	-0.236763216	19.58	0.31	60S ribosomal protein L29	859339	946325	840124	756615	531702	1299016	681697	569453	531702	1299016	531702	1299016
296	cgd2_1240-RA-p1	0.11849191574023266	19.37	1.32	EH domain containing protein	656983	619682	678972	655119	749760	691332	724648	669634	749760	691332	749760	691332
297	cgd2_1260-RA-p1	0.0069166	19.87	0.02	Uncharacterized protein	986527	990720	919830	934643	984647	906788	966332	992724	984647	906788	984647	906788
298	cgd2_1280-RA-p1	-0.05536521	18.74	0.52	DDHD domain containing protein	462359	425357	440757	457002	418323	417989	435111	446588	418323	417989	418323	417989
299	cgd2_1290-RA-p1	-0.177712137	21.26	1.93	Uncharacterized protein	2408169	2846664	2759564	2700801	2333550	2319256	2433242	2370382	2333550	2319256	2333550	2319256
300	cgd2_1300-RA-p1	0.30038298609693825	20.71	4.1	Calcium/calmodulin dependent protein kinase	1596102	1515919	1545174	1518385	1982486	1804091	1878896	1942772	1982486	1804091	1982486	1804091
301	cgd2_130-RA-p1	-0.35024652	21.13	0.42	60S acidic ribosomal protein LP2	2995645	3190965	1681335	2786918	2121116	2745946	2159112	1348716	2121116	2745946	2121116	2745946
302	cgd2_1330-RA-p1	-0.13324518	14.1	0.54	DNAJ protein	17251	16878	19986	19633	16659	16009	17909	16531	16659	16009	16659	16009
303	cgd2_1340-RA-p1	0.036211907	19.75	0.33	phosphatidylinositol 3-and 4-kinase family protein	892690	826194	874570	901098	924476	869353	880240	908365	924476	869353	924476	869353
304	cgd2_1350-RA-p1	-0.030329205	21.99	0.15	26S proteasome subunit P45/AAA+ ATPase core domain containing protein	3802583	4579072	4309101	4188449	4068344	3906609	4337836	4190687	4068344	3906609	4068344	3906609
305	cgd2_1360-RA-p1	0.10445267622367993	17.67	1.13	ATP synthase subunit beta	192671	197258	209422	206129	220272	212417	217254	215610	220272	212417	220272	212417
306	cgd2_1370-RA-p1	-0.018530316	21.8	0.09	Uncharacterized protein with WD40 repeat	3585302	3676134	3610581	3847566	3608093	3471115	3647528	3807346	3608093	3471115	3608093	3471115
307	cgd2_1390-RA-p1	0.0010684	18.26	0	Uncharacterized protein	363190	296102	290693	308099	219404	467663	314117	299723	219404	467663	219404	467663
308	cgd2_1410-RA-p1	0.15372922346742968	18.7	0.77	Possible domain KOG3410, conserved alpha-helical protein			398133	412253			423930	479129
309	cgd2_1420-RA-p1	0.073255871	17.9	0.19	DnaJ domain containing protein	272857	200139	256796	228988	230398	232421	277551	264716	230398	232421	230398	232421
310	cgd2_1430-RA-p1	-0.000759214	19.13	0	Dynactin subunit p62	553699	573090	572096	596946	560443	590562	552796	591051	560443	590562	560443	590562
311	cgd2_1440-RA-p1	-0.024470911	20.71	0.08	Proteasome subunit alpha type	1512115	1780508	1788917	1871010	1649078	1746288	1638122	1784950	1649078	1746288	1649078	1746288
312	cgd2_1450-RA-p1	-0.215910251	19.51	1	unspecified product	941155	738951	789318	757695	647128	598500	752592	784200	647128	598500	647128	598500
313	cgd2_1460-RA-p1	-0.043635544	20.14	0.2	SUMO-1 activating enzyme subunit 2	1308479	1162943	1111591	1134708	1073764	1052484	1213471	1240103	1073764	1052484	1073764	1052484
314	cgd2_1470-RA-p1	0.00176961	19.25	0	Uncharacterized protein	589845	595600	652188	652416	549674	722886	622848	606965	549674	722886	549674	722886
315	cgd2_1480-RA-p1	0.3093418605768399	18.69	4.06	Splicing factor U2AF U2 SnRNP auxiliary factor large subunit	385362	361564	371731	397486	498274	478702	447485	454755	498274	478702	498274	478702
316	cgd2_1490-RA-p1	-0.117721257	16.26	0.26	Uncharacterized protein	84861	65670	90910	88596	78024	59914	92916	74559	78024	59914	78024	59914
317	cgd2_1500-RA-p1	0.052960550656329985	21.06	0.36	Eukaryotic translation initiation factor 3 subunit E withPCI domain domain	2128189	2019314	2259090	2164138	2360395	2128392	2274653	2129374	2360395	2128392	2360395	2128392
318	cgd2_1510-RA-p1	0.21159407618098314	20.01	2.86	Pseudouridine synthase TruD	981862	976618	972079	1001592	1231601	1154306	1068166	1105408	1231601	1154306	1231601	1154306
319	cgd2_1520-RA-p1	0.000314796	20.02	0	Uncharacterized protein	1156143	1078162	993936	1024973	1056725	1033244	1034707	1125030	1056725	1033244	1056725	1033244
320	cgd2_1570-RA-p1	0.13537988066806506	20	0.86	vacuolar protein sorting/targeting protein 26	1088562	964946	1026194	940570	1116264	964516	1188172	1153546	1116264	964516	1116264	964516
321	cgd2_1580-RA-p1	0.093815961	16.16	0.36	Dual specificity phosphatase	76822	57217	75664	76755	76569	79315	76193	71557	76569	79315	76569	79315
322	cgd2_1590-RA-p1	0.13212739269075868	14.47	0.55	Apple/EGF-like/Apple domain containing extracellular protein	21566	23062	20357	21917	25891	25753	20984	22878	25891	25753	25891	25753
323	cgd2_160-RA-p1	-0.425835293	18.17	3.3	IMP4-like U3 small nucleolar ribonucleoprotein (SnoRNP)	385598	328538	302412	351650	265554	266398	235403	248414	265554	266398	265554	266398
324	cgd2_1630-RA-p1	0.3458118235759642	17.48	3.52	Cytidine and deoxycytidylate deaminase family	181514	159492	157918	153038	220843	211659	198042	197151	220843	211659	220843	211659
325	cgd2_1640-RA-p1	0.018092977	20.62	0.1	Serine/threonine-protein phosphatase	1607110	1509360	1635027	1650452	1638473	1509426	1641921	1694920	1638473	1509426	1638473	1509426
326	cgd2_1650-RA-p1	-0.074167444	20.09	0.54	Dolichyl-diphosphooligosaccharide--protein glycosyltransferase subunit	1206682	1161145	1081313	1144865	1061926	1081592	1070434	1148578	1061926	1081592	1061926	1081592
327	cgd2_1660-RA-p1	0.19809943491018345	19.15	1.55	Cyclophilin-type peptidyl-prolyl cis-trans isomerase	589245	536469	560508	486759	651564	614549	652691	571544	651564	614549	651564	614549
328	cgd2_1670-RA-p1	0.4071811062644777	16.87	0.77	ING1 ike protein with an N-terminal globular domain and a PHD domain	121378	89707			119872	159734			119872	159734	119872	159734
329	cgd2_1680-RA-p1	0.048539375708518406	19.24	0.56	Inhibitor of growth protein N-terminal histone-binding domain containing protein	609365	586646	618820	615760	621824	642528	626666	622416	621824	642528	621824	642528
330	cgd2_1690-RA-p1	-0.001284027	18.87	0	Uncharacterized protein	890370	299486	450846	440147	288690	448981	711740	571540	288690	448981	288690	448981
331	cgd2_1700-RA-p1	0.2921469864931545	18.15	0.49	EF-hand domain containing protein	333855	332632	218506	196483	237954	386457	337365	345457	237954	386457	237954	386457
332	cgd2_170-RA-p1	-0.046678351	20.16	0.16	40s ribosomal protein s24	1044149	1224357	1225474	1269616	1126581	1333768	1089413	1067592	1126581	1333768	1126581	1333768
333	cgd2_1720-RA-p1	-0.050070201	19.44	0.29	Uncharacterized protein	647409	769711	731102	761016	749633	677201	698166	680867	749633	677201	749633	677201
334	cgd2_1740-RA-p1	0.031216162040109907	20.82	0.24	SWIRM/SANT domain containing protein	1825248	1872882	1771262	1870554	1961906	1879295	1788844	1872525	1961906	1879295	1961906	1879295
335	cgd2_1760-RA-p1	1.8997101554839126	18.79	3.87	Arf GTPase activating protein	261339	211365			876198	877757			876198	877757	876198	877757
336	cgd2_1770-RA-p1	0.000921087	20.47	0	Mannose-1-phosphate guanylyltransferase	1354907	1387060	1475364	1582784	1439711	1396260	1424586	1536399	1439711	1396260	1439711	1396260
337	cgd2_1780-RA-p1	-0.000782158	21.69	0	PDI like thioredoxin domain containing protein	2721268	3669407	3602117	3649054	3590063	3576222	3220104	3167868	3590063	3576222	3590063	3576222
338	cgd2_1790-RA-p1	0.001809432	18.27	0.01	Uncharacterized protein with Armadillo-type fold	316235	314093			314912	316204			314912	316204	314912	316204
339	cgd2_1800-RA-p1	0.014701213441814076	20.25	0.05	DnaJ domain containing protein	1199388	1060388	1383867	1331214	1225043	1375396	1209081	1197937	1225043	1375396	1225043	1375396
340	cgd2_180-RA-p1	0.16349879850641713	18.15	1.06	Pre-mRNA-splicing factor SPF27	277830	258064	288316	272487	265283	336559	328784	301934	265283	336559	265283	336559
341	cgd2_1840-RA-p1	-0.254687884	17.9	1.15	Signal peptide	248879	280300	275923	261228	262897	239582	211056	186684	262897	239582	262897	239582
342	cgd2_1850-RA-p1	0.048783945	21.07	0.2	Stress-induced protein sti1-like protein with TPR repeat	1973225	2463087	2226394	2025973	2316884	2220296	2202640	2215007	2316884	2220296	2316884	2220296
343	cgd2_1860-RA-p1	-0.147491423	17.32	0.55	Rab-GTPase-TBC domain containing protein	176858	167761			156040	154982			156040	154982	156040	154982
344	cgd2_1870-RA-p1	-0.18781294	21.95	2.08	Guanine nucleotide-binding protein	4563150	4073302	4262234	4386603	3866450	3477591	3939727	3897361	3866450	3477591	3866450	3477591
345	cgd2_1900-RA-p1	0.3105306742622389	20.25	1.97	dTDP-glucose 4-6-dehydratase-like protein	1231968	1061308	1028354	1156874	1556291	1349617	1269305	1380124	1556291	1349617	1556291	1349617
346	cgd2_190-RA-p1	-0.151944271	13.9	0.27	Got1/SFT2-like Vesicle transport protein	19236	11238	17497	18013	13235	12350	16255	16826	13235	12350	13235	12350
347	cgd2_1910-RA-p1	0.04637197	21.91	0.27	MORN repeat	3518293	3824643	4177166	3998373	4200094	3838951	3962807	3999916	4200094	3838951	4200094	3838951
348	cgd2_1920-RA-p1	0.11853730042572863	18.45	0.76	Uncharacterized protein	378284	335951	328104	333556	385374	335520	379575	393647	385374	335520	385374	335520
349	cgd2_1940-RA-p1	-0.078271644	20.68	0.58	RAB6 protein	1740735	1624504	1814355	1714600	1546066	1550974	1740911	1696215	1546066	1550974	1546066	1550974
350	cgd2_1950-RA-p1	-0.154435475	17.83	0.59	PHD/MIZ domain containing protein	263103	237456	207475	279870	207042	210748	198544	272895	207042	210748	207042	210748
351	cgd2_1960-RA-p1	0.1587896537313256	21.08	1.79	Mitogen-activated protein kinase	2003934	2175726	2077750	2145289	2412835	2486415	2170603	2317858	2412835	2486415	2412835	2486415
352	cgd2_1990-RA-p1	-0.278100342	18.59	1.97	Golgi SNAP receptor complex subunit 1	457165	453836	418120	406779	300733	387269	380074	368725	300733	387269	300733	387269
353	cgd2_2000-RA-p1	0.19800582397557775	19.1	1.97	signal peptide/transmembrane domain containing protein	528165	492135	533429	539388	619478	575045	605276	600582	619478	575045	619478	575045
354	cgd2_200-RA-p1	-0.326490816	20.85	0.94	Uncharacterized protein	1934545	2078238	2356931	2146912	2048498	2185623	1613195	1139209	2048498	2185623	2048498	2185623
355	cgd2_2010-RA-p1	-0.144259122	19.27	0.8	EF-hand domain containing protein	686859	706646	681728	587457	595422	518597	644417	654831	595422	518597	595422	518597
356	cgd2_2020-RA-p1	0.10614372342609002	20.41	0.61	Uncharacterized protein	1331149	1311990	1400901	1328895	1441168	1463773	1459318	1417513	1441168	1463773	1441168	1463773
357	cgd2_2040-RA-p1	0.8544899752777155	18.1	4.78	Uncharacterized protein with Armadillo-type fold	211084	182034	229144	218916	463209	383203	330123	351576	463209	383203	463209	383203
358	cgd2_2050-RA-p1	-0.052801379	21	0.23	Proteasome subunit alpha type	1835378	2184555	2335637	2219029	2153512	1927734	2096672	2062305	2153512	1927734	2153512	1927734
359	cgd2_2060-RA-p1	0.23589390424405465	19.11	1.89	transcription factor TFIIH	568379	461073	514337	550967	680059	577044	603437	603167	680059	577044	680059	577044
360	cgd2_2070-RA-p1	0.065990514	20.97	0.57	Translation elongation factor EF-1 subunit alpha	1823027	2065100	2075302	2079306	2082944	2053657	2100985	2170531	2082944	2053657	2082944	2053657
361	cgd2_2080-RA-p1	1.1306056169576628	17.63	6.33	Uncharacterized protein with Armadillo-type fold	144147	127362	141116	134730	325300	336682	265884	275471	325300	336682	325300	336682
362	cgd2_2090-RA-p1	0.20449995651880926	21.22	2.31	Mitotic control protein dis3	2364699	2196305	2255259	2289355	2794510	2433958	2621484	2651274	2794510	2433958	2794510	2433958
363	cgd2_20-RA-p1	-0.123439367	24.48	1.57	Heat shock 70 protein	25415306	24395571	24098873	23809153	21054826	21930568	23460860	23321999	21054826	21930568	21054826	21930568
364	cgd2_2100-RA-p1	-0.151462054	20.13	0.28	Uncharacterized protein	1470094	1151502	1160651	1080224	817170	1448519	1314938	895993	817170	1448519	817170	1448519
365	cgd2_210-RA-p1	-0.219314882	20.15	1.51	Glycerol-3-phosphate dehydrogenase [NAD(+)]	1106884	1386899	1281505	1248600	1028440	960751	1148648	1178236	1028440	960751	1028440	960751
366	cgd2_2110-RA-p1	-0.215503655	21.7	0.3	Uncharacterized protein	4198579	3615630	3451968	3503671	2728729	3972543	3285725	2836116	2728729	3972543	2728729	3972543
367	cgd2_2120-RA-p1	-0.589827122	20.68	0.8	High mobility group box domain containing protein	1839032	2871542	1762248	1949343	922832	2456160	1415158	1102181	922832	2456160	922832	2456160
368	cgd2_2130-RA-p1	0.1132807835686549	22.12	1.1	ATP-dependent 6-phosphofructokinase	3935684	4385316	4539598	4651447	4864338	4756408	4554777	4734351	4864338	4756408	4864338	4756408
369	cgd2_2140-RA-p1	-0.050079452	18.67	0.1	Uncharacterized protein	452625	446745	408186	396947	429424	446765	383635	387439	429424	446765	429424	446765
370	cgd2_2160-RA-p1	0.089379463	21.08	0.42	ER membrane protein complex subunit 1	2225010	2057166	2174751	2159640	2496096	1951922	2393010	2362368	2496096	1951922	2496096	1951922
371	cgd2_2170-RA-p1	-0.138545988	18.42	1.06	Nucleolar GTP-binding protein 2	403827	390906	331397	348918	339460	345356	325768	325498	339460	345356	339460	345356
372	cgd2_2190-RA-p1	-0.106139899	15.84	0.4	DHHC palmitoyltransferase	60012	60480	60744	62488	57163	66031	53718	50624	57163	66031	57163	66031
373	cgd2_2200-RA-p1	-0.58532029	19.49	1.27	Ribosomal protein L37	875660	989055	887406	854653	587398	949638	505950	459277	587398	949638	587398	949638
374	cgd2_220-RA-p1	0.098118585	19.07	0.89	Transcription factor TFIIF	570769	548451	508151	507197	580588	568951	557886	574680	580588	568951	580588	568951
375	cgd2_2210-RA-p1	-0.121695752	21.39	0.44	Proteasome regulatory subunit Rpn7/26S proteasome subunit 6	2961089	2568328	2923787	3009671	2961827	2215681	2642340	2754069	2961827	2215681	2961827	2215681
376	cgd2_2220-RA-p1	0.017450428356703185	19.1	0.05	Uncharacterized protein	565933	568284	546225	548341	482510	663333	569672	554502	482510	663333	482510	663333
377	cgd2_2250-RA-p1	0.017741444	18.58	0.05	Retrieval of early ER protein Rer1	373852	380069	416290	394243	355465	375820	432824	423641	355465	375820	355465	375820
378	cgd2_2260-RA-p1	0.45297584646197464	16.83	2.59	Zuotin related factor-1 like protein with DNAJ and SANT domain	100232	92645	103755	101075	153488	150306	117966	125635	153488	150306	153488	150306
379	cgd2_2270-RA-p1	0.088283036	18.46	0.54	Uncharacterized protein	362464	312381	358549	373399	363681	403483	367778	358793	363681	403483	363681	403483
380	cgd2_230-RA-p1	0.010137652633289918	19.96	0.06	Phosphatidylinositol phosphate phosphatase	1015547	1041007	975953	1020998	1046016	969365	993016	1076049	1046016	969365	1046016	969365
381	cgd2_2310-RA-p1	0.073696625	20.34	1.03	Ser/Thr protein kinase	1287700	1310043	1259780	1300617	1362725	1344095	1334403	1387263	1362725	1344095	1362725	1344095
382	cgd2_2340-RA-p1	0.23310485601201592	22.75	2.59	R1 like alpha-glucan water dikinase	6406460	6611984	6551831	6535273	7775052	7092539	7774718	8073705	7775052	7092539	7775052	7092539
383	cgd2_2350-RA-p1	-0.26351858	21.21	3.16	MA3 domain containing protein	2725827	2465577	2715550	2719898	2197372	2070870	2221358	2365072	2197372	2070870	2197372	2070870
384	cgd2_2360-RA-p1	0.30859914458467586	19.94	2.41	Dop1p family protein	1043764	849436	858894	880513	1193789	1024200	1119390	1152670	1193789	1024200	1193789	1024200
385	cgd2_2380-RA-p1	0.011736648095450164	18.22	0.04	Uncharacterized protein	296221	310208			301015	310275			301015	310275	301015	310275
386	cgd2_2390-RA-p1	-0.265212139	17.4	2.86	Uncharacterized protein	192246	190175	192628	180983	160512	145610	157945	165508	160512	145610	160512	145610
387	cgd2_2400-RA-p1	-0.114130006	18.97	0.57	P-type ATPase A domain containing protein	578746	568237	490621	498515	453154	450478	526999	544863	453154	450478	453154	450478
388	cgd2_240-RA-p1	-0.09138143	18.82	0.38	Ubiquitin-conjugating enzyme	505895	479906	466365	456783	487012	406478	440778	460068	487012	406478	487012	406478
389	cgd2_2420-RA-p1	0.906840369	18.03	5.13	RNA pseudouridylate synthase	235930	167411	191808	192667	362347	398258	349285	357864	362347	398258	362347	398258
390	cgd2_2430-RA-p1	0.3526310230343128	19.22	2.3	Impact family with RWD domain	513338	502334	557344	586549	786098	742522	628422	610938	786098	742522	786098	742522
391	cgd2_2440-RA-p1	0.24335913911452423	18	2.5	Trm112p-like protein	258906	216666	253583	235051	280544	281379	299660	277541	280544	281379	280544	281379
392	cgd2_2450-RA-p1	0.16590979426934993	18.7	0.1	Uncharacterized protein	256557	632169			436000	468185			436000	468185	436000	468185
393	cgd2_2460-RA-p1	0.010282722378699205	14.72	0.02	Uncharacterized protein	26498	24167	29816	27123	25112	30900	27796	24705	25112	30900	25112	30900
394	cgd2_2480-RA-p1	0.116413346	20.17	1.17	Methionine aminopeptidase 2	1172685	1029656	1162174	1159105	1294700	1193429	1201148	1210266	1294700	1193429	1294700	1193429
395	cgd2_250-RA-p1	-0.011253421	20.6	0	Vacuolar (H+)-ATPase G subunit	2521273	1300419	1380750	1414311	642553	2771324	2308805	1509487	642553	2771324	642553	2771324
396	cgd2_2510-RA-p1	0.319888487	19.33	1.9	Glucose-methanol-choline oxidoreductase	610624	581499	595999	578740	751925	827974	743607	642245	751925	827974	751925	827974
397	cgd2_2520-RA-p1	0.022796347588570853	16.78	0.06	Uncharacterized protein	126346	113891	110374	96655	117406	98288	116798	121328	117406	98288	117406	98288
398	cgd2_2530-RA-p1	-0.149996305	21.68	0.25	Uncharacterized protein	4162408	3717687	3280001	3049703	2561343	4051493	3743459	2628933	2561343	4051493	2561343	4051493
399	cgd2_2533-RA-p1	-0.291816353	18.34	0.49	Uncharacterized protein	267931	371214	397313	460287	399256	422824	224302	213886	399256	422824	399256	422824
400	cgd2_2540-RA-p1	-0.000854138	17.91	0	Glutaredoxin	301327	245498	207421	237427	203514	355944	233819	214579	203514	355944	203514	355944
401	cgd2_2550-RA-p1	-0.218054307	23.13	2.39	Uncharacterized protein	9388986	10577987	9542130	10035093	8791645	7748365	8661372	8805581	8791645	7748365	8791645	7748365
402	cgd2_2560-RA-p1	-0.100078799	20.93	0.43	Uncharacterized protein	2307700	2353956	1848656	1823334	1943123	2005241	1889268	1884659	1943123	2005241	1943123	2005241
403	cgd2_2580-RA-p1	-0.071789149	22.76	0.89	Uncharacterized protein	7383724	7310516	7170908	7184314	7055622	6708753	6841302	7037596	7055622	6708753	7055622	6708753
404	cgd2_2600-RA-p1	-0.146328162	19.23	0.48	Uncharacterized protein	645367	651399			588286	583401			588286	583401	588286	583401
405	cgd2_260-RA-p1	0.1722839221904735	17.89	0.51	Uncharacterized protein	226652	206378	238732	247726	272973	292087	306316	182623	272973	292087	272973	292087
406	cgd2_2630-RA-p1	-0.182040464	16.98	0.7	Uncharacterized protein	147566	136900	140011	127482	119232	96522	132053	143231	119232	96522	119232	96522
407	cgd2_2640-RA-p1	-0.035636719	19.37	0.06	Uncharacterized protein	805472	698758	637811	622741	748213	768192	705502	499427	748213	768192	748213	768192
408	cgd2_2650-RA-p1	0.12635124185580437	16.6	1.4	Uncharacterized protein	93442	102859	95378	89817	103295	104311	102113	106229	103295	104311	103295	104311
409	cgd2_2660-RA-p1	0.024056993928258663	19.1	0.06	UDP N-acetylglucosamine transporter-like nucleotide sugar transporter	498338	584018	564098	585422	669647	624509	483144	508488	669647	624509	669647	624509
410	cgd2_2670-RA-p1	0.475483903	17.14	2.4	UDP N-acetylglucosamine transporter-like nucleotide sugar transporter	162873	112201	109283	111751	184326	170148	163364	162788	184326	170148	184326	170148
411	cgd2_2690-RA-p1	0.024339085861495136	18.41	0.04	Bromodomain containing protein	353028	389181	327743	312779	365852	358272	351283	327238	365852	358272	365852	358272
412	cgd2_2700-RA-p1	-0.020027341	23.29	0.13	Brf1p like coiled coil protein	10784053	10009603	10421351	10163646	10020542	10845882	10155001	9799885	10020542	10845882	10020542	10845882
413	cgd2_270-RA-p1	0.015248016615867499	21.87	0.08	Eukaryotic translation initiation factor 3 subunit D	3496508	3813769	3900173	4053384	4007047	4011922	3670835	3726569	4007047	4011922	4007047	4011922
414	cgd2_2710-RA-p1	0.019210472646594923	19.02	0.08	RNA methyltransferase TrmA-like protein	477552	538631	535990	562020	559930	534902	518335	526422	559930	534902	559930	534902
415	cgd2_2720-RA-p1	0.24860992293792705	16.44	0.5	ARM repeat containing protein	90181	73920			105819	88918			105819	88918	105819	88918
416	cgd2_2740-RA-p1	-0.260608762	18.62	1.21	Mitochondrial matrix Mmp37	419469	465860			377191	360987			377191	360987	377191	360987
417	cgd2_2750-RA-p1	0.3120574807139498	15.2	3.02	Structural maintenance of chromosomes protein	33737	33609	33366	34046	41648	40621	44475	40666	41648	40621	41648	40621
418	cgd2_2760-RA-p1	0.4320623472790217	18.38	1.91	insulinase-like peptidase	297739	290064			407276	385982			407276	385982	407276	385982
419	cgd2_2770-RA-p1	0.027243945821201265	20.82	0.14	U5 small nuclear ribonucleoprotein 200kDA helicase/Pre-mRNA splicing helicase BRR2 2	2039095	1756112	1798284	1764623	1918599	1795758	1858068	1914305	1918599	1795758	1918599	1795758
420	cgd2_2780-RA-p1	0.16293429622550093	18.16	1.56	dCMP deaminase	267474	257509	292444	289184	328599	291281	309622	308796	328599	291281	328599	291281
421	cgd2_2790-RA-p1	-0.185977597	19.73	1.83	ZC3H15/TMA46 family C-terminal domain containing protein	925702	882940	1016131	902681	782957	829412	838889	821739	782957	829412	782957	829412
422	cgd2_280-RA-p1	-0.198164317	19.77	0.49	Ribosomal protein L15	750025	1300561	952030	899460	884189	881810	798436	774578	884189	881810	884189	881810
423	cgd2_2810-RA-p1	0.1633273119147347	18.91	1.89	mRNA splicing factor SYF2	453329	456127	467590	486906	560102	528299	498975	501475	560102	528299	560102	528299
424	cgd2_2820-RA-p1	0.052310548691568926	18.4	0.2	Spt4/RpoE2 zinc finger	352311	329434			345755	360928			345755	360928	345755	360928
425	cgd2_2830-RA-p1	0.2930604832084569	16.38	1.4	Coenzyme Q3/methyltransferase	97858	75822	66384	70943	91642	83245	106175	97223	91642	83245	91642	83245
426	cgd2_2840-RA-p1	0.057506487	21.25	0.68	Pleckstrin homology domain containing protein	2514273	2360339	2441056	2471108	2504328	2462945	2573333	2645203	2504328	2462945	2504328	2462945
427	cgd2_2870-RA-p1	0.2695917286270486	18.18	0.61	Ribosomal protein S28e	363494	283516	221373	234519	281979	385928	372927	278389	281979	385928	281979	385928
428	cgd2_2880-RA-p1	0.43480181877074386	17.47	1.76	WD-40 repeat containing protein	143696	168530			207142	213614			207142	213614	207142	213614
429	cgd2_2890-RA-p1	0.0066473	20.6	0.03	Biotin--acetyl-CoA-carboxylase ligase	1439419	1629140	1673632	1631664	1589657	1533647	1628988	1642457	1589657	1533647	1589657	1533647
430	cgd2_2900-RA-p1	0.35303075	18.14	0.72	Uncharacterized protein	281936	178988	313643	266012	355471	241624	381877	341614	355471	241624	355471	241624
431	cgd2_290-RA-p1	0.018131620798385484	18.78	0.07	Uncharacterized protein			433329	462552			457035	449724
432	cgd2_2910-RA-p1	0.18234031965456055	19.65	1.71	WD repeat containing protein	748953	794574	774807	762492	944259	803191	892359	861246	944259	803191	944259	803191
433	cgd2_2930-RA-p1	-0.017426561	15.16	0.03	Uncharacterized protein	48210	35587	32682	32661	34976	39794	37125	33770	34976	39794	34976	39794
434	cgd2_2940-RA-p1	0.24248712821556495	18.55	2.3	type 1 K Homology domain containing protein	366324	346284	353483	342159	446125	401762	394318	425212	446125	401762	446125	401762
435	cgd2_2950-RA-p1	-0.074182403	21.62	0.61	RING/Armadillo-type fold domain containing protein	3241367	3207433	3399676	3425248	3429528	2934446	3031593	3230423	3429528	2934446	3429528	2934446
436	cgd2_2960-RA-p1	0.15922673915289565	19.81	0.54	Serine/threonine phosphatase	834275	859021	864250	914909	1069080	1004613	892343	919427	1069080	1004613	1069080	1004613
437	cgd2_2970-RA-p1	0.055855931	18.77	0.26	DNA-directed RNA polymerase II	459467	385373	442436	470864	479982	434963	435663	473490	479982	434963	479982	434963
438	cgd2_2980-RA-p1	0.12201418052037027	15.27	0.44	Uncharacterized protein	40486	36242	39913	34701	43205	37041	39237	45391	43205	37041	43205	37041
439	cgd2_3000-RA-p1	-0.144584881	21.78	1.25	40S ribosomal protein S16	3432568	4268109	3740326	3727895	3438240	3365707	3442450	3434395	3438240	3365707	3438240	3365707
440	cgd2_300-RA-p1	-0.067053591	21.29	0.46	Histidine kinase/DNA gyrase B/HSP90-like ATPase	2537005	2498885	2712345	2752960	2671144	2345245	2508409	2501428	2671144	2345245	2671144	2345245
441	cgd2_3010-RA-p1	-0.088612003	21.28	0.97	N-ethylmaleimide-sensitive factor (NSF1)-like AAA Atpase	2505335	2532072	2669226	2794968	2475986	2472352	2413697	2505321	2475986	2472352	2475986	2472352
442	cgd2_3020-RA-p1	0.24996108811326678	17.06	0.87	PH domain-like protein	102788	105226	154901	148529	162965	162421	149160	126046	162965	162421	162965	162421
443	cgd2_3030-RA-p1	0.036557339615697515	21.09	0.37	Uncharacterized protein	2184040	2222592	2211972	2186960	2321078	2320975	2251989	2142070	2321078	2320975	2321078	2320975
444	cgd2_3050-RA-p1	-0.009912214	17.11	0	Uncharacterized protein	85772	204122	143663	159776	246918	98449	144998	110925	246918	98449	246918	98449
445	cgd2_3060-RA-p1	0.2014030889315137	16.71	1.82	Uncharacterized protein	91067	98853	108236	102250	127071	114330	113288	105806	127071	114330	127071	114330
446	cgd2_3070-RA-p1	-0.147777573	19.69	0.1	High mobility group box domain containing protein	1247662	566909	988096	896392	387669	1405118	891796	856104	387669	1405118	387669	1405118
447	cgd2_3080-RA-p1	-0.293105293	16.29	1.39	CpTSP10 protein/Kringle domain containing protein	78025	79348	103359	97219	69725	76939	81674	62997	69725	76939	69725	76939
448	cgd2_3090-RA-p1	0.071290724	22.02	0.25	Uncharacterized protein	5084544	4025202	3961050	3618218	3999295	4194993	4837759	4403808	3999295	4194993	3999295	4194993
449	cgd2_30-RA-p1	0.13903950888298766	21.13	0.93	Cysteine desulfurase/selenocysteine lyase-like PLP dependent transferase superfamily protein	1914255	2147989	2388946	2335435	2682151	2377438	2283082	2316928	2682151	2377438	2682151	2377438
450	cgd2_3100-RA-p1	-0.478080861	17.76	1.2	Acyltransferase 3	247428	213709	294350	303473	168141	143470	220330	236091	168141	143470	168141	143470
451	cgd2_310-RA-p1	-0.036255302	13.93	0.1	Equilibrative nucleoside transporter	16512	16195	15486	14996	16089	13847	15359	16413	16089	13847	16089	13847
452	cgd2_3110-RA-p1	0.20183395510562363	22.34	2.21	Uncharacterized protein	5122879	5113727	4944872	4671145	5785559	5276377	5952322	5827667	5785559	5276377	5785559	5276377
453	cgd2_3120-RA-p1	-0.419832484	19.26	2.05	Uncharacterized protein	634956	924841	682114	697917	580888	455186	559224	590305	580888	455186	580888	455186
454	cgd2_3130-RA-p1	0.6801913938165711	18.35	5.15	Uncharacterized protein	248083	280918	270249	257183	443335	450246	410434	389752	443335	450246	443335	450246
455	cgd2_3150-RA-p1	-0.099797551	16.94	0.12	Ubiquitin fusion degradation protein UFD1	136501	122748	131627	130605	134495	129881	112493	111150	134495	129881	134495	129881
456	cgd2_3160-RA-p1	0.073437821	14.78	0.21	Uncharacterized protein	25064	24860	30359	29786	29506	26163	30820	29030	29506	26163	29506	26163
457	cgd2_3170-RA-p1	-0.048176965	18.7	0.11	Rab-GTPase-TBC domain containing protein	518980	336250	459954	439012	384166	416956	417222	461334	384166	416956	384166	416956
458	cgd2_3180-RA-p1	-0.102129599	18.95	0.38	DNA polymerase III delta subunit	522900	533332	524693	522512	500371	502813	470784	486320	500371	502813	500371	502813
459	cgd2_3200-RA-p1	-0.099122368	21.71	0.73	Glucose-6-phosphate isomerase	3277260	3425657	3735111	3798272	3397253	3247831	3281445	3341973	3397253	3247831	3397253	3247831
460	cgd2_320-RA-p1	-0.135547234	17.91	0.82	Activator of Hsp90 ATPase homolog 1-like protein	227456	277127	269551	259255	250780	210200	244671	234541	250780	210200	250780	210200
461	cgd2_3210-RA-p1	-0.138759829	20.67	1.24	Uncharacterized protein	1691902	1929591	1760713	1651400	1585907	1490942	1678314	1628118	1585907	1490942	1585907	1490942
462	cgd2_3220-RA-p1	-0.030009006	21.65	0.22	FDF/Scd6-like Sm domain containing protein	3268577	3562383	3218858	3223799	3261612	3363949	3257041	3111213	3261612	3363949	3261612	3363949
463	cgd2_3230-RA-p1	-0.138015981	21.48	1.55	DnaJ/Thioredoxin domain containing protein	2884548	3015866	3143975	3233835	2728777	2732782	2780868	2909011	2728777	2732782	2728777	2732782
464	cgd2_3240-RA-p1	-0.121688854	21.21	0.95	Arf GTPase activating protein	2305348	2682970	2582324	2553886	2218989	2447133	2314456	2316194	2218989	2447133	2218989	2447133
465	cgd2_3250-RA-p1	0.026858793	21.38	0.17	Tetratricopeptide repeat	2574734	2727064	2759449	2787632	2798219	2667798	2729336	2855848	2798219	2667798	2798219	2667798
466	cgd2_3260-RA-p1	0.008184759	22.32	0.06	Phosphoglucomutase	5464017	4956276	5150914	5269889	5297600	5181433	5246147	5222027	5297600	5181433	5297600	5181433
467	cgd2_3270-RA-p1	1.421710001683067	19.46	5.95	Phosphoglucomutase	445478	518376	396930	406698	1436893	1118880	1127679	1059188	1436893	1118880	1436893	1118880
468	cgd2_3290-RA-p1	-0.000232226	20.26	0	Uncharacterized protein	1277048	1140771	1360106	1267656	1343782	1488056	1169906	1073004	1343782	1488056	1343782	1488056
469	cgd2_3300-RA-p1	0.08875239	19.76	0.72	RecQ mediated genome instability protein N-terminal domain containing protein	831492	794539	896441	939567	957160	922843	879348	916259	957160	922843	957160	922843
470	cgd2_330-RA-p1	0.173681357	19.8	1.03	Notchless	773259	760023	952175	963600	1026457	978871	944993	919186	1026457	978871	1026457	978871
471	cgd2_3320-RA-p1	0.17066366333017058	19.88	2.88	Papain family cysteine protease	882781	955166	895064	906492	1008862	1013247	1017569	1055695	1008862	1013247	1008862	1013247
472	cgd2_3330-RA-p1	0.056122683	22.01	0.42	Hsp70 protein	4066515	4169173	4402754	3994680	4438150	4473972	4324003	4057662	4438150	4473972	4438150	4473972
473	cgd2_3340-RA-p1	0.20618909757989456	19.53	1.16	Ser/Thr protein kinase	740946	589676	766021	727987	821914	753024	847574	822675	821914	753024	821914	753024
474	cgd2_3350-RA-p1	-0.014993342	21.28	0.09	Uncharacterized protein	2678722	2473718	2601368	2515132	2398840	2646544	2583064	2536128	2398840	2646544	2398840	2646544
475	cgd2_3360-RA-p1	-0.005614542	21.91	0.02	Uncharacterized protein	3799317	4104872	3876749	4073724	4249887	3936436	3765351	3849620	4249887	3936436	4249887	3936436
476	cgd2_3370-RA-p1	-0.026527025	21.18	0.09	unspecified product	2073381	2781206	2442933	2320348	2312446	2211432	2439224	2434660	2312446	2211432	2312446	2211432
477	cgd2_3380-RA-p1	0.3476952015554886	19.76	3.94	FAM76 protein	754015	772970	799949	826783	1044042	1013493	991969	963001	1044042	1013493	1044042	1013493
478	cgd2_3403-RA-p1	0.018272853	16.93	0.01	Uncharacterized protein	134876	160305	88950	124078	155874	142031	101796	111387	155874	142031	155874	142031
479	cgd2_340-RA-p1	-0.220435517	21.57	3.99	RING/FYVE/PHD-type Zinc finger-containing protein	3419911	3344111	3330283	3393116	3006730	2810356	2863240	2898885	3006730	2810356	3006730	2810356
480	cgd2_3410-RA-p1	-0.353080085	21.65	2.84	ARF1/2 like small Gtpase	3757728	3930592	3673386	3554447	2881340	2495793	3262169	3088600	2881340	2495793	2881340	2495793
481	cgd2_3450-RA-p1	-0.069387242	18.41	0.19	Ubiquitin carboxyl-terminal hydrolase	360554	332892	325054	412743	333901	327950	309850	391544	333901	327950	333901	327950
482	cgd2_3460-RA-p1	-0.051500852	20.08	0.66	Myb-like DNA-binding /CHY zinc finger domain-containing protein	1113088	1130812	1127793	1136413	1116645	1065346	1082361	1086162	1116645	1065346	1116645	1065346
483	cgd2_3500-RA-p1	-0.361837959	17.93	0.83	Uncharacterized protein	320970	249242			197221	245632			197221	245632	197221	245632
484	cgd2_3510-RA-p1	0.036149143	20.52	0.23	Cus1p U2 snRNP protein	1542195	1579511	1412595	1403573	1549900	1493592	1502511	1534932	1549900	1493592	1549900	1493592
485	cgd2_3540-RA-p1	0.061408786	19.32	0.6	PHD domain containing protein	669837	618155	637675	640765	651416	644419	684012	698584	651416	644419	651416	644419
486	cgd2_3550-RA-p1	-0.031757632	19.71	0.07	Nucleoporin NSP1/NUP62	834038	908348	862470	861192	627793	1033667	858696	924711	627793	1033667	627793	1033667
487	cgd2_3560-RA-p1	0.053665429	15.22	0.09	Protease PrsW	44454	33613	37485	34775	36354	32529	44390	43058	36354	32529	36354	32529
488	cgd2_3570-RA-p1	0.035649503	17.59	0.16	Dus1p tRNA dihydouriding synthase	203472	171086	205242	203755	214700	207560	197232	182838	214700	207560	214700	207560
489	cgd2_3580-RA-p1	-0.340481407	20.32	1.86	Uncharacterized protein	1581469	1517668	1404114	1410195	986041	1040213	1294210	1392890	986041	1040213	986041	1040213
490	cgd2_3590-RA-p1	-0.040983622	21.3	0.31	Uncharacterized protein	2786737	2491535	2569706	2614505	2528555	2441009	2519287	2677733	2528555	2441009	2528555	2441009
491	cgd2_3600-RA-p1	-0.21631977	18.85	2.02	Uncharacterized protein with Armadillo-type fold	546873	507981	486515	494607	422018	412811	444455	473922	422018	412811	422018	412811
492	cgd2_360-RA-p1	-0.023263462	21.4	0.1	Eukaryotic translation initiation factor 3 subunit B	2617210	2710605	2863959	2999521	2918154	2543329	2701434	2849747	2918154	2543329	2918154	2543329
493	cgd2_3630-RA-p1	0.16276748184830048	15.73	0.39	Uncharacterized protein	56069	54602	44439	51186	55263	60841	50029	65013	55263	60841	55263	60841
494	cgd2_3640-RA-p1	-0.065851608	20.3	0.88	Bromodomain containing protein	1369473	1311866	1321384	1290939	1260006	1249705	1275383	1271347	1260006	1249705	1260006	1249705
495	cgd2_3650-RA-p1	0.4426211849262991	18.91	2.13	HAD-like domain containing protein	428947	415493			603486	545487			603486	545487	603486	545487
496	cgd2_3660-RA-p1	0.5469248747786466	17.82	0.54	Subtilase family	128459	283782			280916	276985			280916	276985	280916	276985
497	cgd2_3670-RA-p1	-0.086440307	19.8	0.97	Uncharacterized protein	935471	907434	942430	989269	898856	927269	883039	846153	898856	927269	898856	927269
498	cgd2_3680-RA-p1	0.5251047639855635	16.38	1.56	Ribosome biogenesis protein BOP1-like protein	74809	66577	75100	68535	136340	114297	86609	81451	136340	114297	136340	114297
499	cgd2_3690-RA-p1	0.23520110098316493	19.08	2.73	Armadillo-like helical containing protein	543521	503399	492662	504726	656131	566557	583433	602170	656131	566557	656131	566557
500	cgd2_3700-RA-p1	0.098309282	21.19	1.4	SWI/SNF related transcriptional regulator ATpase	2339011	2406621	2231745	2305577	2556238	2389333	2437272	2555397	2556238	2389333	2556238	2389333
501	cgd2_370-RA-p1	-0.261387758	20.11	2.38	ARM repeats containing protein	1305936	1363928	1165878	1149401	1021505	973028	1099178	1058428	1021505	973028	1021505	973028
502	cgd2_3710-RA-p1	0.057376677539668464	18.96	0.3	Pfa MAL6P1.309 like protein	567040	506718	449309	485922	517020	484140	539543	544597	517020	484140	517020	484140
503	cgd2_3720-RA-p1	-0.182917294	18.06	0.54	Uncharacterized protein	301366	280767			243649	269494			243649	269494	243649	269494
504	cgd2_3730-RA-p1	0.1147816272447102	20.68	0.49	Glutathione S-transferase C-terminal domain containing protein	1705056	1607831	1607701	1547295	2139193	1833523	1566864	1525459	2139193	1833523	2139193	1833523
505	cgd2_3740-RA-p1	0.11381959044432222	19.62	1.2	Uncharacterized protein	837724	747022	779494	728005	794671	836340	842700	869341	794671	836340	794671	836340
506	cgd2_3750-RA-p1	-0.317558191	19.52	1.93	Uncharacterized protein	877900	818376	809301	849202	713064	697473	617139	666965	713064	697473	713064	697473
507	cgd2_3760-RA-p1	0.028257473046036097	16.33	0.1	Trafficking protein particle complex subunit 2	84321	74334	89997	78489	93763	79012	84281	76689	93763	79012	93763	79012
508	cgd2_3780-RA-p1	0.31788565530935387	19.24	2.14	Uncharacterized protein	540328	523810	601453	563426	770434	668535	764124	588327	770434	668535	770434	668535
509	cgd2_3790-RA-p1	-0.436552764	17.8	0.74	Uncharacterized protein with EF-hand domain	349544	251221	208817	270794	223675	226401	272807	107140	223675	226401	223675	226401
510	cgd2_3800-RA-p1	-0.168409743	20.49	1.57	Uncharacterized protein	1570131	1515157	1610618	1554231	1294221	1329455	1469298	1476808	1294221	1329455	1294221	1329455
511	cgd2_380-RA-p1	-0.179598889	18.12	0.63	Dephospho-CoA kinase	368774	314067	271795	270296	283595	218142	288323	289926	283595	218142	283595	218142
512	cgd2_3830-RA-p1	-0.272213044	19.63	3.93	Uncharacterized protein	934913	852554	915256	870938	739177	726581	759584	732214	739177	726581	739177	726581
513	cgd2_3840-RA-p1	-0.077567013	14.74	0.11	Uncharacterized protein	39983	17581	29995	29830	25635	30614	25406	25440	25635	30614	25635	30614
514	cgd2_3860-RA-p1	-0.129524176	16.92	1.16	BBOX Zinc finger domain containing protein	145689	129138	122513	122981	118461	119749	117196	119064	118461	119749	118461	119749
515	cgd2_390-RA-p1	-0.262479698	19.45	0.62	Uncharacterized protein	743845	885750	744481	776932	559910	872042	576548	653857	559910	872042	559910	872042
516	cgd2_3910-RA-p1	-0.39549697	17.56	0.79	Enhancer of rudimentary	210958	308495	201623	181974	130117	216917	209413	134938	130117	216917	130117	216917
517	cgd2_3913-RA-p1	-0.389009396	19.83	0.62	Uncharacterized protein	761422	1999658	931358	914968	667546	825168	942823	849641	667546	825168	667546	825168
518	cgd2_3920-RA-p1	-0.259410453	21.66	3.77	unspecified product	3557649	3820715	3530425	3645124	2915676	3020327	3015479	3208752	2915676	3020327	2915676	3020327
519	cgd2_3930-RA-p1	0.016866791389233526	19.71	0.12	Deoxyhypusine synthase	825070	849362	862678	870130	848639	851391	874092	872804	848639	851391	848639	851391
520	cgd2_3950-RA-p1	0.065216416	22.27	0.27	Translation elongation factor EF1B/ribosomal protein S6	5339960	4556690	5228177	4641398	4687213	5534860	5830748	4677021	4687213	5534860	4687213	5534860
521	cgd2_3960-RA-p1	-0.328343402	20.95	2.04	V-ATPase subunit H	2215738	2124641	2381221	2340625	1649170	1613601	1979385	2004376	1649170	1613601	1649170	1613601
522	cgd2_3980-RA-p1	0.1925348931171058	18.84	0.77	Myb domain containing protein	490193	443204	419716	408825	435498	444773	570686	575143	435498	444773	435498	444773
523	cgd2_3990-RA-p1	-0.162933108	22.13	0.61	EF-hand domain containing protein	4430116	4128798	5955027	5109674	4719938	4876014	4140741	3717452	4719938	4876014	4719938	4876014
524	cgd2_4020-RA-p1	-0.197662844	16.34	0.23	Uncharacterized protein	106233	114905	70813	72874	52907	107386	89781	71388	52907	107386	52907	107386
525	cgd2_4030-RA-p1	-0.074648161	19.56	0.35	Uncharacterized protein	826169	760247			751028	754093			751028	754093	751028	754093
526	cgd2_4050-RA-p1	-0.109135815	18.94	0.81	Triacylglycerol lipase with Patatin-like phospholipase domain	597234	483934	504054	513519	492086	467498	479964	500637	492086	467498	492086	467498
527	cgd2_4060-RA-p1	-0.469896046	15.13	1.23	Uncharacterized protein	54183	37442	43231	36135	26608	24398	39929	33226	26608	24398	26608	24398
528	cgd2_4070-RA-p1	0.10186520098314134	15.92	0.58	DNA recombination and repair protein RecA-like	52868	61035	65088	61388	69584	60574	66298	61196	69584	60574	69584	60574
529	cgd2_4080-RA-p1	0.14969351250156393	18.98	1.53	OB fold single strand binding protein	443433	511294	517709	490635	534190	553166	556325	530533	534190	553166	534190	553166
530	cgd2_4090-RA-p1	-0.11435883	20.91	0.91	50S ribosome-binding GTPase	1966349	1957991	2131298	2175644	1988003	1954536	1791451	1867823	1988003	1954536	1988003	1954536
531	cgd2_40-RA-p1	-0.027161733	18.95	0.07	AP endonuclease 1	461005	448758	543118	610361	537609	516667	476539	480527	537609	516667	537609	516667
532	cgd2_4103-RA-p1	-0.17928975	19.31	0.54	Uncharacterized protein	700333	637831	719815	716834	445422	758398	679669	610656	445422	758398	445422	758398
533	cgd2_4110-RA-p1	-0.088924525	20.16	1.01	Ubiquitin-conjugating enzyme	1208485	1225341	1205999	1191950	1104011	1080305	1171035	1191071	1104011	1080305	1104011	1080305
534	cgd2_4120-RA-p1	-0.03210542	22.33	0.13	Peptidyl-prolyl cis-trans isomerase	5814593	5251499	5260314	4963214	4844229	5347219	5450283	5165911	4844229	5347219	4844229	5347219
535	cgd2_4140-RA-p1	0.20470300061650448	17.07	0.97	Mitochondrial import inner membrane translocase subunit tim17	143058	110137	136196	126238	122906	151944	163011	156969	122906	151944	122906	151944
536	cgd2_4150-RA-p1	-0.089731807	20.35	0.6	Articulin family protein	1489617	1468049	1278618	1279489	1228547	1223861	1356090	1368146	1228547	1223861	1228547	1223861
537	cgd2_4160-RA-p1	-0.275761594	18.5	0.68	Uncharacterized protein	451732	448501	371193	365479	234347	341256	387912	412461	234347	341256	234347	341256
538	cgd2_4180-RA-p1	-0.261477023	19.61	0.67	Uncharacterized protein	989778	742159	879398	907514	810465	842937	668085	622104	810465	842937	810465	842937
539	cgd2_4200-RA-p1	-0.082182463	18.07	0.25	Organic solute transporter subunit alpha/Transmembrane protein 184	307137	261624			259415	276398			259415	276398	259415	276398
540	cgd2_420-RA-p1	0.062565879	17.45	0.05	Signal peptide containing protein	174029	143818	235804	161488	160582	308778	114307	200008	160582	308778	160582	308778
541	cgd2_4250-RA-p1	0.013062608	15.12	0.03	SPAC1486.03c-like tuftelin-interacting protein with G-patch domain	45382	31202	33852	32872	35322	32872	35051	40144	35322	32872	35322	32872
542	cgd2_4260-RA-p1	0.036262017	21.89	0.31	40S ribosomal protein S6	3929452	3787133	3890415	3738883	3681764	4137823	4000109	3927756	3681764	4137823	3681764	4137823
543	cgd2_4270-RA-p1	0.048437926863400094	22.21	0.36	Secreted insulinase-like peptidase	4531787	4764078	4953955	4846778	4997717	4934441	4840658	4966662	4997717	4934441	4997717	4934441
544	cgd2_4290-RA-p1	-0.539564343	17.35	2.86	Uncharacterized protein	207906	180351	211093	205911	113368	162479	145939	135825	113368	162479	113368	162479
545	cgd2_4300-RA-p1	1.080501692803157	18.16	3.77	Maf-like protein	205509	198741			438178	416864			438178	416864	438178	416864
546	cgd2_430-RA-p1	-0.239755551	19.18	0.23	Signal peptide containing protein	1070152	600858	524111	516173	345092	973093	423487	629235	345092	973093	345092	973093
547	cgd2_4320-RA-p1	0.11147374489386053	21.85	0.61	Thioredoxin/glutathione reductase selenoprotein	3821957	3229626	3665570	3892687	3835194	4360995	3735619	3839913	3835194	4360995	3835194	4360995
548	cgd2_4330-RA-p1	0.20199068966008937	17.81	2.28	Trafficking protein particle complex subunit	214441	210064	220931	211667	266582	246088	245515	228975	266582	246088	266582	246088
549	cgd2_4360-RA-p1	0.7662269794593257	16.65	4.38	Uncharacterized protein	76951	63321	89648	88280	147222	132361	131419	126009	147222	132361	147222	132361
550	cgd2_4370-RA-p1	0.16922145679926004	19.64	1.42	Signal peptide containing protein	817513	710420	776878	771305	900374	852977	866546	835988	900374	852977	900374	852977
551	cgd2_4380-RA-p1	0.5006798323410848	18.33	2.69	Signal peptide containing protein/gene anchored to telomere	273112	304318	252304	277017	448385	450627	330643	348457	448385	450627	448385	450627
552	cgd2_440-RA-p1	-0.032653271	19.19	0.02	Signal peptide containing protein	829588	526135	532764	582993	319023	1254594	523946	590511	319023	1254594	319023	1254594
553	cgd2_450-RA-p1	1.4276697498927788	18.18	2.88	Signal peptide containing protein	206223	158596			475930	497313			475930	497313	475930	497313
554	cgd2_470-RA-p1	-0.123525972	16.79	0.92	Uncharacterized protein	134172	117327	111067	112137	101868	105011	112854	115309	101868	105011	101868	105011
555	cgd2_480-RA-p1	-0.218643573	21.31	2.95	Uncharacterized protein	2758542	2805012	2831772	2859869	2433940	2324673	2507137	2409327	2433940	2324673	2433940	2324673
556	cgd2_490-RA-p1	-0.256289939	21.8	0.4	Uncharacterized protein	2807472	3351587	5160508	5161390	3870156	4717647	2399614	2810774	3870156	4717647	3870156	4717647
557	cgd2_500-RA-p1	0.11994383368183037	18.86	1.42	BRCT domain containing protein	433640	439379	486815	461687	511147	483924	494394	488327	511147	483924	511147	483924
558	cgd2_50-RA-p1	-0.029574965	21.74	0.28	SIK1 nucleolar protein Nop56	3417562	3591939	3613857	3549874	3509387	3580126	3463546	3334011	3509387	3580126	3509387	3580126
559	cgd2_510-RA-p1	0.2782037274484779	16.4	1.14	Homologous-pairing protein 2	80174	68192	92033	74879	95484	109788	90740	85661	95484	109788	95484	109788
560	cgd2_520-RA-p1	0.01936953	17.39	0.06	Mitochondrial carrier protein	176446	172907	162971	172628	163737	159457	175176	198017	163737	159457	163737	159457
561	cgd2_530-RA-p1	-0.189581536	19.55	1.01	Proteasome subunit beta type	767855	791348	821845	907707	748172	709617	669463	753965	748172	709617	748172	709617
562	cgd2_540-RA-p1	-0.017224846	18.95	0.09	Organic solute transporter Ostalpha	525335	495653	499289	519714	507106	476996	518103	513997	507106	476996	507106	476996
563	cgd2_550-RA-p1	-0.457859999	18.17	1.07	Mannose-P-dolichol utilization defect 1-like protein with PQ-loop repeat	419945	317765	297611	358110	233784	194644	277859	316056	233784	194644	233784	194644
564	cgd2_560-RA-p1	-0.016676051	19.16	0.07	Uncharacterized protein with Armadillo-like helical	619549	586946	555256	588934	565073	533920	581781	646864	565073	533920	565073	533920
565	cgd2_570-RA-p1	0.10444158297342909	17.38	0.77	tRNA/rRNA methyltransferase-like protein	180116	163708	149174	167355	174546	184854	177615	171590	174546	184854	174546	184854
566	cgd2_580-RA-p1	-0.126350265	19.63	1.49	Uncharacterized protein	895774	863985	817893	827112	794383	749448	751790	824056	794383	749448	794383	749448
567	cgd2_590-RA-p1	0.048774228	19.46	0.19	Nucleotide-sugar transporter	674778	639262	727363	804195	681342	722550	732743	800752	681342	722550	681342	722550
568	cgd2_600-RA-p1	-0.064406171	21.55	0.56	T-complex protein 1 alpha subunit	3207432	2974659	3120734	3269955	2853056	2971686	3036898	3162983	2853056	2971686	2853056	2971686
569	cgd2_610-RA-p1	-0.191187778	21.28	0.99	Uncharacterized protein	2900129	2593443	2699808	2674739	2635084	2420715	2197749	2280232	2635084	2420715	2635084	2420715
570	cgd2_620-RA-p1	-0.319476197	17.34	0.41	Protein transport Sec61-beta/Sbh	139319	177759	180807	266337	148761	276636	115410	103552	148761	276636	148761	276636
571	cgd2_630-RA-p1	-0.114451735	18.73	0.49	Inward rectifier potassium channel	382530	487427	452128	492379	455228	382431	402235	431579	455228	382431	455228	382431
572	cgd2_640-RA-p1	-0.229467057	20.93	0.79	Metallo-dependent phosphatase-like protein	2050316	2870264	1959963	1899537	1745749	1748663	1998510	1900808	1745749	1748663	1745749	1748663
573	cgd2_660-RA-p1	-0.091676471	19.22	0.92	Uncharacterized protein	609618	606109	654795	655551	585596	602526	581877	599138	585596	602526	585596	602526
574	cgd2_680-RA-p1	0.19568793637361281	22.34	3.41	Uncharacterized protein	5057912	4976617	4913900	4871493	5737967	5591918	5565269	5805245	5737967	5591918	5737967	5591918
575	cgd2_700-RA-p1	0.6031337471509772	17.54	6.57	PMS1/MutL family ATpase	160613	152086	152967	153890	244913	234203	221360	241111	244913	234203	244913	234203
576	cgd2_70-RA-p1	0.062566934	18.07	0.55	ABC transporter	275877	271197	273054	258157	294232	278992	284708	268405	294232	278992	294232	278992
577	cgd2_720-RA-p1	-0.048294872	16.89	0.39	Arfaptin homology (AH) domain/BAR domain containing protein	124571	125559	117725	125322	117058	118715	118918	122138	117058	118715	117058	118715
578	cgd2_730-RA-p1	0.038868004006523904	18.79	0.27	Transcription factor IIIC subunit 5	448711	415563	471405	458828	449942	473215	455969	462699	449942	473215	449942	473215
579	cgd2_740-RA-p1	0.15006320785678184	16.36	0.52	Dynein light chain type 1/2	91151	81343	70117	77936	88233	91627	83980	90470	88233	91627	88233	91627
580	cgd2_750-RA-p1	0.053647289	20.09	0.4	WD40 repeat containing protein	1052218	1037769	1121051	1161000	1125755	1077172	1169250	1163121	1125755	1077172	1125755	1077172
581	cgd2_760-RA-p1	-0.036589863	20.21	0.16	NSF attachment protein	1166749	1343725	1280242	1137025	1183991	1176757	1231088	1202172	1183991	1176757	1183991	1176757
582	cgd2_770-RA-p1	-0.159329582	20.8	1.21	Bacterial surface antigen (D15)	1753702	1917346	1974210	2070206	1677126	1661168	1809128	1752922	1677126	1661168	1677126	1661168
583	cgd2_790-RA-p1	-0.047221982	23.88	0.23	LH2/LCCL/SRCR domain containing protein	16989845	15092284	15129449	15658921	15437705	13609882	15920510	15932148	15437705	13609882	15437705	13609882
584	cgd2_80-RA-p1	-0.548873014	18.31	2.23	ABC transporter family protein	415731	370981			258105	279198			258105	279198	258105	279198
585	cgd2_810-RA-p1	-0.269922178	21.36	0.14	Calmodulin	4509622	2785675	1799610	3398479	1939724	5553890	2881851	1170863	1939724	5553890	1939724	5553890
586	cgd2_820-RA-p1	-0.103192357	19.42	0.11	Translation initiation factor SUI1	796589	891156	647747	615564	529928	985936	695417	585194	529928	985936	529928	985936
587	cgd2_830-RA-p1	-0.132710952	17.42	1.2	Uncharacterized protein	193680	190167	182426	168544	178740	153184	172133	166310	178740	153184	178740	153184
588	cgd2_840-RA-p1	-0.138854295	15.9	0.56	PIG-P	73229	57172	65080	61732	58960	52613	59613	61891	58960	52613	58960	52613
589	cgd2_850-RA-p1	0.9070575239947871	19.53	3.93	Uncharacterized protein	482056	531722	610463	596239	1330306	1147042	893075	846542	1330306	1147042	1330306	1147042
590	cgd2_860-RA-p1	-0.049932313	21.36	0.28	Proteasome subunit beta type	2777156	2571713	2999754	2627402	2514730	2715130	2775015	2586802	2514730	2715130	2514730	2715130
591	cgd2_870-RA-p1	-0.144554941	20.34	0.7	Coiled-coil domain-containing protein	1244705	1566739	1421163	1378052	1332930	1438381	1180194	1130516	1332930	1438381	1332930	1438381
592	cgd2_880-RA-p1	0.1411096244338843	20.49	1.57	Uncharacterized protein with RING-type Zinc finger	1479594	1286853	1451947	1395413	1510452	1605931	1538338	1528807	1510452	1605931	1510452	1605931
593	cgd2_883-RA-p1	-0.177922375	16.1	0.46	unspecified product	61720	87689	71865	80187	73496	71632	74267	48708	73496	71632	73496	71632
594	cgd2_900-RA-p1	-0.108170011	21.34	1.45	TCP-1/cpn60 chaperonin	2792248	2754115	2760987	2710134	2538336	2386724	2635157	2670445	2538336	2386724	2538336	2386724
595	cgd2_90-RA-p1	0.085250301	18.25	0.61	ABC transporter	323988	307940	290724	291733	338941	316731	309048	323052	338941	316731	338941	316731
596	cgd2_910-RA-p1	0.1685685535245085	19.83	1.33	Protein kinase domain containing protein	816102	965794	878557	852814	1040156	920017	959956	1025852	1040156	920017	1040156	920017
597	cgd2_920-RA-p1	0.18970154185555899	21.82	1.92	Peptidase M16(Insulinase)	3378041	3448636	3566553	3524866	4040537	3836311	3846881	4155903	4040537	3836311	4040537	3836311
598	cgd2_930-RA-p1	-0.063755762	22.18	0.38	insulinase-like peptidase	4937869	4545882	4983880	4965867	4868940	4493070	4487711	4741855	4868940	4493070	4868940	4493070
599	cgd2_940-RA-p1	0.10631506260510903	20.93	0.49	Signal peptide plus transmembrane domain containing protein	1821954	1816709	2017654	2061553	2324110	2338001	1885380	1804595	2324110	2338001	2324110	2338001
600	cgd2_980-RA-p1	0.22452900489492222	19.13	1.97	RNA polymerase Rpb5	560006	550809	523380	488844	594206	665862	664359	559522	594206	665862	594206	665862
601	cgd2_990-RA-p1	0.22344721776155652	20.27	1.81	Queuine tRNA-ribosyltransferase	1079060	1369373	1132918	1108030	1385803	1265758	1380724	1423036	1385803	1265758	1385803	1265758
602	cgd3_1000-RA-p1	-0.01887344	15.73	0.04	Uncharacterized protein	56654	53384	57655	51717	48887	46305	59188	63874	48887	46305	48887	46305
603	cgd3_100-RA-p1	0.048957254	19.01	0.31	Uncharacterized protein	549416	509691	535429	487409	547945	535770	549679	518717	547945	535770	547945	535770
604	cgd3_1010-RA-p1	0.025025953110660026	15.83	0.04	Uncharacterized protein	59317	50812	65679	56913	49177	50496	67767	71759	49177	50496	49177	50496
605	cgd3_1020-RA-p1	0.12446916438228328	20.07	1.12	Aminotransferase class-V	1004528	1019681	1102776	1081498	1135487	1089731	1170495	1191090	1135487	1089731	1135487	1089731
606	cgd3_1030-RA-p1	0.5084825819439232	19.27	4.81	Uncharacterized protein	513817	480239	567366	558582	727040	714332	770061	800770	727040	714332	727040	714332
607	cgd3_1050-RA-p1	0.1887160984594587	18.35	1.84	Vacuolar sorting protein 39 domain 2/Citron homology (CNH) domain-containing protein	300138	296092	323737	333044	369776	349403	341771	366167	369776	349403	369776	349403
608	cgd3_1060-RA-p1	0.4171444347306945	16.95	0.88	U1 like C2H2 zinc finger domain containing protein	97543	122310			125582	169386			125582	169386	125582	169386
609	cgd3_1090-RA-p1	0.10764047541944777	19.06	0.85	Uncharacterized protein with WD40 repeat	521263	502925	553026	526168	597728	618407	533351	521496	597728	618407	597728	618407
610	cgd3_110-RA-p1	0.14832165190708935	17.75	1.45	Asparagine synthetase B like protein	232148	205558	195532	205296	244345	228027	221499	234171	244345	228027	244345	228027
611	cgd3_1110-RA-p1	0.24500388763507175	20.16	3.12	P-type ATPase A /Adenylate and Guanylate cyclase catalytic domain-containing protein	1070722	1135708	1021227	1086122	1356185	1243611	1246551	1265450	1356185	1243611	1356185	1243611
612	cgd3_1160-RA-p1	-0.311224327	18.72	2.02	Uncharacterized protein	529911	398219	501008	505825	359106	388142	401521	403179	359106	388142	359106	388142
613	cgd3_1173-RA-p1	0.10115340125668482	20.94	1.09	E3A like HECT domain containing ubiquitin protein ligase	1950783	1981124	1900744	1937113	2030124	2019239	2056263	2234658	2030124	2019239	2030124	2019239
614	cgd3_1180-RA-p1	0.016542697	21.01	0.13	E3 ubiquitin ligase	2084605	2101366	2077716	2116492	2201301	2038365	2053170	2189078	2201301	2038365	2201301	2038365
615	cgd3_1200-RA-p1	0.064682959	19.02	0.07	Prefoldin subunit	655930	556800	465524	434916	360681	768381	751871	424568	360681	768381	360681	768381
616	cgd3_1220-RA-p1	-0.133437107	21.47	1.36	Hyaluronan/mRNA-binding protein	3012920	3180585	2972631	2982424	2641463	3026861	2777548	2642605	2641463	3026861	2641463	3026861
617	cgd3_1230-RA-p1	-0.038793034	18.82	0.14	PWI/4CCCH domain containing protein	415202	466341	487283	514593	461577	511089	408138	452844	461577	511089	461577	511089
618	cgd3_1250-RA-p1	-0.124560537	21.31	0.7	Ribosomal protein L14	2785370	2917784	2678455	2502175	2167904	2775110	2587515	2477131	2167904	2775110	2167904	2775110
619	cgd3_1260-RA-p1	0.1930501329420906	18.21	1.44	RING domain protein	264909	304090	276440	287080	301500	315636	328563	349194	301500	315636	301500	315636
620	cgd3_1270-RA-p1	-0.094769814	18.08	0.09	Centrin	371886	280739	268493	240475	168323	378270	325507	250089	168323	378270	168323	378270
621	cgd3_1290-RA-p1	-0.233366852	22.62	0.95	14-3-3 domain containing protein	7677595	7334401	6988037	6146214	4693119	6835006	6629499	5954836	4693119	6835006	4693119	6835006
622	cgd3_1300-RA-p1	-0.110959261	20.71	0.35	60S ribosomal protein L12	1987241	1755693	1749241	1661277	1320995	1951073	1726510	1675095	1320995	1951073	1320995	1951073
623	cgd3_130-RA-p1	0.2977108828752293	20.02	3.58	DRG like OBG family Gtpase with TGS domain	1033397	934035	913500	966269	1229877	1167006	1133698	1195321	1229877	1167006	1229877	1167006
624	cgd3_1310-RA-p1	-0.102688709	19.94	0.92	UBX domain containing protein	1126035	1010276	1072292	971891	926870	949840	1024465	988795	926870	949840	926870	949840
625	cgd3_1320-RA-p1	0.17806406193396285	17.01	0.43	Uncharacterized protein	126519	132138	117583	119107	145250	165485	155310	102755	145250	165485	145250	165485
626	cgd3_1330-RA-p1	-0.05376513	20.94	0.5	Uncharacterized protein	2020811	2121572	2108419	1958238	1884106	1971495	2004032	2048617	1884106	1971495	1884106	1971495
627	cgd3_1340-RA-p1	-0.01189835	20.18	0.05	NMD3p like protein	1110493	1214733	1205155	1232076	1219658	1254625	1130154	1120625	1219658	1254625	1219658	1254625
628	cgd3_1350-RA-p1	0.4403252586949691	21.04	3.88	Ubiquitin domain containing protein	1753207	1670185	1978323	2024830	2565423	2519506	2449481	2511537	2565423	2519506	2565423	2519506
629	cgd3_1360-RA-p1	0.11673200214816504	18.34	0.85	Methyltransferase domain containing protein	338148	329926	317351	292336	339890	342524	352292	348797	339890	342524	339890	342524
630	cgd3_1380-RA-p1	0.17250042811683386	19.74	1.96	IQ calmodulin-binding motif	790059	819100	858289	835279	991880	947679	880864	903947	991880	947679	991880	947679
631	cgd3_1383-RA-p1	-0.174680791	15.94	0.37	CUE	68460	66145	67931	65528	56484	86767	51691	49023	56484	86767	56484	86767
632	cgd3_1390-RA-p1	0.049127118061768726	19.21	0.32	Conserved oligomeric Golgi complex subunit 6	615976	591462	584489	592471	625366	557573	611882	677618	625366	557573	625366	557573
633	cgd3_1400-RA-p1	0.16057562757197985	22.94	1.6	Pyrophosphate--fructose 6-phosphate 1-phosphotransferase	7468232	7045155	7951636	8064779	8528201	8197610	8462843	8901201	8528201	8197610	8528201	8197610
634	cgd3_140-RA-p1	0.30748372697056503	16.02	3.09	B-tubulin specific chaparone	57915	66908	57608	57206	78430	72343	74166	71180	78430	72343	78430	72343
635	cgd3_1420-RA-p1	-0.361616389	16.74	0.99	Protein kish	125943	104506	134659	135191	74003	137927	112231	76747	74003	137927	74003	137927
636	cgd3_1430-RA-p1	0.070105785	19.63	0.1	SAP domain containing protein	607892	1283046	736790	685978	851055	862403	844147	772774	851055	862403	851055	862403
637	cgd3_1440-RA-p1	-0.065675478	18.34	0.09	Matrin/U1-C-like C2H2-type zinc finger containing protein	289067	397745			305680	343396			305680	343396	305680	343396
638	cgd3_1450-RA-p1	0.014371472820627673	19.01	0.09	Replication factor C like AAA+ Atpase	536685	514341	531949	518946	535403	497448	541875	549464	535403	497448	535403	497448
639	cgd3_1460-RA-p1	0.061688901	19.84	0.44	GAF domain containing protein	902274	924518	935753	924903	1015699	883672	995131	959081	1015699	883672	1015699	883672
640	cgd3_1470-RA-p1	0.6345846453227288	18.67	2.56	Dual specificity phosphatase	352179	315987			496602	540111			496602	540111	496602	540111
641	cgd3_1480-RA-p1	-0.081659096	21.23	0.73	Pp2c protein phosphatase 2 C	2336909	2614084	2567463	2633187	2537857	2465744	2309704	2278497	2537857	2465744	2537857	2465744
642	cgd3_150-RA-p1	-0.068821879	15.54	0.16	Uncharacterized protein	63156	51666	44743	39326	45918	41756	47383	52219	45918	41756	45918	41756
643	cgd3_1510-RA-p1	0.2875299457047049	18.24	2.69	Cyclin-dependent kinase 3	296356	257057	285386	284386	350833	351143	314269	354421	350833	351143	350833	351143
644	cgd3_1530-RA-p1	0.011422257337095232	16.66	0.01	Uncharacterized protein	80174	105798	114059	116452	84530	156681	92701	94719	84530	156681	84530	156681
645	cgd3_1540-RA-p1	0.18568158965975812	22.52	1.63	Signal peptide containing protein	5920287	5875278	5217137	5500524	6874568	6615511	6143731	5977909	6874568	6615511	6874568	6615511
646	cgd3_1550-RA-p1	0.086046679	18.13	0.67	Sec14 domain containing protein	311831	261212	280597	264264	312653	290485	290982	290130	312653	290485	312653	290485
647	cgd3_1560-RA-p1	0.5448219375346923	17.27	5.38	DIX domain containing protein	141316	134748	124908	123012	189827	189735	194758	188923	189827	189735	189827	189735
648	cgd3_1570-RA-p1	-0.247785977	19.12	0.77	Profilin	751792	635777	599463	521831	477430	632411	500978	497282	477430	632411	477430	632411
649	cgd3_1580-RA-p1	0.050156867	22.21	0.39	Alpha glucosidase-like faimly 31 glycosyl hydrolases	4516089	4607162	4869572	5123348	5195096	4745129	4788389	5053642	5195096	4745129	5195096	4745129
650	cgd3_1590-RA-p1	-0.437493903	19.53	4.71	DEAD/DEAH box helicase domain containing protein	940891	919250	829487	835258	681112	650295	616640	652299	681112	650295	681112	650295
651	cgd3_160-RA-p1	0.12180871875134613	19.54	1.58	Uncharacterized protein	734644	689656	764117	743451	783300	808833	787056	809099	783300	808833	783300	808833
652	cgd3_1620-RA-p1	0.09632965	18.48	0.42	RNase P subunit p30	295960	369911	358384	396183	401415	402346	361766	347493	401415	402346	401415	402346
653	cgd3_1630-RA-p1	0.1940001053073246	18.7	1.87	Uncharacterized protein	389861	409033	404899	389152	447068	460866	452796	461194	447068	460866	447068	460866
654	cgd3_1640-RA-p1	-0.052634152	17.38	0.2	Uncharacterized protein	169129	199984	161818	166311	164515	161761	166777	177242	164515	161761	164515	161761
655	cgd3_1650-RA-p1	0.041433643	21.68	0.33	Initiation factor eIF2 gamma subunit/Elongation factor Tu	3429168	3074519	3408088	3356516	3483248	3263453	3479621	3420290	3483248	3263453	3483248	3263453
656	cgd3_1660-RA-p1	-0.006073331	17.91	0.01	Uncharacterized protein	282013	215599			255238	236219			255238	236219	255238	236219
657	cgd3_1690-RA-p1	-0.009983762	19.99	0.02	Uncharacterized protein	1314423	974253	1014579	921664	908607	1030045	1153527	1078907	908607	1030045	908607	1030045
658	cgd3_1700-RA-p1	-0.000777256	20.2	0	Uncharacterized protein	1143771	1205525	1196879	1265685	1240626	1223991	1152840	1190603	1240626	1223991	1240626	1223991
659	cgd3_170-RA-p1	-0.49573247	17.82	4.92	rRNA biogenesis protein RRP36	287850	289810	262283	262194	179938	199884	194359	207609	179938	199884	179938	199884
660	cgd3_1710-RA-p1	-0.295788851	21.09	3.88	Uncharacterized protein	2472118	2387010	2492703	2573932	1986007	2018443	2047620	2031324	1986007	2018443	1986007	2018443
661	cgd3_1730-RA-p1	-0.298837522	19.41	2.01	Uncharacterized protein	781972	850692	737870	727149	557489	709332	636314	619404	557489	709332	557489	709332
662	cgd3_1740-RA-p1	0.031244478027844025	17.83	0.04	Uncharacterized protein	251454	273964	214190	193149	269175	254736	233976	193718	269175	254736	269175	254736
663	cgd3_1750-RA-p1	-0.018818959	19.93	0.02	Uncharacterized protein	1163961	1158528	906968	833097	791048	1408528	1000241	867758	791048	1408528	791048	1408528
664	cgd3_1760-RA-p1	-0.295669233	20.04	1.54	Uncharacterized protein	1305925	1075451	1232473	1181890	823744	1188723	1020941	901506	823744	1188723	823744	1188723
665	cgd3_1770-RA-p1	-0.292713424	22.35	4.72	Uncharacterized protein	5810738	5808905	6078454	5897466	4688776	4859150	4836915	4876787	4688776	4859150	4688776	4859150
666	cgd3_1780-RA-p1	-0.063152744	20.27	0.51	Uncharacterized protein	1350820	1319997	1234809	1278906	1196276	1209970	1319218	1237778	1196276	1209970	1196276	1209970
667	cgd3_1790-RA-p1	-0.128325648	21.5	0.57	Cse1-like Exportin/Importin	3417983	2798640	3101229	3106830	2791266	2404848	2995789	3211061	2791266	2404848	2791266	2404848
668	cgd3_180-RA-p1	-0.052129519	18.5	0.14	KOG1666/V-SNARE domain containing protein	468638	314359	390677	355571	340051	340608	402315	380080	340051	340608	340051	340608
669	cgd3_1810-RA-p1	0.20428351127032585	19.63	2.19	Casein kinase I	764422	687702	808269	778214	906511	842239	872386	874688	906511	842239	906511	842239
670	cgd3_1820-RA-p1	-0.166373117	20.97	2.69	Sec23	2141090	2180027	2133527	2225464	2021638	1864812	1880979	1970426	2021638	1864812	2021638	1864812
671	cgd3_1840-RA-p1	0.10475585695243339	20.47	1.06	Uncharacterized protein	1388261	1395852	1420242	1416570	1571020	1399175	1503177	1577557	1571020	1399175	1571020	1399175
672	cgd3_1850-RA-p1	0.17473263961636576	17.67	2.08	Casein kinase II subunit beta	200302	187168	206531	192980	208639	225005	223578	231098	208639	225005	208639	225005
673	cgd3_1860-RA-p1	0.13581153402326862	16.23	1.01	EGF-like domain containing extracellular protein	75384	76309	71756	69485	86135	79094	82624	74253	86135	79094	86135	79094
674	cgd3_1870-RA-p1	-3.62E-05	17.77	0	DNA-directed RNA polymerase 2 subunit	217880	231220	231342	214508	229973	222858	228359	213586	229973	222858	229973	222858
675	cgd3_1880-RA-p1	0.17934300896160948	20.07	2.05	RNA recognition motif domain containing protein	1006531	967172	1088555	1077274	1161656	1181759	1151552	1187319	1161656	1181759	1161656	1181759
676	cgd3_1890-RA-p1	0.079434814	18.36	0.8	Dual specificity phosphatase/Membrane bound phosphatase	348797	309795	331832	321041	357995	342469	338700	345511	357995	342469	357995	342469
677	cgd3_1900-RA-p1	-0.0310727	20.41	0.14	Acetyltransferase (GNAT) family protein	1337208	1406509	1439981	1455101	1325204	1240038	1442296	1525472	1325204	1240038	1325204	1240038
678	cgd3_190-RA-p1	-0.199425009	21.65	0.78	Fibrillin/EGF-like calcium-binding conserved site-containing protein	3668137	3643820	3403702	3352282	3249264	2997611	3175649	2836417	3249264	2997611	3249264	2997611
679	cgd3_1910-RA-p1	-0.037672388	15.05	0.05	Uncharacterized protein	37493	40338	31084	29433	39019	36821	31276	27739	39019	36821	39019	36821
680	cgd3_1920-RA-p1	0.14465260130517166	16.8	0.95	Pre-mRNA-splicing factor 38	103577	108076	105566	116444	116099	125888	109701	128172	116099	125888	116099	125888
681	cgd3_1930-RA-p1	0.10925540315140836	18.88	0.86	Uncharacterized protein			471643	457990			500883	501777
682	cgd3_1940-RA-p1	0.006663616	20.73	0.01	Translationally controlled tumour protein associated protein	1751463	1656937	1758486	1775586	1715073	2243345	1734490	1383123	1715073	2243345	1715073	2243345
683	cgd3_1950-RA-p1	0.32674656612473285	18.16	1.99	unspecified product	279225	286708	252880	234269	364128	298300	350202	308489	364128	298300	364128	298300
684	cgd3_1960-RA-p1	0.1257038537858115	19.12	0.55	Uncharacterized protein	461609	643414	564352	531993	595427	619423	584900	585715	595427	619423	595427	619423
685	cgd3_1970-RA-p1	0.20057168050687935	18.27	0.48	Uncharacterized protein			328303	265785			381044	302404
686	cgd3_1990-RA-p1	0.198475202	19.03	2.27	Uncharacterized protein	499278	500485	516499	489252	596650	606262	558743	541665	596650	606262	596650	606262
687	cgd3_200-RA-p1	-0.000625123	19.63	0	CCCH-type Zinc finger/WD40 domain containing protein	849195	822971	790288	784744	832833	790004	824844	797249	832833	790004	832833	790004
688	cgd3_2010-RA-p1	0.030192882	20.32	0.17	Uncharacterized protein with EF-hand domain	1373964	1238455	1257055	1331407	1345149	1272200	1295799	1396410	1345149	1272200	1345149	1272200
689	cgd3_2013-RA-p1	-0.117450915	15.62	0.24	Ribonuclease P/MRP protein subunit	60696	53097	50130	46515	50199	37277	64480	44973	50199	37277	50199	37277
690	cgd3_2020-RA-p1	0.19204681850179384	21.84	2.82	Protein phosphatase 2C	3622918	3344721	3593675	3540602	3937744	3991173	4093423	4081755	3937744	3991173	3937744	3991173
691	cgd3_2030-RA-p1	-0.045289638	19.43	0.28	Choline/ethanolamine kinase	661868	762498	695664	752498	741341	680477	662951	696735	741341	680477	741341	680477
692	cgd3_2040-RA-p1	0.21744071512072338	19.7	2.21	NT ClassII-CCAase/tRNA adenylyltransferase	818978	750275	825112	775125	988624	831199	927052	942676	988624	831199	988624	831199
693	cgd3_2050-RA-p1	0.10858350760259583	19.22	0.85	Prolyl 4-hydroxylase alpha subunit/2-oxoglutarate-dependent dioxygenase	530171	575528	635212	613963	632842	634850	629626	635683	632842	634850	632842	634850
694	cgd3_2060-RA-p1	-0.045836516	18.21	0.25	Uncharacterized protein with RING-type Zinc finger	335986	284027	304652	308164	293250	281495	304114	314287	293250	281495	293250	281495
695	cgd3_2070-RA-p1	-0.081256492	16.28	0.35	Uncharacterized protein	88909	80179	78915	79799	67374	86830	80132	76445	67374	86830	67374	86830
696	cgd3_2080-RA-p1	0.22453199606098195	19.02	0.72	Potassium channel domain containing protein	540464	478601	489615	463879	594781	579338	569466	557964	594781	579338	594781	579338
697	cgd3_2083-RA-p1	0.015662416449714556	19.63	0.1	F-actin capping protein alpha subunit	797446	791854	815341	828423	840025	775647	845405	808679	840025	775647	840025	775647
698	cgd3_2090-RA-p1	0.031607041	21.43	0.1	40S ribosomal protein Sae	2790560	2827712	2801918	2795056	2926621	2927884	2794388	2817240	2926621	2927884	2926621	2927884
699	cgd3_210-RA-p1	0.044075308956493586	19.34	0.27	Uncharacterized protein with Tetratricopeptide-like helical domain	663329	588794	668196	694953	686503	677412	648602	679439	686503	677412	686503	677412
700	cgd3_2110-RA-p1	-0.023473712	21.96	0.15	NOP5NT/snoRNA binding domain containing protein	3973148	4452924	4072594	3960801	3918436	4061126	4120828	4077793	3918436	4061126	3918436	4061126
701	cgd3_2120-RA-p1	-0.005399506	18.38	0.02	Myosin/IQ motif /Regulator of chromosome condensation (RCC1) repeat containing protein	381507	345138	317614	328915	335424	334185	336441	359323	335424	334185	335424	334185
702	cgd3_2130-RA-p1	0.097950108	18.41	0.55	Uncharacterized protein	347186	297804	348768	351426	359351	391560	335916	351770	359351	391560	359351	391560
703	cgd3_2150-RA-p1	-0.518057532	18.13	2.26	Protein tyrosine phosphatase-like protein	321015	310725	379465	364163	238365	219186	259044	242181	238365	219186	238365	219186
704	cgd3_2170-RA-p1	-0.125053838	21.64	1.02	Proteasome endopeptidase complex	3362214	3166249	3632764	3474184	3144350	3020021	3095226	3231823	3144350	3020021	3144350	3020021
705	cgd3_2180-RA-p1	1.3926702998676994	22.01	3.66	Type I fatty acid synthase	2159557	1981877	3222372	3340576	8632732	7819083	5664176	5727165	8632732	7819083	8632732	7819083
706	cgd3_2190-RA-p1	0.024655621238558467	19.42	0.07	UBA-like/Ubiquitin-associated/Aspartic peptidase domain containing protein	627418	635930	801081	724669	702165	736970	699643	685023	702165	736970	702165	736970
707	cgd3_2200-RA-p1	-0.061882148	20.25	0.24	Proteasome subunit alpha type	1197331	1170218	1317903	1445856	1224665	1218760	1168387	1289597	1224665	1218760	1224665	1218760
708	cgd3_2220-RA-p1	0.22157735363431996	20.06	0.96	Ubiquitin-conjugating enzyme	1154908	1180810	894960	859671	1098707	1251796	1250142	1127960	1098707	1251796	1098707	1251796
709	cgd3_2230-RA-p1	0.2639895288624281	16.57	2.1	NF-kappa-B-activating protein	90533	81243	96075	87447	117887	108166	107392	93819	117887	108166	117887	108166
710	cgd3_2250-RA-p1	-0.087460854	19.23	0.34	60S ribosomal protein L37A	694706	668877	599028	585421	595028	629384	580007	588660	595028	629384	595028	629384
711	cgd3_2260-RA-p1	-0.17282102	18.14	0.37	Uncharacterized protein	287136	376854	266610	303950	204969	253071	306306	341787	204969	253071	204969	253071
712	cgd3_2270-RA-p1	0.089328401	19.15	0.33	WD repeat	537336	539666	562627	612779	712551	596612	518667	580846	712551	596612	712551	596612
713	cgd3_2293-RA-p1	0.2703241224374402	14.52	1.01	AAA-type ATPase core domain containing protein	19995	20222	21491	24044	26555	24025	21047	32924	26555	24025	26555	24025
714	cgd3_230-RA-p1	0.028173118210901293	18.24	0.1	CLU central domain containing protein	346830	315091	283102	288834	322500	307077	309397	315338	322500	307077	322500	307077
715	cgd3_2310-RA-p1	0.18148754164268155	16.2	0.25	RNA recognition motif domain containing protein	83243	61309	72253	68612	68179	116153	83682	63146	68179	116153	68179	116153
716	cgd3_2320-RA-p1	0.12176533011494683	20.87	2.07	cGMP phosphodiesterase A4	1809133	1841317	1844124	1853613	2030857	2056811	1929750	1979948	2030857	2056811	2030857	2056811
717	cgd3_2322-RA-p1	0.595377613	16.71	1.46	GPI transamidase component Gaa1			83508	91509			124716	139868
718	cgd3_2330-RA-p1	-0.624600561	19.17	4.47	DEAD/DEAH box helicase with DBP10CT (NUC160) domain	825638	715720	692089	704375	434814	449309	491741	530663	434814	449309	434814	449309
719	cgd3_2353-RA-p1	-0.188990594	15.43	0.5	Rrp15p	51571	50725	41642	45602	36952	52128	38724	39436	36952	52128	36952	52128
720	cgd3_2360-RA-p1	0.019254114335051753	21.65	0.13	Peptidase S59 nucleoporin	3214034	3268346	3224705	3359400	3382322	3222658	3310059	3326976	3382322	3222658	3382322	3222658
721	cgd3_2370-RA-p1	0.2552837945166182	17.02	1.7	Steroid dehydrogenase kik-i	116256	128095	121226	120063	158205	146654	140660	134792	158205	146654	158205	146654
722	cgd3_2390-RA-p1	0.047683950740498915	21.34	0.16	Proliferation-associated protein 2G4 metalloprotease	2146077	2651157	2917200	2796975	2834205	2623428	2688295	2650791	2834205	2623428	2834205	2623428
723	cgd3_2400-RA-p1	0.1600351165204188	18.72	1.7	PH domain containing protein	444003	380624	406526	402973	443959	438000	464218	477978	443959	438000	443959	438000
724	cgd3_240-RA-p1	0.18888066352260324	16.83	2.42	Protein phosphatase 4 core regulatory subunit R2	114378	107877	112887	101716	124964	122916	121615	128044	124964	122916	124964	122916
725	cgd3_2410-RA-p1	0.1347790614775839	21.23	1.1	Ubiquitin-fusion degadation-2 (UFD2) family protein	2165807	2256848	2416683	2550316	2747425	2576008	2481782	2492236	2747425	2576008	2747425	2576008
726	cgd3_2440-RA-p1	-0.105884472	21.38	0.28	Ribosomal protein S18A	3173478	2752322	2725815	2700594	1981128	3286713	2734154	2692747	1981128	3286713	1981128	3286713
727	cgd3_2470-RA-p1	-0.07519479	18.65	0.08	Eukaryotic translation initiation factor 3 subunit J	337626	511419	417189	435870	285157	595308	383742	391285	285157	595308	285157	595308
728	cgd3_2480-RA-p1	0.060785925	18.89	0.53	Uncharacterized protein	463887	460241	480051	492981	522094	465938	483913	508001	522094	465938	522094	465938
729	cgd3_2500-RA-p1	-0.039912596	18.76	0.13	Thioredoxin domain containing protein	476306	423526			442552	431293			442552	431293	442552	431293
730	cgd3_2503-RA-p1	0.018726433758825323	18.74	0.05	unspecified product	499662	398440	451388	398970	435456	400599	499874	433077	435456	400599	435456	400599
731	cgd3_250-RA-p1	0.2421671854744254	20.09	2.82	Serine/threonine-protein phosphatase	1021989	933746	1075671	1087149	1263865	1195609	1186872	1217721	1263865	1195609	1263865	1195609
732	cgd3_2510-RA-p1	0.5961726701009162	16.77	1.75	Myb domain-containing protein			106947	77576			128919	147066
733	cgd3_2530-RA-p1	-0.057994006	19.76	0.21	Proteasome subunit beta type	795186	954047	1004342	888838	882548	854706	894488	854635	882548	854706	882548	854706
734	cgd4_3220-RA-p1	-0.157883212	19.88	0.78	Histone H3	1193866	923701	1013863	976642	770994	995880	1009861	909017	770994	995880	770994	995880
735	cgd3_2550-RA-p1	0.3150176515294607	15.86	0.91	Transcription factor S-II (TFIIS)	55591	63945	45088	50612	79037	75931	53565	60438	79037	75931	79037	75931
736	cgd3_2570-RA-p1	0.37926283447864506	17.59	1.52	Lysine methyltransferase	162211	154762	185504	194943	288370	228949	194657	202173	288370	228949	288370	228949
737	cgd3_260-RA-p1	0.047338134834379986	18.9	0.28	Protein kinase/EF-hand domain containing protein	446855	452159	510334	518140	492418	499573	480581	515301	492418	499573	492418	499573
738	cgd3_2620-RA-p1	-0.064744379	21.69	0.85	RNA polymerase Rpb1	3495424	3450705	3345600	3522223	3372006	3236838	3207991	3392315	3372006	3236838	3372006	3236838
739	cgd3_2630-RA-p1	-0.01736896	19.55	0.1	Diacylglycerol kinase	787986	739937	767780	790812	803656	773359	712541	761811	803656	773359	803656	773359
740	cgd3_2640-RA-p1	0.072668723	18.56	0.35	Uncharacterized protein with WD40-repeat	417166	392456	346772	351254	447871	382667	380721	373841	447871	382667	447871	382667
741	cgd3_2650-RA-p1	-0.033249582	19.53	0.16	Uncharacterized protein	784140	741288	767946	769980	810739	686744	744063	756604	810739	686744	810739	686744
742	cgd3_2660-RA-p1	-0.054703557	17.98	0.2	Uncharacterized protein	287900	261311	257449	247664	278319	260853	245364	231385	278319	260853	278319	260853
743	cgd3_2680-RA-p1	-0.017521703	18.92	0.04	Signal peptidase complex subunit 3	406066	647239	495920	480167	490994	462559	510448	514247	490994	462559	490994	462559
744	cgd3_2690-RA-p1	-0.138436677	20.62	1.17	DnaJ domain containing protein	1660611	1592272	1716966	1783720	1588448	1373291	1569173	1611657	1588448	1373291	1588448	1373291
745	cgd3_2700-RA-p1	-0.042579686	16.7	0.16	Transport protein particle (TRAPP) component	123232	105176	94320	111176	108297	106974	103213	101007	108297	106974	108297	106974
746	cgd3_2730-RA-p1	0.0965797	18.38	0.88	Phospholipid-transporting ATPase	322120	325580	336778	332943	376022	325672	352281	356288	376022	325672	376022	325672
747	cgd3_2740-RA-p1	0.10205731042158916	19.62	0.97	T1Dc domain containing protein	770284	795545	767007	769237	868966	763392	847732	853210	868966	763392	868966	763392
748	cgd3_2750-RA-p1	0.053392018	19.35	0.28	Uncharacterized protein with Ankyrin repeat	632077	618006	663467	713218	718518	696665	655562	653159	718518	696665	718518	696665
749	cgd3_2780-RA-p1	0.3410279550586459	17.89	4.08	TH1 protein	225032	195543	221638	220718	273949	282501	260539	274818	273949	282501	273949	282501
750	cgd3_2800-RA-p1	-0.349385567	19.28	2.64	Zinc-finger double-stranded RNA-binding	754616	787144	670479	667066	505757	569873	567007	617055	505757	569873	505757	569873
751	cgd3_280-RA-p1	-0.069714647	21.09	0.75	mRNA translation inhibitor SKI2 SFII helicase	2242982	2212291	2375027	2342732	2275642	2120369	2133276	2210812	2275642	2120369	2275642	2120369
752	cgd3_2820-RA-p1	0.11988476215374533	19.43	1.47	Ribonuclease P/MRP subunit POP1 with POPLD domain	680491	655722	670145	707295	787479	723989	700245	738663	787479	723989	787479	723989
753	cgd3_2830-RA-p1	0.16055727931299657	18.98	1.66	Uncharacterized protein	505158	465172	518420	473378	565556	553462	558127	515186	565556	553462	565556	553462
754	cgd3_2840-RA-p1	-0.221946182	15.44	1.16	unspecified product	44493	45114	49716	53214	39073	43521	39740	42469	39073	43521	39073	43521
755	cgd3_2860-RA-p1	-0.009286166	18.97	0.03	Uncharacterized protein with EF-hand domain	569016	520734	508877	466311	512486	484807	531660	518755	512486	484807	512486	484807
756	cgd3_2870-RA-p1	0.627460925	18.73	2.32	acyl-CoA synthetases	377590	325543			560259	523613			560259	523613	560259	523613
757	cgd3_2880-RA-p1	0.19175339636734634	19.54	2.32	Uncharacterized protein with Leucine-rich repeat	714143	676180	741105	728707	845014	828107	798635	794100	845014	828107	845014	828107
758	cgd3_2890-RA-p1	0.10218906091397173	21.33	1.16	Pre-mRNA-processing-splicing factor 8	2542314	2577377	2497488	2533426	2846783	2558886	2736998	2760495	2846783	2558886	2846783	2558886
759	cgd3_2910-RA-p1	0.16028015890630343	16.75	1.87	Uncharacterized protein	96587	105335	105528	108655	117763	117110	114333	115380	117763	117110	117763	117110
760	cgd3_2920-RA-p1	0.4300090621753778	15.4	3.32	Cysteine protease	36283	42432	35167	35444	48819	45414	52039	54795	48819	45414	48819	45414
761	cgd3_2930-RA-p1	0.034521867	18.38	0.13	Tim44-like domain containing protein	367712	295321	352385	334261	346754	336014	346347	348805	346754	336014	346754	336014
762	cgd3_2940-RA-p1	0.3125917160329763	18.29	3.72	Phospholipase D/Transphosphatidylase	282807	296283	276892	294686	360956	357679	340053	370486	360956	357679	360956	357679
763	cgd3_2950-RA-p1	-0.002435916	16.05	0	Ribosomal RNA assembly KRR1	60940	61646	71136	79241	84043	83240	56808	52926	84043	83240	84043	83240
764	cgd3_2980-RA-p1	0.17821750744240816	17.65	0.94	WD40-repeat-containing protein			182729	205715			224725	214152
765	cgd3_2990-RA-p1	0.372727723	18.17	3.08	Uncharacterized protein	294992	262971	240509	241456	359774	305895	347863	330738	359774	305895	359774	305895
766	cgd3_3000-RA-p1	0.5446783806815887	18.65	3.53	Rab-GTPase-TBC domain containing protein	331837	376126	323337	330985	567635	497107	471441	454605	567635	497107	567635	497107
767	cgd3_300-RA-p1	-0.088217612	21.79	0.59	nuclear transport factor 2/RRM domain containing protein	3524171	4349853	3670547	3516634	3466785	3472678	3595069	3579862	3466785	3472678	3466785	3472678
768	cgd3_3010-RA-p1	0.088263881	18.56	0.84	Uncharacterized protein	388914	363134	372712	372078	396921	370258	403714	421625	396921	370258	396921	370258
769	cgd3_3020-RA-p1	0.024520082	17.05	0.06	Guanine nucleotide exchange factor/Initiation factor 2 subunit family	144714	110800	141260	145602	147959	128302	141159	131727	147959	128302	147959	128302
770	cgd3_3040-RA-p1	0.017801709276202615	21.53	0.06	cAMP-dependent protein kinase	2652659	3246086	3169693	3026306	3344231	3180481	2879423	2833429	3344231	3180481	3344231	3180481
771	cgd3_3060-RA-p1	-0.037456748	21.22	0.2	exportin 1	2593527	2456215	2431126	2419030	2433359	2167958	2547711	2512443	2433359	2167958	2433359	2167958
772	cgd3_3063-RA-p1	0.090978023	16.49	0.24	unspecified product	82378	74462	98757	105590	111701	102356	85804	83908	111701	102356	111701	102356
773	cgd3_3070-RA-p1	0.45446292462001736	18.42	4.55	WD40 repeat/LIS1 homology motif	323471	312305	286350	276876	430870	407090	400123	402343	430870	407090	430870	407090
774	cgd3_3073-RA-p1	0.1518559406855573	18.76	0.75	Trafficking protein particle complex subunit			431594	411928			483676	453700
775	cgd3_3080-RA-p1	-0.059497502	20.35	0.63	Conserved oligomeric Golgi complex subunit 3	1417121	1328596	1339269	1382333	1336600	1251311	1319742	1339005	1336600	1251311	1336600	1251311
776	cgd3_3100-RA-p1	0.32437702936046975	19.1	3.13	Major Facilitator Superfamily	438145	512834	520448	542585	657618	631451	603919	621922	657618	631451	657618	631451
777	cgd3_310-RA-p1	0.23194675094527284	17.52	1.56	RCC1 domain containing protein			170768	176217			200451	207058
778	cgd3_3110-RA-p1	0.283546062	16.73	2.63	Transcription factor TFIIH with vWA domain	99999	90670	97784	105087	118602	118506	113590	128094	118602	118506	118602	118506
779	cgd3_3120-RA-p1	-0.294432401	19.83	3.09	AOX/Alternative oxidase	912686	1058919	1099281	1063867	849331	835630	855509	822872	849331	835630	849331	835630
780	cgd3_3140-RA-p1	-0.012858428	20.5	0.08	Uncharacterized protein	1549900	1552558	1409526	1458494	1464001	1507919	1444552	1496902	1464001	1507919	1464001	1507919
781	cgd3_3150-RA-p1	-0.092539156	19.81	1.05	Rab5 like small Gtpase	968381	929372	974204	924214	886198	831738	945065	900016	886198	831738	886198	831738
782	cgd3_3160-RA-p1	-0.096544535	19.9	0.67	Uncharacterized protein	979826	1067413	1006404	995000	1014414	914156	942999	916387	1014414	914156	1014414	914156
783	cgd3_3170-RA-p1	-0.119359789	19.12	1.62	Replication factor RFC3 AAA+ ATpase	615381	565878	607341	581099	548900	531294	566285	534518	548900	531294	548900	531294
784	cgd3_3190-RA-p1	-0.000211822	19.99	0	GCN5 like acetylase with bromodomain	1048669	1101558	1034426	979291	1037735	1047967	1076726	998762	1037735	1047967	1037735	1047967
785	cgd3_3200-RA-p1	-0.045463674	22.08	0.17	Deoxyribose-phosphate aldolase	5028682	4720778	4321216	4041835	4044907	3960137	4828841	4725490	4044907	3960137	4044907	3960137
786	cgd3_320-RA-p1	-0.014981912	20.95	0.06	Myristoyl-CoA:protein N-myristoyltransferase	2011118	1953683	2079724	2087912	1937962	1852974	2065022	2207142	1937962	1852974	1937962	1852974
787	cgd3_3210-RA-p1	0.10881937588393598	19.82	0.51	HAD-like/Lipin domain containing protein(PV1H14080 P)\	903366	814107	890677	972518	933979	1135703	879801	923014	933979	1135703	933979	1135703
788	cgd3_3230-RA-p1	0.042564258863041715	17.07	0.08	Ser/thr protein kinase	179487	111625	133893	127354	125605	128992	153240	154836	125605	128992	125605	128992
789	cgd3_3250-RA-p1	0.014589747538963138	17.8	0.02	CCAAT-binding factor (CBF)/MAK21 family protein	196407	261532			239134	219192			239134	219192	239134	219192
790	cgd3_3260-RA-p1	0.40088813556454994	13.47	0.98	Uncharacterized protein	11423	9668	9591	8903	12006	12963	15805	11650	12006	12963	12006	12963
791	cgd3_3290-RA-p1	-0.623963558	17.13	2.31	Uncharacterized protein	203787	183335	156833	169540	94823	128332	129806	111497	94823	128332	94823	128332
792	cgd3_3300-RA-p1	-0.073630128	16.96	0.34	SOH1 family protein	139767	131292	139679	115071	127106	120189	134032	117446	127106	120189	127106	120189
793	cgd3_330-RA-p1	-0.031266619	21.84	0.12	unspecified product	4241908	4054331	3570936	3405160	3544651	3504908	3940140	3917323	3544651	3504908	3544651	3504908
794	cgd3_3310-RA-p1	-0.088320451	19.9	0.63	Uncharacterized protein	1061068	922622	1054946	996870	899688	915835	1036729	943436	899688	915835	899688	915835
795	cgd3_3320-RA-p1	0.062263988280598426	20.95	0.45	phenylalanyl-tRNA synthetase	1943424	1855739	2067523	2094670	2169373	1973701	2026863	2138869	2169373	1973701	2169373	1973701
796	cgd3_3330-RA-p1	0.15743852646850343	18.68	1.77	Uncharacterized protein	400190	373194	404111	417526	436284	435674	458430	447462	436284	435674	436284	435674
797	cgd3_3340-RA-p1	0.1772838712928646	14.86	1.11	SECIS binding protein/pelota RNA binding domain containing protein	30572	26581	28113	26455	33076	28466	30800	34075	33076	28466	33076	28466
798	cgd3_3360-RA-p1	0.4025976441655388	18.15	4.97	Diphthamide synthesis DPH1/DPH2	263891	243365	256249	246106	345685	326299	333973	328274	345685	326299	345685	326299
799	cgd3_3370-RA-p1	0.11419706432972987	24.94	0.58	Uncharacterized protein	29587774	31293166	30545169	32701543	34508466	28817859	35563860	35890812	34508466	28817859	34508466	28817859
800	cgd3_3380-RA-p1	-0.091632513	17.21	0.41	DEAD/DEAH box helicase	156197	155056	160964	154303	158080	160508	140668	130724	158080	160508	158080	160508
801	cgd3_3390-RA-p1	0.006755739	17.59	0.02	RNA polymerase II-associated protein 1 C-terminal	227741	178745	189428	196425	194289	176058	205286	219779	194289	176058	194289	176058
802	cgd3_3410-RA-p1	-0.124766276	21.82	0.44	Uncharacterized protein	3313446	3443775	4365817	4444906	3786054	3321931	3465505	3594723	3786054	3321931	3786054	3321931
803	cgd3_3430-RA-p1	0.45449706596394535	23.24	3.72	Amine oxidase	7965287	7513584	9255301	9158826	12188237	11751692	11305614	11046189	12188237	11751692	12188237	11751692
804	cgd3_3440-RA-p1	-0.183835845	21.72	1.62	Heat shock protein HSP70	3340987	4234591	3620956	3627068	3315547	3151568	3335665	3202142	3315547	3151568	3315547	3151568
805	cgd3_3460-RA-p1	-0.103446134	19.92	1.45	DWNN domain containing protein	1067869	992436	1005229	1047048	930712	1000566	948853	947612	930712	1000566	930712	1000566
806	cgd3_3470-RA-p1	-0.124442807	20.71	1.22	Proliferating cell nuclear antigen	1714241	1745105	1895045	1835660	1584461	1577380	1698369	1736246	1584461	1577380	1584461	1577380
807	cgd3_3480-RA-p1	-0.00705105	21.34	0.04	Large Sec7 domain containing protein	2654180	2661993	2611256	2747059	2853654	2511082	2556369	2713179	2853654	2511082	2853654	2511082
808	cgd3_3500-RA-p1	-0.17389421	18.85	0.92	Nop12p nucleolar protein with RRM domain	536856	482346	501353	485644	492678	492733	397944	402988	492678	492733	492678	492733
809	cgd3_350-RA-p1	0.023846724244194206	17.59	0.04	Pop2p-like 35 exonuclease/CCR4-NOT transcription complex	202142	150387	215100	222977	193377	170169	214539	220643	193377	170169	193377	170169
810	cgd3_3510-RA-p1	-0.390753704	20.04	1.11	Uncharacterized protein	1315419	1290907	1143415	1206879	877163	1206531	1136822	659176	877163	1206531	877163	1206531
811	cgd3_3533-RA-p1	0.10921730960691178	17.9	0.76	Uncharacterized protein with C2HC5-type Zinc finger	223414	232978	253532	233628	267092	272544	253703	225981	267092	272544	267092	272544
812	cgd3_3560-RA-p1	0.064842431	19.02	0.84	CorA family mitochondrial membrane protein	543930	509709	513187	520188	541648	530645	550377	560012	541648	530645	541648	530645
813	cgd3_3570-RA-p1	0.1650719878628948	19.93	2.36	SAC3/GANP/THP3	927235	906631	959721	969668	1056920	1075369	1015752	1070947	1056920	1075369	1056920	1075369
814	cgd3_3580-RA-p1	-0.096329913	21.19	1.01	DRG-like OBG family Gtpase with RNA binding/TGS domain	2349927	2545786	2429225	2564134	2286341	2479599	2181330	2307003	2286341	2479599	2286341	2479599
815	cgd3_3600-RA-p1	0.22542149646366028	19.28	1.97	BTB/POZ domain/Kelch motif/Galactose oxidase central domain containing protein	612481	516499	600177	626116	735063	686780	649039	677826	735063	686780	735063	686780
816	cgd3_3610-RA-p1	-0.28184885	21	1.99	Aminopeptidase I zinc metalloprotease (M18)	1924784	2373948	2482240	2498887	1926652	1716778	1957345	2003912	1926652	1716778	1926652	1716778
817	cgd3_3640-RA-p1	-0.031701977	19.89	0.12	Protein kinase-like domain containing protein	1098132	1049860	908088	898410	960174	887019	1005081	1006310	960174	887019	960174	887019
818	cgd3_3650-RA-p1	0.11502006813471155	18.91	0.8	Centrin like EF hand protein	449873	435777	514857	490638	543594	540009	475715	487840	543594	540009	543594	540009
819	cgd3_3660-RA-p1	-0.023227415	16.47	0.05	BolA protein	107569	95543	82967	81548	83083	94027	101261	82419	83083	94027	83083	94027
820	cgd3_3670-RA-p1	0.319703714	16.69	0.94	Casein kinase II subunit beta	71516	132398	95161	88818	135577	113360	109079	115829	135577	113360	135577	113360
821	cgd3_3680-RA-p1	-0.106653653	19.07	0.73	Uncharacterized protein with EF-hand domain	491188	589201	613710	594474	544785	513637	532543	527165	544785	513637	544785	513637
822	cgd3_3690-RA-p1	0.099298216	19.3	1.34	U5 snRNP	630494	628021	613232	621736	701036	681000	648128	642547	701036	681000	701036	681000
823	cgd3_3700-RA-p1	-0.352280902	18.94	1.12	Uncharacterized protein	631796	513723			419374	474909			419374	474909	419374	474909
824	cgd3_3710-RA-p1	-0.077161948	20.4	0.55	Uncharacterized protein	1442001	1296041	1451717	1488189	1244161	1320884	1357180	1461615	1244161	1320884	1244161	1320884
825	cgd3_3740-RA-p1	0.5122218479696876	21.74	3.12	p-type ATPase 2	2438929	2889463	3161830	3278264	4577853	3952105	4035679	4139695	4577853	3952105	4577853	3952105
826	cgd3_3750-RA-p1	-0.103276279	20.62	0.15	Multiprotein bridging factor 1	1695896	1861627	1640804	1518899	1038510	2144483	1673952	1585053	1038510	2144483	1038510	2144483
827	cgd3_3760-RA-p1	-0.074657139	18.71	0.16	Uncharacterized protein with EF-hand domain	478595	488499	407822	397885	309415	516589	441832	436738	309415	516589	309415	516589
828	cgd3_3770-RA-p1	-0.281294091	23.91	3	Hsp90	16625006	16733756	18566174	17620757	13462343	13738392	15091079	14949049	13462343	13738392	13462343	13738392
829	cgd3_3780-RA-p1	0.26293127928625637	15.98	2.4	AAA-type ATPase core	60783	60379	60243	55096	72275	67418	73323	70680	72275	67418	72275	67418
830	cgd3_3790-RA-p1	-0.031213148	20.32	0.09	60S ribosomal protein L19	1200042	1525350	1291589	1285004	1345093	1360373	1192941	1276383	1345093	1360373	1345093	1360373
831	cgd3_3800-RA-p1	0.085349553	17.71	0.19	Uncharacterized protein with WD40 repeat	244380	187557	210456	193020	275173	198559	210586	205026	275173	198559	275173	198559
832	cgd3_380-RA-p1	0.013030520016524605	20.76	0.07	Uncharacterized protein	1701433	1866048	1760347	1747810	1880806	1842621	1689383	1729866	1880806	1842621	1880806	1842621
833	cgd3_3810-RA-p1	0.17273798916145822	17.94	0.66	Clathrin adaptor complex small chain			227285	248421			241035	297631
834	cgd3_3820-RA-p1	0.45773722281095175	19.81	3.78	DNA ligase	818141	716079	758900	855647	1159100	1139125	991572	1033765	1159100	1139125	1159100	1139125
835	cgd3_3830-RA-p1	0.016154083531201735	21.22	0.05	Protein-tyrosine phosphatase-like protein with PUB domain	2248530	2712560	2361461	2426498	2412580	2173051	2596345	2685197	2412580	2173051	2412580	2173051
836	cgd3_3840-RA-p1	-0.240191174	22.23	1.56	Isoleucine-tRNA synthetase	4618574	5040854	5877535	6040004	4821424	4598903	4265859	4489410	4821424	4598903	4821424	4598903
837	cgd3_3850-RA-p1	0.00469309	21.14	0.02	PUA/Pseudouridine synthase II N-terminal/Dyskerin-like/tRNA pseudouridylate synthase B C-terminal domain containing protein	2544784	2186979	2381701	2151681	2313995	2315696	2321828	2322402	2313995	2315696	2313995	2315696
838	cgd3_3870-RA-p1	0.19220245017147874	17.71	1.53	Uncharacterized protein	191762	222434	190097	199952	248340	237843	213463	219098	248340	237843	248340	237843
839	cgd3_3880-RA-p1	0.1173858507270431	20.02	1.26	Snu114p Gtpase/U5 snRNP-specific protein	1033854	966329	1026103	1051783	1105607	1066960	1111892	1138247	1105607	1066960	1105607	1066960
840	cgd3_3890-RA-p1	-0.077144149	20.37	0.38	60S ribosomal protein L30	1393416	1523979	1348038	1296532	1293746	1386181	1384988	1206534	1293746	1386181	1293746	1386181
841	cgd3_3900-RA-p1	-0.256700716	22.05	1.29	Uncharacterized protein	4458913	5535423	4653074	4358078	3438312	3557757	4420542	4542754	3438312	3557757	3438312	3557757
842	cgd3_3910-RA-p1	0.817072512	17.11	4.24	Prolyl 4-hydroxylase alpha subunit	134610	105578	103289	87405	173542	178987	193670	205498	173542	178987	173542	178987
843	cgd3_3920-RA-p1	0.049542871	18.56	0.1	DEAD-box RNA helicase	335564	413614	366533	405074	459117	453771	343804	330067	459117	453771	459117	453771
844	cgd3_3930-RA-p1	-0.293056461	19.46	1.12	60S ribosomal protein L27A	831362	787089	739310	849906	636963	791116	602030	601400	636963	791116	636963	791116
845	cgd3_3940-RA-p1	-0.155506954	20.36	2.06	membrane associated protein	1320223	1469908	1437255	1451483	1310085	1223421	1237549	1326162	1310085	1223421	1310085	1223421
846	cgd3_3950-RA-p1	0.31463839540901617	20.74	3.95	PUB/UBA-like domain containing protein	1553851	1582578	1627140	1499417	1986571	1971071	1953434	1876633	1986571	1971071	1986571	1971071
847	cgd3_3970-RA-p1	-0.007539255	18.93	0.03	Yer007c-ap/MCT-1 like PUA RNA binding domain containing protein	483054	542992	487048	491375	496658	542085	476672	479017	496658	542085	496658	542085
848	cgd3_3990-RA-p1	0.003194412	18.76	0	Ubiquitin-conjugating enzyme E2-binding protein	490964	400157			465911	423546			465911	423546	465911	423546
849	cgd3_4010-RA-p1	-0.010555076	20.73	0.04	CS domain containing protein	1829798	1834879	1672687	1643811	1751086	1694656	1719695	1756821	1751086	1694656	1751086	1694656
850	cgd3_4020-RA-p1	0.14333029095694982	18.95	0.95	CSN8/PSMD8/EIF3K	419616	486410	501765	519427	524233	519579	528604	549741	524233	519579	524233	519579
851	cgd3_4030-RA-p1	-0.075575767	17.54	0.19	Inhibitor of apoptosis-promoting Bax1-related protein	200749	234859	182338	172700	197705	150604	203352	198849	197705	150604	197705	150604
852	cgd3_4040-RA-p1	0.097254689	14.89	0.1	Uncharacterized protein	19633	24533	34326	45401	30428	40158	28739	27991	30428	40158	30428	40158
853	cgd3_4060-RA-p1	0.17378556871035755	19.32	2.35	Histone transcription regulator (HIR1)-like WD40 repeat containing protein	627629	643148	607769	591787	719874	693786	662289	710636	719874	693786	719874	693786
854	cgd3_4070-RA-p1	0.432614647	16.94	3.12	Sugar/inositol transporter	122518	108576	102543	99219	153058	134874	146124	148884	153058	134874	153058	134874
855	cgd3_4080-RA-p1	0.19239832079818697	16.84	0.91	Thioredoxin-like/UBA-like domain containing protein	106232	127781	106503	100799	132441	120398	122931	126740	132441	120398	132441	120398
856	cgd3_4090-RA-p1	-0.279134952	20.12	3.83	UBR1-like ring finger treble clef domain containing protein	1281222	1283577	1241786	1221244	1017929	994174	1055457	1076870	1017929	994174	1017929	994174
857	cgd3_40-RA-p1	-0.005441422	20.3	0.02	Casein kinase I	1254691	1210536	1408522	1315126	1338509	1352475	1267135	1208147	1338509	1352475	1338509	1352475
858	cgd3_410-RA-p1	0.17378344147010694	20.63	1.3	ABC transporter	1555197	1445269	1579921	1555394	1929633	1592806	1743918	1668409	1929633	1592806	1929633	1592806
859	cgd3_4110-RA-p1	0.21106459773013952	18.31	2.19	Transcription initiation factor TFIID subunit	296185	286035	316143	309387	384775	356138	320721	338503	384775	356138	384775	356138
860	cgd3_4120-RA-p1	-0.296984499	17.42	0.45	unspecified product	227930	179458	188867	182313	101518	255003	184402	129502	101518	255003	101518	255003
861	cgd3_4150-RA-p1	-0.474982274	20.61	2.84	RNA recognition motif domain containing protein	1749593	1902440	1970666	1919262	1436708	1565838	1257730	1192221	1436708	1565838	1436708	1565838
862	cgd3_4160-RA-p1	-0.142491527	17.65	0.59	Uncharacterized protein with CCHC-type Zinc finger	180740	218548	236714	235724	214646	222087	174896	178085	214646	222087	214646	222087
863	cgd3_4180-RA-p1	-0.070201658	20.43	0.51	Insulinase (Peptidase family M16)	1509597	1413380	1397926	1479116	1362948	1346006	1391526	1422517	1362948	1346006	1362948	1346006
864	cgd3_4190-RA-p1	0.11682017528070077	21.15	0.52	Secreted insulinase like peptidase/M16 peptidase-like Metalloenzyme	2239818	2338841	2190860	2181087	2933492	2441854	2218475	2177748	2933492	2441854	2933492	2441854
865	cgd3_4200-RA-p1	0.5684230125644376	17.19	5.56	Secreted insulinase like peptidase/M16 peptidase-like Metalloenzyme	130430	121079	119024	121478	199986	176399	178932	174921	199986	176399	199986	176399
866	cgd3_420-RA-p1	-0.138808538	19.87	1.77	Uncharacterized protein	1011433	942870	985305	1078089	916046	890852	896651	942163	916046	890852	916046	890852
867	cgd3_4220-RA-p1	0.045288995688885336	19.75	0.4	Secreted insulinase like peptidase/M16 peptidase-like Metalloenzyme	916567	812230	859293	880287	892440	906581	873961	902951	892440	906581	892440	906581
868	cgd3_4230-RA-p1	0.43950040048930816	18.27	3.39	Uncharacterized protein	280804	311526	242175	252848	396444	360812	361739	350138	396444	360812	396444	360812
869	cgd3_4240-RA-p1	-0.150128318	20.02	1	Insulinase (Peptidase family M16)	1245817	1116309	1065334	1075857	1012708	941465	1050781	1049315	1012708	941465	1012708	941465
870	cgd3_4250-RA-p1	0.22511895643214785	20.79	3.13	unspecified product	1792650	1688980	1627786	1607693	1987178	1925296	1963877	1968530	1987178	1925296	1987178	1925296
871	cgd3_4260-RA-p1	0.078085456	21.72	0.57	insulinase like peptidase	3295675	3133388	3453886	3583833	3605670	3278441	3655621	3673026	3605670	3278441	3605670	3278441
872	cgd3_4270-RA-p1	0.07952965	17.89	0.2	insulinase like peptidase	269050	232384	213615	234062	233064	205286	279260	291692	233064	205286	233064	205286
873	cgd3_4280-RA-p1	-0.215683567	18.8	3.13	Secreted insulinase like peptidase	491832	498980	488443	486421	410300	402435	434298	447128	410300	402435	410300	402435
874	cgd3_4300-RA-p1	-0.253494414	18.78	0.59	t-SNARE coiled-coil homology domain containing protein	592857	420957	499695	468948	315506	528700	434792	399284	315506	528700	315506	528700
875	cgd3_430-RA-p1	-0.01569716	21.25	0.1	Vacuolar protein sorting-associated protein 13	2642416	2487752	2431444	2507496	2558129	2367535	2410693	2628154	2558129	2367535	2558129	2367535
876	cgd3_4330-RA-p1	0.24802692025862072	19.66	3.43	Metallo-dependent phosphatase-like	773134	739989	777005	753286	934072	874360	881732	924932	934072	874360	934072	874360
877	cgd3_440-RA-p1	0.16967882462931172	16.91	0.68	C-type lectin containing protein	128462	106348	118435	111875	149189	144241	120901	111372	149189	144241	149189	144241
878	cgd3_450-RA-p1	0.1479989592231412	19.43	2.14	mRNA triphosphatase Cet1-like protein	670004	643102	683949	682780	762815	718917	750193	737225	762815	718917	762815	718917
879	cgd3_460-RA-p1	0.1510202001433214	22.16	0.98	Glutathione peroxidase	4537707	4601427	4467339	4161599	5120125	5359214	4782626	4496104	5120125	5359214	5120125	5359214
880	cgd3_470-RA-p1	0.14890208131150473	18.32	0.83	Transmembrane amino acid transporter protein	313301	355738	292133	287664	357267	312312	344260	368456	357267	312312	357267	312312
881	cgd3_480-RA-p1	-0.157932789	19.36	0.98	Uncharacterized protein	753043	771141	666472	664048	624300	570526	675656	689241	624300	570526	624300	570526
882	cgd3_483-RA-p1	-0.484825778	15.26	1.53	Uncharacterized protein	46635	53119	44298	41992	33015	43041	30914	27351	33015	43041	33015	43041
883	cgd3_490-RA-p1	0.030016303126785715	21.12	0.06	GDP-fucose transporter	1722628	2402143	2369283	2628390	2331951	2162728	2393264	2320214	2331951	2162728	2331951	2162728
884	cgd3_500-RA-p1	-0.023892817	20.54	0.08	GDP-fucose transporter	1628275	1587947	1448625	1505188	1687100	1327632	1523908	1545835	1687100	1327632	1687100	1327632
885	cgd3_50-RA-p1	0.5139845684974311	19.92	5.18	Putative serine esterase	836027	792819	841115	844860	1119365	1189057	1197718	1228583	1119365	1189057	1119365	1189057
886	cgd3_510-RA-p1	-0.006231157	20.18	0.01	GDP-fucose transporter	1044166	1422959	1158755	1169697	1319278	1211793	1124511	1101019	1319278	1211793	1319278	1211793
887	cgd3_530-RA-p1	0.012386784	22.76	0.07	Uncharacterized protein	7214575	6686336	7134246	7290897	7271971	6860352	7078997	7353141	7271971	6860352	7271971	6860352
888	cgd3_540-RA-p1	-0.183091281	16.58	0.65	Major facilitator superfamily domain containing protein	134520	94666	91703	102341	90848	85007	99573	93550	90848	85007	90848	85007
889	cgd3_550-RA-p1	-0.095701451	19.19	0.43	Major Facilitator Superfamily	700138	616959	564282	607372	578227	595217	569205	579577	578227	595217	578227	595217
890	cgd3_560-RA-p1	0.043216222	20.88	0.4	Uncharacterized protein	1923473	1950967	1827427	1913776	2049164	1883561	1928969	1987116	2049164	1883561	2049164	1883561
891	cgd3_570-RA-p1	-0.285712557	19.58	1.03	Uncharacterized protein	823483	778266	877477	989651	801318	792419	621366	638795	801318	792419	801318	792419
892	cgd3_580-RA-p1	-0.103078522	17.73	0.29	Uncharacterized protein	247365	270570	199189	192703	219367	180885	224419	216779	219367	180885	219367	180885
893	cgd3_590-RA-p1	0.085824767	21.6	0.83	Uncharacterized protein	3158156	2912928	3102348	3134865	3329760	3089312	3286832	3357096	3329760	3089312	3329760	3089312
894	cgd3_600-RA-p1	-0.056041094	22.59	0.59	Uncharacterized protein	6681417	6660144	6279951	6157997	6344458	5912407	6270293	6263557	6344458	5912407	6344458	5912407
895	cgd3_630-RA-p1	-0.895657094	18.31	1.03	Uncharacterized protein	367627	600437	307181	561982	378218	327355	188127	136553	378218	327355	378218	327355
896	cgd3_640-RA-p1	0.037205096	21.77	0.31	Acyl-CoA synthetase	3390085	3680357	3519047	3509855	3816113	3406607	3614244	3636247	3816113	3406607	3816113	3406607
897	cgd3_650-RA-p1	0.1735876332490065	20.86	1.72	Uncharacterized protein	1668966	1778000	1877265	1856588	2259544	1978644	1918299	1951354	2259544	1978644	2259544	1978644
898	cgd3_660-RA-p1	-0.148627778	21.1	0.84	Uncharacterized protein	2086436	2560274	2414961	2444584	2165848	1851044	2257131	2308019	2165848	1851044	2165848	1851044
899	cgd3_670-RA-p1	0.19303039210586093	16.6	0.72	Uncharacterized protein	103478	87860	95163	85100	127259	114337	87684	98554	127259	114337	127259	114337
900	cgd3_693-RA-p1	-0.014361457	21.17	0.08	Uncharacterized protein	2319164	2570167	2299682	2324206	2388345	2455686	2242597	2327668	2388345	2455686	2388345	2455686
901	cgd3_710-RA-p1	-0.133253912	21.67	1.22	Uncharacterized protein	3845988	3562807	3303522	3316644	3130036	3011776	3281640	3353974	3130036	3011776	3130036	3011776
902	cgd3_730-RA-p1	-0.474056215	17.74	3.6	Alpha/Beta hydrolase fold containing protein	292374	262253	240286	243591	170333	177279	198919	200722	170333	177279	170333	177279
903	cgd3_740-RA-p1	-0.100916438	17.51	0.3	Uncharacterized protein	205651	194642	182618	189325	191009	154940	178726	197787	191009	154940	191009	154940
904	cgd3_760-RA-p1	-0.196591121	18.63	1.36	Ribosomal protein L7Ae/L30e/S12e/Gadd45	402314	470980	445275	424244	408635	398564	381653	333880	408635	398564	408635	398564
905	cgd3_770-RA-p1	0.42602829953136734	17.15	0.85	ULP1 like protease	152144	103443			179044	158668			179044	158668	179044	158668
906	cgd3_780-RA-p1	0.091346574	18.76	0.55	K Homology domain type 1/ Exosome complex RNA-binding protein	404681	426973	423137	462689	494650	483212	425777	428211	494650	483212	494650	483212
907	cgd3_800-RA-p1	0.2628289948568927	18.01	2.75	POP4 like ribonuclease P protein subunit	246109	246232	237253	232494	307318	273889	288830	284949	307318	273889	307318	273889
908	cgd3_80-RA-p1	0.000103435	21.35	0	Adenosylhomocysteinase	2651687	2540287	2973043	2575000	2639449	2514993	2814120	2761312	2639449	2514993	2639449	2514993
909	cgd3_820-RA-p1	-1.163684861	15.59	2.21	Uncharacterized protein	73348	71372	85784	65456	33322	60458	17065	33943	33322	60458	33322	60458
910	cgd3_830-RA-p1	-0.298446883	20.87	0.58	60S ribosomal protein L35	2403564	1992829	2130673	1982436	1066129	2618014	1831154	1730489	1066129	2618014	1066129	2618014
911	cgd3_840-RA-p1	0.006864478	19.2	0.04	SWIB/MDM2 domain containing protein	636014	578007	591995	600413	607449	574550	620591	614881	607449	574550	607449	574550
912	cgd3_850-RA-p1	-0.120024158	19.97	0.67	Uncharacterized protein	1028226	1167756	1072231	1010304	887546	1051345	1019603	980144	887546	1051345	887546	1051345
913	cgd3_860-RA-p1	-0.060080856	20.47	0.26	ARF/SAR type Small GTPase superfamily	1283911	1682781	1576220	1421092	1443965	1390997	1482773	1375623	1443965	1390997	1443965	1390997
914	cgd3_870-RA-p1	-0.074201519	18.71	0.44	Flavoprotein			442405	439943			418038	420074
915	cgd3_880-RA-p1	-0.350319759	17.16	1.34	Uncharacterized protein	222289	140279	158278	149441	107172	135759	140760	136346	107172	135759	107172	135759
916	cgd3_890-RA-p1	0.4156134379040175	16.76	4.56	FtsJ-like methyltransferase	92860	97840	101062	94019	123633	129569	129376	131858	123633	129569	123633	129569
917	cgd3_900-RA-p1	0.12033810265246814	16	0.38	Rad60/SUMO-like domain containing protein	65511	64951	64162	57905	80566	64261	72408	58872	80566	64261	80566	64261
918	cgd3_910-RA-p1	-0.204096545	18.77	1.98	Uncharacterized protein	537787	462560	474348	447762	422678	399799	428220	414617	422678	399799	422678	399799
919	cgd3_920-RA-p1	0.23322653647226232	21.8	3.64	Calmodulin-domain protein kinase 1	3265131	3544201	3419028	3272386	3816727	3919219	4042202	4087994	3816727	3919219	3816727	3919219
920	cgd3_923-RA-p1	-0.008195668	18.93	0	Uncharacterized protein	685029	433941	378676	552855	323735	954902	494375	398056	323735	954902	323735	954902
921	cgd3_960-RA-p1	-0.179050353	15.45	0.58	Uncharacterized protein	47992	55384	43889	44595	33933	39644	46206	50946	33933	39644	33933	39644
922	cgd3_970-RA-p1	-0.225845657	17.85	0.5	Uncharacterized protein	265983	283920	239182	236345	171484	264736	228360	220152	171484	264736	171484	264736
923	cgd3_980-RA-p1	-0.166185772	17.98	0.33	Peptidase S54 rhomboid domain containing protein	312710	209051	289001	300381	230421	213275	248108	293599	230421	213275	230421	213275
924	cgd4_1010-RA-p1	-0.108528224	19.77	0.85	Galactose-binding domain-containing protein	909236	962036	890809	944852	917387	810483	802790	912929	917387	810483	917387	810483
925	cgd4_1020-RA-p1	0.006475135	18.47	0.03	Nucleolar pre-ribosomal-associated protein 1 C-terminal domain containing protein	338129	384760	357151	368994	388566	360188	349016	357355	388566	360188	388566	360188
926	cgd4_1030-RA-p1	0.071793152	20.81	0.39	Eukaryotic translation initiation factor 3 subunit G	1566727	1892838	1882094	1829078	1965860	1962190	1790893	1803286	1965860	1962190	1965860	1962190
927	cgd4_1070-RA-p1	-0.121019661	20.11	1.27	MYND finger domain containing protein	1192014	1184897	1211393	1122401	1033888	1134781	1127849	1037615	1033888	1134781	1033888	1134781
928	cgd4_1080-RA-p1	-0.014239877	19.75	0.1	Thioredoxin domain containing protein	875608	852716	918781	900460	870494	852465	883013	906223	870494	852465	870494	852465
929	cgd4_1090-RA-p1	0.006712313	17.51	0.03	Pre-mRNA-splicing factor of RES complex	184930	204731	178062	176546	185188	185302	183918	192126	185188	185302	185188	185302
930	cgd4_1100-RA-p1	-0.025258071	16.23	0.04	START-like domain containing protein	86697	69531			72764	79994			72764	79994	72764	79994
931	cgd4_1103-RA-p1	-0.261753402	19.26	2.28	Uncharacterized protein	677525	721630	701595	652403	593301	528362	589615	585983	593301	528362	593301	528362
932	cgd4_110-RA-p1	0.085779983	17.91	0.56	Winged helix-turn-helix DNA-binding domain containing protein	227470	221091	252915	253882	260840	242611	252436	256423	260840	242611	260840	242611
933	cgd4_1120-RA-p1	-0.147413635	20.25	1.69	Uncharacterized protein with WD40 repreat	1226454	1384922	1284704	1372639	1216576	1136315	1183304	1216741	1216576	1136315	1216576	1136315
934	cgd4_1130-RA-p1	0.26687898093349816	18.12	2.7	Metallo-beta-lactamase	276379	231693	265065	266208	308071	321152	297445	321793	308071	321152	308071	321152
935	cgd4_1133-RA-p1	-0.260374422	19.83	0.19	Uncharacterized protein	1046284	1356352	772837	985977	579033	1658209	1049855	521174	579033	1658209	579033	1658209
936	cgd4_1140-RA-p1	0.2800588626357339	16.33	1.7	Metallo-beta-lactamase	76800	71580	69816	81569	99112	80107	98369	87137	99112	80107	99112	80107
937	cgd4_1150-RA-p1	0.1351366620313783	16.78	0.93	Uncharacterized protein	114443	93982	116023	107818	117484	114598	120958	120170	117484	114598	117484	114598
938	cgd4_1160-RA-p1	0.2177679690815033	16.3	1.22	Ribosomal RNA large subunit methyltransferase RlmN/Cfr with Radical SAM domain	89364	69134	67505	74546	89643	76823	91631	90112	89643	76823	89643	76823
939	cgd4_1170-RA-p1	-0.000293698	21.63	0	26S proteasome subunit P45	3342159	3085458	3244598	3358300	3145202	3167548	3302529	3412363	3145202	3167548	3145202	3167548
940	cgd4_1180-RA-p1	0.023193711050666366	17.98	0.06	Uncharacterized protein	237671	291744	265459	232356	262171	278628	258864	241199	262171	278628	262171	278628
941	cgd4_1200-RA-p1	0.1673835717997143	18.41	0.72	Ubiquitin fusion degradation protein UFD1	369466	293127	333571	322051	310633	345176	408800	422177	310633	345176	310633	345176
942	cgd4_120-RA-p1	-0.031189453	19.12	0.28	Histone-binding protein RBBP4 N-terminal domain containing protein	551950	576011	587293	595033	582505	561390	560340	556102	582505	561390	582505	561390
943	cgd4_1210-RA-p1	0.25007024075527795	16.94	1.67	KH/SF1/BBP/Splicing factor 1, helix-hairpin domain containing protein	120435	102833	116394	124056	150996	132640	133516	133774	150996	132640	150996	132640
944	cgd4_1220-RA-p1	-0.307442151	18.09	1.18	Ribosomal biogenesis regulatory protein	293048	409212	291860	266625	240580	264435	262007	238712	240580	264435	240580	264435
945	cgd4_1230-RA-p1	-0.319549317	19.72	0.9	60S ribosomal protein L28	867283	976178	991643	1023543	619515	1114389	705997	726916	619515	1114389	619515	1114389
946	cgd4_1240-RA-p1	0.4484840444608409	20.78	5.46	Uncharacterized protein	1498271	1567725	1514822	1589593	2219522	1996992	2044573	2164203	2219522	1996992	2219522	1996992
947	cgd4_1250-RA-p1	0.3952566293658428	18.46	0.85	Uncharacterized protein	369893	268402			436553	393363			436553	393363	436553	393363
948	cgd4_1283-RA-p1	0.19521528088120732	17.44	1.02	Replication termination factor 2	166661	149190	186332	163764	212949	185190	194670	169805	212949	185190	212949	185190
949	cgd4_1300-RA-p1	0.3670385250357704	19.42	1.57	Uncharacterized protein	710450	700502	521642	555976	843487	935130	707328	715746	843487	935130	843487	935130
950	cgd4_1320-RA-p1	0.5739162142126659	16.47	4.05	Alpha/Beta hydrolase fold-containing protein	81161	82682	64176	70735	112629	120918	98799	111156	112629	120918	112629	120918
951	cgd4_1330-RA-p1	0.11406674911292214	20.06	0.89	FAD binding/Ferric reductase NAD binding /Flavodoxin/nitric oxide synthase domain-containing protein	969253	1064519	1034749	1128333	1206087	1128992	1047097	1159195	1206087	1128992	1206087	1128992
952	cgd4_1340-RA-p1	-0.074912054	18.57	0.45	Bromodomain containing protein	437516	366677	395289	399563	375751	355938	414086	371715	375751	355938	375751	355938
953	cgd4_1350-RA-p1	-0.049895603	21.12	0.27	RCC1/WD40/YVTN/Zinc finger, RanBP2-type containing protein	2099781	2466323	2326860	2390788	2478180	2134198	2134554	2222185	2478180	2134198	2478180	2134198
954	cgd4_1400-RA-p1	0.5034866970111587	15.96	2.57	Inorganic pyrophosphatase	60761	55803	52196	47001	82746	81170	73717	67852	82746	81170	82746	81170
955	cgd4_140-RA-p1	-0.100991914	20.81	1.2	Zinc finger, RING/FYVE/PHD-type domain containg protein	1929701	1907908	1856864	1919547	1767171	1777073	1731630	1823815	1767171	1777073	1767171	1777073
956	cgd4_1420-RA-p1	0.21594695736240155	17.54	1.4	N2227-like protein	160251	210571	171347	170562	199040	195824	210575	218660	199040	195824	199040	195824
957	cgd4_1430-RA-p1	0.17952571610744172	18.64	0.78	TAP42-like protein	405824	395797	371553	364724	384484	368972	504777	500028	384484	368972	384484	368972
958	cgd4_1460-RA-p1	-1.192389394	17.33	2.29	Uncharacterized protein	279915	221778			93329	127361			93329	127361	93329	127361
959	cgd4_1470-RA-p1	0.010302872852051337	21.52	0.04	V-type proton ATPase subunit a	2927380	3184279	2928539	2946917	2970630	2749278	3100281	3269239	2970630	2749278	2970630	2749278
960	cgd4_1480-RA-p1	-0.146500591	18.67	1.11	AAA-type ATPase/40S ribosome biogenesis Tsr1 and BMS1 C-terminal/AARP2CN (NUC121) domain-containing protein	464345	442156	420115	432161	432451	431066	354880	375374	432451	431066	432451	431066
961	cgd4_1500-RA-p1	0.2659352386302736	17.98	1.11	Uncharacterized protein	228233	247748	231929	236347	312677	327884	294503	214589	312677	327884	312677	327884
962	cgd4_150-RA-p1	-0.04020818	19.62	0.4	Pre-mRNA splicing protein Prp31-like protein	832494	788115	841302	815864	810807	813488	790035	773053	810807	813488	810807	813488
963	cgd4_1510-RA-p1	0.7212071302523171	19.39	1.89	Decaprenyl diphosphate synthase-like	489869	585229			991590	785749			991590	785749	991590	785749
964	cgd4_1520-RA-p1	0.16215686308824928	18.8	0.78	Ribosome biogenesis protein BRX1	426522	369672	463214	475706	537972	538503	424085	443337	537972	538503	537972	538503
965	cgd4_1540-RA-p1	0.21673925966416618	19.2	0.5	SRP40 C-terminal domain containing protein	543286	497909	601920	597480	802728	829380	529911	502917	802728	829380	802728	829380
966	cgd4_1570-RA-p1	0.144458263	18.14	0.79	SNU66/SART1 family	250515	259968	305108	290587	268079	324827	308074	321260	268079	324827	268079	324827
967	cgd4_1580-RA-p1	-0.219485635	20.2	1.62	Ribosomal RNA large subunit methyltransferase E	1354079	1252985	1337942	1266476	1170834	1287964	1019264	1017774	1170834	1287964	1170834	1287964
968	cgd4_1590-RA-p1	-0.00354148	22.27	0.02	Chromodomain-helicase-DNA-bindingmultidomain chromatin protein with the following architecture: chromo-bromo-chromo-SNF2 ATpase	5049582	5158837	5009472	5032087	4952537	4677456	5225646	5371623	4952537	4677456	4952537	4677456
969	cgd4_160-RA-p1	0.11482561787475021	15.71	0.98	Uncharacterized protein	50065	50761	52852	52611	59610	53004	59028	52092	59610	53004	59610	53004
970	cgd4_1610-RA-p1	0.20077855175578918	17.41	1.2	Serine/threonine protein kinase	142710	165949	169154	171995	195661	167660	178497	205315	195661	167660	195661	167660
971	cgd4_1620-RA-p1	1.0357656484630802	17.14	4.06	unspecified product	101421	101014			209055	205988			209055	205988	209055	205988
972	cgd4_1650-RA-p1	-0.043930455	21.54	0.1	Thioredoxin	3750990	2981864	2945101	2783300	2939078	3320706	3056922	2720636	2939078	3320706	2939078	3320706
973	cgd4_1660-RA-p1	0.052752342	16.97	0.16	Small nuclear ribonucleoprotein E	128637	137787	123408	115667	124362	130276	152404	118604	124362	130276	124362	130276
974	cgd4_1700-RA-p1	0.12776261413043244	18.72	0.58	Nucleolar GTP-binding protein 1	431180	447765	388260	384029	489974	473942	428018	412740	489974	473942	489974	473942
975	cgd4_170-RA-p1	-0.048060938	16.33	0.04	Uncharacterized protein	106483	92261	73855	66970	46707	115522	97444	80888	46707	115522	46707	115522
976	cgd4_1730-RA-p1	0.388673694	19.92	4.49	AAA+ ATPase	891074	858143	867746	858027	1255101	1118691	1102508	1080455	1255101	1118691	1255101	1118691
977	cgd4_1750-RA-p1	-0.254040678	15.8	1.51	Tapt1 family	62345	70326	56249	61027	62974	49303	47398	50566	62974	49303	62974	49303
978	cgd4_1760-RA-p1	-0.067302129	19.25	0.62	Tapt1 family	666804	595319	632697	664709	595592	614040	602916	628251	595592	614040	595592	614040
979	cgd4_1770-RA-p1	0.10364773864090537	19.49	0.93	Mitochondrial biogenesis protein AIM24	729231	758786	695423	666842	780218	703940	799831	778594	780218	703940	780218	703940
980	cgd4_1790-RA-p1	-0.285915355	19.28	4.08	Uncharacterized protein	702670	721875	717967	678302	576196	562019	611035	565038	576196	562019	576196	562019
981	cgd4_180-RA-p1	0.037466756	20.92	0.2	Dos2-interacting transcription regulator of RNA-Pol-II	1857309	1915523	2033870	2034022	2038227	1978018	1968976	2057035	2038227	1978018	2038227	1978018
982	cgd4_1830-RA-p1	-0.193424048	17.75	0.77	Dynein light chain tctex1	232465	241630	243006	228018	206183	230654	207707	184299	206183	230654	206183	230654
983	cgd4_1840-RA-p1	-0.24106191	20.15	2	RNA helicase	1179219	1277037	1295264	1319265	1155534	1186742	939673	1023541	1155534	1186742	1155534	1186742
984	cgd4_1850-RA-p1	0.23028155021270535	19.97	2.11	Endonuclease/exonuclease/phosphatase	842437	984219	947572	1017164	1135808	1071603	1063709	1168847	1135808	1071603	1135808	1071603
985	cgd4_1890-RA-p1	0.016187261161157096	18.78	0.11	Adenosine monophosphate deaminase 2	453583	442416	444046	448481	452231	439714	470943	446325	452231	439714	452231	439714
986	cgd4_1900-RA-p1	-0.048248139	15.65	0.2	Uncharacterized protein	47535	49234	56000	56640	51740	48558	50690	50990	51740	48558	51740	48558
987	cgd4_190-RA-p1	0.062624935	19.28	0.35	Uncharacterized protein with WD40 repreat	628373	571200	633427	656681	659219	605991	651406	682524	659219	605991	659219	605991
988	cgd4_1920-RA-p1	0.36040535075268565	19.49	4.63	Endonuclease/exonuclease/phosphatase	643248	631250	654208	664381	879229	834713	807190	809225	879229	834713	879229	834713
989	cgd4_1940-RA-p1	-0.20486936	22.07	0.74	Nucleoside diphosphate kinase	5068642	4731852	4658479	4438684	3973779	4922887	3883462	3699059	3973779	4922887	3973779	4922887
990	cgd4_1950-RA-p1	-0.006137598	18.37	0.03	RNAse PH domain containing protein	357576	329324	340574	332035	347586	317773	340355	348246	347586	317773	347586	317773
991	cgd4_1960-RA-p1	-0.047616607	17.51	0.12	THIF-type NAD/FAD binding fold containing protein	161808	168197	210353	226966	192873	179589	174481	188406	192873	179589	192873	179589
992	cgd4_1970-RA-p1	0.076721859	18.35	0.17	Uncharacterized transmembrane Protein	301211	299663	344711	359217	359758	388129	277863	356352	359758	388129	359758	388129
993	cgd4_1980-RA-p1	0.005597122	18.01	0.02	Rab-GTPase-TBC domain containing protein			260261	268042			261972	268366
994	cgd4_1990-RA-p1	0.3630277688518291	19.13	2.57	Nucleolar, Nop52	493250	482418	505566	551337	756555	687771	587649	593489	756555	687771	756555	687771
995	cgd4_2000-RA-p1	0.3172486139209596	18.06	1.09	Apicomplexan CP 15/60K like protein	223421	268197			314371	295896			314371	295896	314371	295896
996	cgd4_200-RA-p1	-0.337779452	21.91	4.08	Uncharacterized Protein	4366680	4427826	4647371	4248718	3431936	3379277	3649531	3535739	3431936	3379277	3431936	3379277
997	cgd4_2010-RA-p1	0.17184363923072254	20.02	2.01	Cell division control protein 73 C-terminal domain containing protein	940463	1014317	1040244	1022723	1143090	1152090	1104160	1123907	1143090	1152090	1143090	1152090
998	cgd4_2020-RA-p1	-0.036639272	20.96	0.18	Vacuolar import/degradation Vid27-related protein	2182755	1864043	2090899	2142943	1922963	1919984	2072832	2152059	1922963	1919984	1922963	1919984
999	cgd4_2030-RA-p1	0.2604788774591462	16.86	0.8	Centromeric histone h3-like protein	120919	124367	90735	100905	114305	102866	141844	169976	114305	102866	114305	102866
1000	cgd4_2040-RA-p1	0.092093428	20.19	1.43	unspecified product	1190221	1136098	1132447	1190198	1269378	1247091	1214465	1223765	1269378	1247091	1269378	1247091
1001	cgd4_2053-RA-p1	0.069577736	17.47	0.13	RecA-like DNA recombination and repair protein	156406	200843			193612	178677			193612	178677	193612	178677
1002	cgd4_2080-RA-p1	-0.024650765	19.29	0.09	DHHC palmitoyltransferase	646523	646826	613046	680240	616037	595965	627881	706544	616037	595965	616037	595965
1003	cgd4_2090-RA-p1	0.11402728419527364	19.54	0.92	SET domain containing protein	718772	783454	754946	672900	809710	779390	777476	799840	809710	779390	809710	779390
1004	cgd4_2100-RA-p1	-0.110346022	17.96	0.66	Glycosyl transferase family 1/GPI anchor biosynthesis related protein	231418	271335	275761	286270	266611	224595	250360	243500	266611	224595	266611	224595
1005	cgd4_210-RA-p1	0.055514724	20.18	0.12	Ubiquitin-conjugating enzyme E2	1172855	1490347	1049365	1007260	1249740	1145860	1282328	1173534	1249740	1145860	1249740	1145860
1006	cgd4_2110-RA-p1	0.10601743646314077	21.35	0.78	Papain family cysteine protease	2362129	2551823	2730469	2645248	2974069	2867417	2664179	2571048	2974069	2867417	2974069	2867417
1007	cgd4_2120-RA-p1	-0.009041931	20.62	0.04	PX domain containing protein	1451095	1617129	1671366	1762672	1675013	1612584	1535472	1625599	1675013	1612584	1675013	1612584
1008	cgd4_2130-RA-p1	0.062612023	20.34	0.49	Rab-GTPase-TBC domain containing protein	1340599	1282166	1368173	1222550	1437870	1318469	1367083	1319650	1437870	1318469	1437870	1318469
1009	cgd4_2140-RA-p1	0.051924482	19.15	0.31	Uncharacterized protein	540737	651921	543195	554745	562411	602588	593355	610048	562411	602588	562411	602588
1010	cgd4_2160-RA-p1	0.8590314195738955	16.22	5.87	Ribonuclease	62823	57947	56235	51000	110039	104464	98318	99991	110039	104464	110039	104464
1011	cgd4_2170-RA-p1	-0.058643695	17.91	0.31	Uncharacterized protein	256971	230876	249032	269765	246518	225937	235013	258797	246518	225937	246518	225937
1012	cgd4_2180-RA-p1	0.4583392018788004	17.42	0.77	Dpy-19/Dpy-19-like protein	154650	145568			217665	195242			217665	195242	217665	195242
1013	cgd4_220-RA-p1	0.20278071071328085	17.98	0.94	Uncharacterized protein	196310	275914	260321	241010	270076	263515	292322	286603	270076	263515	270076	263515
1014	cgd4_2220-RA-p1	0.20781706179513648	19.17	1.55	Double-stranded DNA-binding domain containing protein	586421	586992	541502	492968	568614	698528	650594	632682	568614	698528	568614	698528
1015	cgd4_2230-RA-p1	0.26641370283800825	18.99	3.06	Uncharacterized protein	471766	468856	486596	469093	569199	547165	588456	576621	569199	547165	569199	547165
1016	cgd4_2240-RA-p1	0.321541341	18.22	3.26	Uncharacterized protein	252492	257467	301987	281958	348068	334839	345461	335286	348068	334839	348068	334839
1017	cgd4_2260-RA-p1	-0.067165589	21.96	0.61	60S acidic ribosomal protein P0	4300507	4285691	4048720	4076793	3681636	4056904	4124043	4099612	3681636	4056904	3681636	4056904
1018	cgd4_2270-RA-p1	-0.331828498	18.32	1.54	Short-chain dehydrogenase/reductase SDR	379247	356008	378388	358857	312747	262518	312825	284464	312747	262518	312747	262518
1019	cgd4_2280-RA-p1	0.012412707803093781	19.37	0.04	Uncharacterized protein	697383	682005	637930	679963	695299	624854	651478	754420	695299	624854	695299	624854
1020	cgd4_2290-RA-p1	-0.197760986	16.98	0.38	Anticodon-binding domain containing protein	105833	224973	125083	121879	122630	122346	117538	118956	122630	122346	122630	122346
1021	cgd4_2300-RA-p1	-0.039651507	22.41	0.24	Ubiquitin-activating enzyme E1	5733871	5127156	5857800	5855332	5457968	5141510	5559387	5790511	5457968	5141510	5457968	5141510
1022	cgd4_230-RA-p1	-0.010529329	20.86	0.05	Uncharacterized protein	1946040	1904772	1974397	1827144	1833395	1749501	2023456	2001057	1833395	1749501	1833395	1749501
1023	cgd4_2320-RA-p1	1.0925342541402543	14.82	4.43	PLAA/Doa1/Lub1/WD40/PUL domain containing protein	27808	15517	18733	18796	46221	41250	42584	38699	46221	41250	46221	41250
1024	cgd4_2340-RA-p1	0.055121869166050885	18.88	0.25	Uncharacterized protein	539223	466164	455117	433757	460419	476269	504225	522901	460419	476269	460419	476269
1025	cgd4_2350-RA-p1	-0.306590795	18.24	0.72	Uncharacterized transmembrane Protein	407051	325987	322323	324345	308988	193859	303627	325992	308988	193859	308988	193859
1026	cgd4_2360-RA-p1	0.2797677808387036	20.34	2.56	Ubiquilin	1356851	1211884	1120550	1139328	1383313	1541246	1471806	1453129	1383313	1541246	1383313	1541246
1027	cgd4_2370-RA-p1	-0.108825508	21.59	0.21	Lysine--tRNA ligase	3025201	2890502	3630334	3603972	2900421	2694376	3292448	3288353	2900421	2694376	2900421	2694376
1028	cgd4_2373-RA-p1	-0.018340647	19.46	0.06	Armadillo-type fold containing protein	777656	716256	715642	702859	784493	635082	728701	733445	784493	635082	784493	635082
1029	cgd4_2380-RA-p1	0.050329293654620244	19.39	0.26	Vacuolar fusion protein Mon1	676798	639435	694449	682278	737414	638803	720121	694987	737414	638803	737414	638803
1030	cgd4_2390-RA-p1	0.000859234	20.93	0	Vacuolar protein sorting-associated protein 35	2077888	1954763	1970246	1999264	2052647	1866103	1993264	2100519	2052647	1866103	2052647	1866103
1031	cgd4_2400-RA-p1	-0.372382483	20.07	0.61	60S ribosomal protein L31	1521975	1287362	1093084	1156311	619633	1448923	1110397	884677	619633	1448923	619633	1448923
1032	cgd4_240-RA-p1	0.066627284	19.37	0.47	Serine/threonine-protein kinase	648754	637520	671710	688612	731826	724785	645031	672605	731826	724785	731826	724785
1033	cgd4_2420-RA-p1	0.019336844	20.29	0.14	Sushi/SCR/CCP domain containing protein	1294583	1287037	1258307	1268220	1278616	1246996	1318543	1334401	1278616	1246996	1278616	1246996
1034	cgd4_2450-RA-p1	1.4198144603057905	17.22	4.39	Tubulin-specific chaperone C	85968	69145	111699	115089	320068	300892	204142	199168	320068	300892	320068	300892
1035	cgd4_2460-RA-p1	0.29457291802909324	20.26	3.21	Uncharacterized protein	1152868	1166992	1107498	1114391	1475289	1409635	1369020	1319884	1475289	1409635	1475289	1409635
1036	cgd4_2470-RA-p1	1.3963954997017503	18.26	4.37	Uncharacterized protein	211212	207856	178187	179627	454782	759334	477858	408902	454782	759334	454782	759334
1037	cgd4_2490-RA-p1	0.34074225354902765	18.01	0.61	Uncharacterized protein	248603	220459			293504	299480			293504	299480	293504	299480
1038	cgd4_250-RA-p1	-0.132717333	20.91	0.39	Proteasome subunit alpha type	1684240	2228719	2262367	2151851	1759060	2180353	1787882	1844507	1759060	2180353	1759060	2180353
1039	cgd4_2510-RA-p1	0.010194620412658395	20.16	0.07	Uncharacterized protein	1192533	1187449	1156071	1136672	1163857	1136337	1193608	1212585	1163857	1136337	1163857	1136337
1040	cgd4_2520-RA-p1	0.036459548689158794	19.44	0.05	Uncharacterized protein	649873	666577	741952	754877	676008	1020363	687880	565736	676008	1020363	676008	1020363
1041	cgd4_2530-RA-p1	-0.402343571	16.94	2.66	Uncharacterized protein	175186	123487	143981	141546	110782	106361	114207	107377	110782	106361	110782	106361
1042	cgd4_2540-RA-p1	-0.084754123	21.65	0.89	ClpA/B family/26S proteasome subunit P45	3379321	3394400	3299227	3441455	3080993	3113291	3243143	3309908	3080993	3113291	3080993	3113291
1043	cgd4_2550-RA-p1	0.069100138	18.44	0.19	Polyprenyl synthetase	348210	325256	361155	356514	401897	349421	340766	369081	401897	349421	401897	349421
1044	cgd4_2552-RA-p1	-0.023735777	17.76	0.05	unspecified product			222456	224825			236070	205002
1045	cgd4_2553-RA-p1	-0.020500263	18.31	0.11	Uncharacterized protein	342116	324378	332990	307945	316387	329388	317801	324610	316387	329388	316387	329388
1046	cgd4_2560-RA-p1	0.3902487452001502	20.22	4.21	Phosphoinositide phospholipase C	1180715	1015616	1034242	1040051	1404772	1372154	1366954	1444424	1404772	1372154	1404772	1372154
1047	cgd4_2570-RA-p1	-0.03773011	19.37	0.1	WD40 repeat-containing protein	719455	659144			715623	628903			715623	628903	715623	628903
1048	cgd4_2580-RA-p1	0.063789035	20.15	0.44	Oxysterol-binding/PH domain containing protein	1095512	1055332	1168905	1237665	1278397	1202954	1114491	1164681	1278397	1202954	1278397	1202954
1049	cgd4_2590-RA-p1	0.011488178711605457	20.45	0.04	Glycerophosphodiester phosphodiesterase-like protein	1436523	1306185	1564614	1395774	1458607	1344676	1506722	1431474	1458607	1344676	1458607	1344676
1050	cgd4_2600-RA-p1	0.010567611477885208	21.77	0.03	UDP-glucose 4-epimerase	3092974	4191739	3519729	3485206	3625695	3365114	3611564	3716604	3625695	3365114	3625695	3365114
1051	cgd4_260-RA-p1	-0.149871286	21.95	1.53	WD40-repeat-containing protein	4571005	4232254	4103269	4232340	3698950	3651375	4012097	4091896	3698950	3651375	3698950	3651375
1052	cgd4_2610-RA-p1	0.054976848	18.7	0.19	unspecified product	437519	440211	400036	399578	451731	388010	439682	465259	451731	388010	451731	388010
1053	cgd4_2633-RA-p1	-0.155408923	17.25	0.12	Uncharacterized protein	231046	117697			130192	168388			130192	168388	130192	168388
1054	cgd4_2650-RA-p1	0.17935246464557508	18.03	2.21	Nucleic acid-binding OB-fold-containing protein	262655	245326	254055	245686	308305	279010	284563	270159	308305	279010	308305	279010
1055	cgd4_2660-RA-p1	0.5254104125216408	16.05	3.66	Programmed cell death protein 2 C-terminal domain containing protein	58253	48872	65271	54511	77155	90503	77501	80335	77155	90503	77155	90503
1056	cgd4_2670-RA-p1	0.038037545	20.12	0.17	Phosphatidylinositol 3- and 4-kinase/PIK-related kinase	1221234	1024054	1106194	1172161	1167078	1074872	1166215	1231706	1167078	1074872	1167078	1074872
1057	cgd4_2690-RA-p1	0.2077191663832778	21.52	2.01	Sec7 domain containing protein	2772543	2717242	2741736	3000732	3544323	3251071	2983254	3207216	3544323	3251071	3544323	3251071
1058	cgd4_2693-RA-p1	-0.286681697	17.42	0.61	IQ calmodulin-binding motif containing protein	228050	192564	172554	185663	154185	207029	198214	100427	154185	207029	154185	207029
1059	cgd4_270-RA-p1	0.066007134	17.96	0.39	Tudor domain containing protein	281458	231588	254197	234806	262952	273999	256349	252949	262952	273999	262952	273999
1060	cgd4_2710-RA-p1	-0.046612501	17.4	0.1	Like-Sm (LSM) domain containing protein	184534	185040	187139	150599	143675	177157	197371	168338	143675	177157	143675	177157
1061	cgd4_2720-RA-p1	-0.035964772	22.31	0.31	p-type Atpase	5265031	5153218	5314931	5349825	5272360	4886663	5221329	5190536	5272360	4886663	5272360	4886663
1062	cgd4_2750-RA-p1	0.2686016826730615	16.9	0.8	Anaphase-promoting complex subunit 4 WD40 domain containing protein	120064	103366	119737	104709	162190	150087	115163	116883	162190	150087	162190	150087
1063	cgd4_2780-RA-p1	-0.175864507	21.19	2.32	DnaJ domain containing protein	2416712	2729598	2532870	2520981	2264378	2236677	2340886	2181783	2264378	2236677	2264378	2236677
1064	cgd4_2790-RA-p1	0.8401651721080547	18.59	1.01	CDP-alcohol phosphatidyltransferase	208191	415056			554231	499699			554231	499699	554231	499699
1065	cgd4_2800-RA-p1	0.13603807207542928	19.1	0.97	Uncharacterized protein	625067	506021	518605	500852	596460	574703	594826	587532	596460	574703	596460	574703
1066	cgd4_280-RA-p1	0.17744482567940878	18.57	1.36	E3 UFM1-protein ligase 1	383269	324625	369512	385234	443540	401153	404231	402745	443540	401153	443540	401153
1067	cgd4_2810-RA-p1	0.33544420897582583	18.24	3.52	Uncharacterized protein	279425	293154	268824	265345	377331	352369	325627	342070	377331	352369	377331	352369
1068	cgd4_2820-RA-p1	0.068155331	15.04	0.26	Uncharacterized protein	32898	32725	32315	33322	33530	34070	33609	36473	33530	34070	33530	34070
1069	cgd4_2840-RA-p1	0.080760904	18.11	0.39	unspecified product	291725	252958	285744	272463	334361	259395	270920	305868	334361	259395	334361	259395
1070	cgd4_2860-RA-p1	-0.184186534	21.01	2.67	Tubulin alpha chain	2214414	2306676	2261521	2212851	1931791	1919272	1982837	2086565	1931791	1919272	1931791	1919272
1071	cgd4_2890-RA-p1	-0.06689939	16.94	0.32	Uncharacterized protein	126044	115448	133111	141098	132857	112018	120857	126225	132857	112018	132857	112018
1072	cgd4_2900-RA-p1	0.9334958688503541	14.94	3.09	Polyketide synthase	19608	19390	27372	25449	55447	48823	32192	40437	55447	48823	55447	48823
1073	cgd4_290-RA-p1	0.19696371608478458	18.89	0.74	Protein phosphatase 2A regulatory B subunit B56	488662	382368	498081	459739	497908	469232	554893	569803	497908	469232	497908	469232
1074	cgd4_2910-RA-p1	0.043288065964471656	20.99	0.19	Peptidase M24	1973604	1845855	2168755	2266992	2156350	2061687	2043831	2222568	2156350	2061687	2156350	2061687
1075	cgd4_2940-RA-p1	-0.061665396	18.54	0.11	Tetratricopeptide repeat	280828	425314	464585	418438	315069	341475	420417	432663	315069	341475	315069	341475
1076	cgd4_2950-RA-p1	0.039846275304537215	17.73	0.42	AP2/ERF domain containing protein	212036	212745	220863	210164	220636	214220	220207	224680	220636	214220	220636	214220
1077	cgd4_2960-RA-p1	0.31563430539068804	15.79	2.43	ERCC4/XP-G-type excision repair nuclease	54699	55308	47383	45828	63199	61100	60968	66947	63199	61100	63199	61100
1078	cgd4_2970-RA-p1	0.36837102594334503	15.68	2.03	RAD1, NH2 terminal ERCC4-like helicase domain containing protein	51718	40119	47226	47093	67848	48809	65760	58842	67848	48809	67848	48809
1079	cgd4_2980-RA-p1	0.12221029490057944	20.38	1.07	RhoGAP domain containing protein	1363534	1386706	1272476	1226952	1324156	1373598	1481161	1537738	1324156	1373598	1324156	1373598
1080	cgd4_2990-RA-p1	0.17743966176417914	18.89	1.13	Glycosyl transferase	455156	461971	455863	457155	525706	487163	520345	537803	525706	487163	525706	487163
1081	cgd4_3000-RA-p1	0.15105783631970127	22.21	1.91	Dbp1p, eIF4a-1 family RNA SFII helicase (DEXDC+HELICc)	4257581	4627710	4757162	4730545	5187883	5211591	4932135	5054573	5187883	5211591	5187883	5211591
1082	cgd4_300-RA-p1	0.2109969740733746	21.06	2.19	Alpha/Beta hydrolase	1899986	2083333	2068262	2099112	2339084	2224455	2384320	2486462	2339084	2224455	2339084	2224455
1083	cgd4_3020-RA-p1	-0.121967709	19.11	0.89	Alpha/Beta hydrolase fold containing protein	662588	585653	563735	558568	574307	487489	556667	559071	574307	487489	574307	487489
1084	cgd4_3030-RA-p1	0.047572517519149926	17.43	0.32	Alpha/Beta hydrolase fold containing protein	186919	172127	166531	170194	187681	175645	181349	174042	187681	175645	187681	175645
1085	cgd4_3040-RA-p1	-0.130651621	20.26	1.39	NifS-like protein cysteine desulfurase/Pyridoxal phosphate-dependent transferase	1289461	1354745	1283467	1342036	1250646	1260735	1134485	1170947	1250646	1260735	1250646	1260735
1086	cgd4_3050-RA-p1	0.068800451	20.24	0.51	Phospholipase/carboxylesterase/thioesterase	1324329	1133147	1219032	1158940	1302005	1249639	1280902	1231087	1302005	1249639	1302005	1249639
1087	cgd4_3070-RA-p1	-0.130539794	18.66	0.47	Uncharacterized protein	419241	373247	503572	451818	399790	459513	379034	356034	399790	459513	399790	459513
1088	cgd4_3090-RA-p1	-0.396153259	17.25	0.34	Oocyst wall protein 6	174256	186246	171692	182717	305539	209825	76367	69336	305539	209825	305539	209825
1089	cgd4_30-RA-p1	0.19007543067005628	19.08	0.74	Uncharacterized protein	498890	526304	547177	500051	528637	483091	678664	702127	528637	483091	528637	483091
1090	cgd4_3100-RA-p1	0.1255157232727413	20.44	2.31	Adenylyl cyclase class-3/4/guanylyl cyclase	1394798	1370226	1340813	1355481	1463427	1478247	1485672	1530595	1463427	1478247	1463427	1478247
1091	cgd4_3110-RA-p1	1.2871070139101022	18.35	3.25	Sugar phosphate transporter domain containing protein	238041	192023			523422	520077			523422	520077	523422	520077
1092	cgd4_3120-RA-p1	-0.047009532	17.95	0.06	Glycosyl transferase ALG6/ALG8	326666	226282	233970	253722	240150	180468	286427	310292	240150	180468	240150	180468
1093	cgd4_3130-RA-p1	-0.168480553	19.26	0.82	Translation initiation factor IF6	578999	755764	683056	662373	645382	605087	575133	552522	645382	605087	645382	605087
1094	cgd4_3140-RA-p1	-0.134756641	18.09	0.97	Uncharacterized protein with WD40 repeat	274738	298549	307133	293631	299881	251982	252827	266477	299881	251982	299881	251982
1095	cgd4_3150-RA-p1	0.06782778	20.51	0.59	Cullin family	1402114	1476640	1466875	1490689	1526117	1470349	1525031	1596703	1526117	1470349	1526117	1470349
1096	cgd4_3160-RA-p1	-0.12825807	22.68	1.05	40S ribosomal protein S3a	7306849	7669348	6763587	6481833	6673624	6310148	6537436	6253408	6673624	6310148	6673624	6310148
1097	cgd4_3170-RA-p1	-0.183803566	17	0.52	Uncharacterized protein	98859	152543	151043	168586	140349	125994	114608	113825	140349	125994	140349	125994
1098	cgd4_3190-RA-p1	-0.084203931	17.86	0.26	Small nuclear ribonucleoprotein	249363	228330	257729	247956	219371	276087	239901	198283	219371	276087	219371	276087
1099	cgd4_3193-RA-p1	0.1854393711191733	16.34	0.35	unspecified product	83744	84510	73423	69932	90271	112789	95669	62385	90271	112789	90271	112789
1100	cgd4_3200-RA-p1	0.063367251	18.79	0.14	RNA polymerase Rpb3/Rpb11 dimerisation domain containing protein	432735	514126	411738	418420	399290	585058	467272	418572	399290	585058	399290	585058
1101	cgd4_320-RA-p1	-0.326411892	18.19	1.71	Uncharacterized protein	262901	388663	378226	321600	273995	286171	258216	248338	273995	286171	273995	286171
1102	cgd4_3210-RA-p1	0.035604479569784075	18.34	0.1	Uncharacterized protein	337058	343811	317382	314702	264390	370918	366686	355271	264390	370918	264390	370918
1103	cgd4_3230-RA-p1	0.26104244592176684	19.49	1.24	Protein kinase-like domain containing protein	643192	597284	732261	726404	827779	798649	776603	820772	827779	798649	827779	798649
1104	cgd4_3250-RA-p1	-0.065787562	19.44	0.83	tRNA (guanine(26)-N(2))-dimethyltransferase	697310	728273	730226	754659	690083	721418	672438	696580	690083	721418	690083	721418
1105	cgd4_3260-RA-p1	-0.043914458	17.11	0.12	DNA-directed RNA polymerase subunit N/Rpb10	156188	151563	135581	131416	111567	148089	164947	137025	111567	148089	111567	148089
1106	cgd4_3270-RA-p1	-0.084913685	22.78	0.85	Hsp70 protein	6985173	7441956	7679134	7482496	6666326	6694296	7261855	7283459	6666326	6694296	6666326	6694296
1107	cgd4_3280-RA-p1	0.010403359956477232	19.11	0.04	Uncharacterized protein with NHR/GATA-type Zinc finger	595597	572847	554708	530901	529458	546447	598710	597035	529458	546447	529458	546447
1108	cgd4_3290-RA-p1	0.065000161	21.69	0.3	Articulin family protein/adjacent paralogous protein	3660128	3519949	3006919	3052998	3153081	3378103	3628534	3664457	3153081	3378103	3153081	3378103
1109	cgd4_32-RA-p1	0.2703255951293748	21.6	2.27	Uncharacterized protein	2647162	3135933	2953429	2832755	3728934	3025927	3658767	3559666	3728934	3025927	3728934	3025927
1110	cgd4_3300-RA-p1	-0.024150835	20.8	0.14	unspecified product	1851895	1843720	1783429	1907281	1771504	1778172	1824201	1890222	1771504	1778172	1771504	1778172
1111	cgd4_330-RA-p1	-0.261641827	16.95	1.07	Uncharacterized protein	161470	149839	129973	118711	109784	120062	128562	106649	109784	120062	109784	120062
1112	cgd4_3310-RA-p1	-0.171073164	20.43	1.16	Phosphoacetylglucosamine mutase	1651278	1375774	1476077	1509653	1225669	1216665	1423618	1483963	1225669	1216665	1225669	1216665
1113	cgd4_3313-RA-p1	-0.061522782	17.49	0.09	Uncharacterized protein	172350	201641	185054	195308	174931	224762	192369	140024	174931	224762	174931	224762
1114	cgd4_3320-RA-p1	1.2282357259341747	15.1	3.23	Nucleolar complex-associated protein 3	30712	31384	19578	14891	49061	51802	57786	57646	49061	51802	49061	51802
1115	cgd4_3330-RA-p1	-0.153864001	20.4	1.75	Protein kinase/EF-hand domain containing protein	1397323	1581685	1441711	1411870	1360866	1270950	1328153	1278283	1360866	1270950	1360866	1270950
1116	cgd4_3360-RA-p1	0.024311104	15.86	0.08	Histone-binding protein RBBP4 N-terminal domain/WD40 repeat	62377	61625	55502	56293	65947	61598	52240	60540	65947	61598	65947	61598
1117	cgd4_3370-RA-p1	0.019143657272493897	19.22	0.04	Uncharacterized protein	571169	641805			565401	665790			565401	665790	565401	665790
1118	cgd4_3380-RA-p1	-4.17E-05	17.26	0	Uncharacterized protein	156395	156492	154467	162004	163283	164961	150648	150918	163283	164961	163283	164961
1119	cgd4_3390-RA-p1	0.084717106	18.68	0.48	Neutral sphingomyelinase activation associated factor-like BEACH domain containing protein	359457	424233	409596	438506	459536	415210	407390	445650	459536	415210	459536	415210
1120	cgd4_3400-RA-p1	0.11229311656354568	21.65	0.5	AMP-dependent synthetase/ligase	3768356	3152419	2924838	2906351	3522647	3316234	3445044	3425712	3522647	3316234	3522647	3316234
1121	cgd4_3410-RA-p1	0.16256649218389896	19.5	0.47	RNA recognition motif/WW domain containing protein	680033	826886	668685	639752	718586	687271	872987	875678	718586	687271	718586	687271
1122	cgd4_3430-RA-p1	0.040087450847799744	22.86	0.37	Uncharacterized protein	7123668	7883042	7536593	7511186	7896635	7736678	7604014	7647362	7896635	7736678	7896635	7736678
1123	cgd4_3440-RA-p1	-0.165088687	20.4	2.04	Uncharacterized protein	1393368	1463706	1502483	1508121	1345589	1324685	1271419	1290223	1345589	1324685	1345589	1324685
1124	cgd4_3450-RA-p1	-0.108091246	22.6	1.57	Uncharacterized protein	6411486	6710876	6718599	6640700	6256152	6269808	5908651	6137984	6256152	6269808	6256152	6269808
1125	cgd4_3460-RA-p1	0.049782558	21.26	0.38	Uncharacterized protein	2503529	2697477	2324587	2362173	2487384	2521438	2588013	2622735	2487384	2521438	2487384	2521438
1126	cgd4_3470-RA-p1	-0.110656017	21.94	0.74	Uncharacterized protein	4002363	4182072	4490045	4015819	3643249	3731139	4094876	3989502	3643249	3731139	3643249	3731139
1127	cgd4_3480-RA-p1	-0.078434775	19.98	0.67	Uncharacterized protein	980678	1140770	1085364	1036734	981615	1014803	1024132	992759	981615	1014803	981615	1014803
1128	cgd4_350-RA-p1	-0.337777785	14.36	1.05	Uncharacterized protein	27157	25534	21514	20964	18137	14411	20818	22532	18137	14411	18137	14411
1129	cgd4_3520-RA-p1	-0.056586701	18.34	0.28	Uncharacterized protein	338597	350413	342374	324105	338951	341957	301590	321950	338951	341957	338951	341957
1130	cgd4_3530-RA-p1	-0.016378901	24.85	0.11	Uncharacterized protein	32740527	29525576	29702204	29951388	30228711	29949454	30567915	29695671	30228711	29949454	30228711	29949454
1131	cgd4_3550-RA-p1	0.10960362689888825	21.38	0.93	Secreted Kazal domain-containing protein	2723964	2868978	2481604	2480875	2881616	2914778	2753381	2819252	2881616	2914778	2881616	2914778
1132	cgd4_3570-RA-p1	-0.35325777	19.34	3.77	Protein kinase-like domain containing protein (HCD gene family)	741183	802825	735392	726613	580150	539919	592470	643381	580150	539919	580150	539919
1133	cgd4_3580-RA-p1	-0.02952686	21.75	0.12	Protein kinase-like domain containing protein (HCD gene family)	3548732	4083611	3393167	3290318	3566674	3392363	3489153	3531190	3566674	3392363	3566674	3392363
1134	cgd4_3590-RA-p1	-0.203277097	18.07	2.15	Uncharacterized protein (HCD gene family)	305981	296300	290333	285913	253445	232397	269266	270080	253445	232397	253445	232397
1135	cgd4_3600-RA-p1	0.14253101039660976	19.36	1.15	Uncharacterized protein (HCD gene family)	690442	614546	615402	649832	782374	690345	679059	686875	782374	690345	782374	690345
1136	cgd4_3610-RA-p1	-0.219268382	19.19	2.65	Uncharacterized protein	665990	665309	643895	608551	537784	517521	595592	570286	537784	517521	537784	517521
1137	cgd4_3620-RA-p1	-0.539892829	20.48	0.6	Immunodominant antigen 23393226	1187891	2104787	1612711	2397842	1054959	2504221	670781	1221173	1054959	2504221	1054959	2504221
1138	cgd4_3630-RA-p1	0.3493871388441896	20.63	3.69	Uncharacterized protein	1534578	1350390	1436246	1438716	1995837	1916786	1700722	1733900	1995837	1916786	1995837	1916786
1139	cgd4_3650-RA-p1	0.3114677172873428	18.88	1.12	Uncharacterized protein	343608	445874	485882	473466	528213	689961	492553	465642	528213	689961	528213	689961
1140	cgd4_3670-RA-p1	0.2954167636450187	18.05	0.89	Uncharacterized protein	186850	298356	244864	261745	372665	340453	253747	251752	372665	340453	372665	340453
1141	cgd4_3680-RA-p1	-0.239584241	18.53	0.24	Uncharacterized protein	592812	339114	380347	377883	209499	566396	376711	332661	209499	566396	209499	566396
1142	cgd4_3720-RA-p1	0.001827049	18.6	0	Uncharacterized protein with Tetratricopeptide repeat	377485	394421	408709	405026	366898	374559	420060	429121	366898	374559	366898	374559
1143	cgd4_3730-RA-p1	0.13801664889462728	18.21	1.56	BCNT-C domain containing protein	272930	290226	307919	284528	336539	323582	310051	301359	336539	323582	336539	323582
1144	cgd4_3740-RA-p1	0.5510371486366985	15.72	4.24	Ydr140wp-like HemK family methylase	39401	49919	46679	42644	72342	63641	62614	62585	72342	63641	72342	63641
1145	cgd4_3750-RA-p1	0.4007915210548205	13.95	0.65	Uncharacterized protein	14306	11007	15037	15275	16570	17397	19328	19722	16570	17397	16570	17397
1146	cgd4_3760-RA-p1	-0.801004845	17.43	2.62	Microsomal signal peptidase subunit(SPC12)	221556	282553	219744	214739	154300	143223	125844	115264	154300	143223	154300	143223
1147	cgd4_3770-RA-p1	0.013400583101290664	21.29	0.07	Eukaryotic translation initiation factor 3 subunit C	2391809	2678817	2513627	2665433	2707310	2572133	2490157	2569306	2707310	2572133	2707310	2572133
1148	cgd4_3780-RA-p1	0.4314296828929898	15.14	1.38	Uncharacterized protein	37965	34425	27899	25669	43471	48507	48604	30204	43471	48507	43471	48507
1149	cgd4_3790-RA-p1	0.16267730122027757	17.22	0.95	Uncharacterized protein	158486	136281	132127	153647	163256	150184	172766	162508	163256	150184	163256	150184
1150	cgd4_3800-RA-p1	0.30778722814543613	17.05	2.39	Rrp8p like methyltransferase	121354	118368	126733	120090	171754	162380	141779	129791	171754	162380	171754	162380
1151	cgd4_3810-RA-p1	0.21999471182154196	19.52	1.94	transcription factor IIE alpha subunit	632452	721251	749579	686425	839709	825373	807294	771994	839709	825373	839709	825373
1152	cgd4_3850-RA-p1	-0.109126929	21.78	1.83	T-complex protein 1 subunit gamma	3770736	3623152	3847332	3745996	3479152	3398332	3515432	3500417	3479152	3398332	3479152	3398332
1153	cgd4_3860-RA-p1	-0.150590682	21.89	2.37	TCP-1/cpn60 chaperonin	4076531	4063490	4142906	4083844	3699173	3491418	3837278	3724820	3699173	3491418	3699173	3491418
1154	cgd4_3880-RA-p1	0.14906362991343514	21.16	1.69	Emap RNA binding domain protein	2177818	2231181	2269325	2228739	2411962	2381974	2559676	2526448	2411962	2381974	2411962	2381974
1155	cgd4_390-RA-p1	0.7395555594158054	18.51	2.61	CDP-alcohol phosphatidyltransferase			282770	295516			483290	482018
1156	cgd4_3930-RA-p1	0.19163087674317936	18.1	2.37	Archeo-eukaryotic exosomal RNAse	263001	262817	272554	250819	320503	278669	307055	293112	320503	278669	320503	278669
1157	cgd4_3940-RA-p1	-0.203475959	17.58	0.56	Protein phosphatase inhibitor	178144	240452	198322	229726	206256	218010	158938	155332	206256	218010	206256	218010
1158	cgd4_3950-RA-p1	-0.090224533	22.8	0.82	RPN2/26s proteasome regulatory subunit	6761816	7964874	7757382	7674259	7271163	6819274	7160745	7031573	7271163	6819274	7271163	6819274
1159	cgd4_3970-RA-p1	-0.185593114	21.35	1.95	Uncharacterized protein	2588635	3000682	2815711	3022609	2564567	2656344	2360444	2457493	2564567	2656344	2564567	2656344
1160	cgd4_3990-RA-p1	-0.119517542	19.7	1.29	Uncharacterized protein	937761	876303	860266	885968	865315	760952	813850	839089	865315	760952	865315	760952
1161	cgd4_4000-RA-p1	-0.101864592	19.32	0.74	Diamine acetyltransferase	726593	620314	711638	659906	646810	669787	641367	574337	646810	669787	646810	669787
1162	cgd4_4010-RA-p1	0.22524157607618278	17.4	1.27	unspecified product	177031	133227	170636	160627	181527	182059	181472	201274	181527	182059	181527	182059
1163	cgd4_4020-RA-p1	-0.12774097	22.55	1.32	Ribosomal protein S5	6160098	6073416	6657399	6793945	6174073	6132421	5634667	5566212	6174073	6132421	6174073	6132421
1164	cgd4_4030-RA-p1	-0.089616929	19.85	1	UBX/SEP domain containing protein	960896	949771	996732	986880	899980	958035	931238	872074	899980	958035	899980	958035
1165	cgd4_4040-RA-p1	-0.074825363	20.22	0.41	GTP binding/Guanine nucleotide-binding protein-like 3 N-terminal domain containing protein	1307415	1208485	1311006	1207323	1226944	1189476	1238990	1123921	1226944	1189476	1226944	1189476
1166	cgd4_4060-RA-p1	-0.025310835	18.81	0.15	B-box zinc finger domain containing protein	502697	478318	433096	445840	470551	441669	451190	461580	470551	441669	470551	441669
1167	cgd4_4080-RA-p1	-0.075368325	21.23	0.74	GDP dissociation inhibitor	2413699	2716478	2512192	2490469	2368602	2306208	2464681	2472404	2368602	2306208	2368602	2306208
1168	cgd4_4090-RA-p1	-0.004028952	20.14	0.01	SEC14	1017116	1077827	1255955	1294150	1246720	1174361	1048335	1148037	1246720	1174361	1246720	1174361
1169	cgd4_40-RA-p1	0.030741459124485004	22	0.09	Ubiquitin-like modifier-activating enzyme Apg7	3361935	4714424	4310334	4374898	4448152	4082881	4133460	4335639	4448152	4082881	4448152	4082881
1170	cgd4_4100-RA-p1	-0.236419597	16.66	0.78	Coatomer epsilon subunit	101055	120802	116334	110871	101056	82214	99190	99198	101056	82214	101056	82214
1171	cgd4_410-RA-p1	0.04434584	19.89	0.38	Deoxyhypusine hydroxylase	929493	946829	993607	950799	986206	1010020	951122	992396	986206	1010020	986206	1010020
1172	cgd4_4110-RA-p1	-0.138229671	18.82	1.47	Uncharacterized protein	534195	467777	476368	471625	451514	414489	461189	443374	451514	414489	451514	414489
1173	cgd4_4140-RA-p1	0.274085192	20.97	3.83	Uncharacterized protein with Sel1-like repeat	1783868	1911385	1925856	1832606	2299893	2171116	2220806	2320246	2299893	2171116	2299893	2171116
1174	cgd4_4150-RA-p1	1.3975860508420261	19.05	3.42	Inosine triphosphate pyrophosphatase-like	333225	334171			809598	954701			809598	954701	809598	954701
1175	cgd4_4160-RA-p1	0.10441311780695273	18.75	1.26	Uncharacterized protein	441512	424868	425154	408253	479102	452138	453666	442550	479102	452138	479102	452138
1176	cgd4_4170-RA-p1	0.33131069369866495	16.92	3	Uncharacterized protein	99703	126041	107203	111024	138174	135711	143550	139232	138174	135711	138174	135711
1177	cgd4_4180-RA-p1	0.2943509855018043	17.37	2.71	Uncharacterized protein	137679	169008	156930	151561	180364	201334	187477	183860	180364	201334	180364	201334
1178	cgd4_4190-RA-p1	-0.503059543	18.65	2.63	Uncharacterized protein	501965	480950			338428	355169			338428	355169	338428	355169
1179	cgd4_4200-RA-p1	0.10887343436359842	19.62	0.79	Tetratricopeptide repeat	732365	740929	825988	805068	916273	865351	795840	773329	916273	865351	916273	865351
1180	cgd4_420-RA-p1	-0.118683942	17.32	0.67	Gdt1 family	182159	171680	157484	169363	147862	149402	156980	173085	147862	149402	147862	149402
1181	cgd4_4210-RA-p1	-0.367470864	19.95	4.17	Uncharacterized protein	1230573	1207932	1061650	1119115	871341	950283	873978	881019	871341	950283	871341	950283
1182	cgd4_4253-RA-p1	0.072672653	17.36	0.11	Uncharacterized protein with Armadillo-like helical	219459	139705	157190	151891	179733	129898	195197	196484	179733	129898	179733	129898
1183	cgd4_4270-RA-p1	0.6515867736766019	16.72	2.39	Uncharacterized protein	91608	93606	87575	72774	169441	168136	117432	99475	169441	168136	169441	168136
1184	cgd4_4300-RA-p1	-0.081525192	20.94	0.54	Beta adaptin	2088445	2181907	1990411	2049208	1920854	1776698	2015339	2155589	1920854	1776698	1920854	1776698
1185	cgd4_4310-RA-p1	-0.401126373	17.35	2.67	Ring finger domain containing protein	189622	196341	192652	191119	151115	166565	139303	128565	151115	166565	151115	166565
1186	cgd4_4330-RA-p1	0.099099345	20.98	0.82	Uncharacterized protein	2120896	1895007	2092666	1906312	2101614	2125881	2107332	2241437	2101614	2125881	2101614	2125881
1187	cgd4_4340-RA-p1	-0.038372566	20.04	0.15	Diacylglycerol kinase	1211326	1016721	1038124	1124653	1028350	973632	1080520	1194969	1028350	973632	1028350	973632
1188	cgd4_4370-RA-p1	-0.000912913	15.73	0	Uncharacterized protein	59681	50763	54103	53274	59020	54804	47833	56296	59020	54804	59020	54804
1189	cgd4_4400-RA-p1	-0.457776472	19.85	1.82	Uncharacterized protein	1228552	1182510	1041175	1001026	600960	732545	997142	969421	600960	732545	600960	732545
1190	cgd4_440-RA-p1	0.42745789271355505	18.42	4.38	XPG, DNA excision repair protein, flap endonuclease	290055	314305	292109	315451	395209	400493	413969	419401	395209	400493	395209	400493
1191	cgd4_4423-RA-p1	0.2504749761928693	18.72	1.85	OTU-like cysteine protease	372808	360891	432902	420746	501526	523153	439797	425305	501526	523153	501526	523153
1192	cgd4_4450-RA-p1	-0.005926962	17.67	0.01	Transmembrane amino acid transporter protein	233030	186166	198267	220131	208948	226352	190415	206816	208948	226352	208948	226352
1193	cgd4_4460-RA-p1	-0.321420812	20.72	3.72	Bifunctional dihydrofolate reductase/thymidylate synthase	1795578	1880524	1992215	2082927	1516381	1589903	1461105	1631562	1516381	1589903	1516381	1589903
1194	cgd4_4480-RA-p1	-0.283531058	19.48	2.52	secreted membrane-associated protein (FLGN gene family)	820593	754959	824647	822887	739166	608131	664518	641222	739166	608131	739166	608131
1195	cgd4_4500-RA-p1	0.095436864	19.11	0.4	cysteine rich protein	507909	643663	523980	524119	643219	632090	528291	544622	643219	632090	643219	632090
1196	cgd4_4503-RA-p1	0.03222719	16.53	0.06	unspecified product	83425	91492	108013	93378	103900	91832	105806	83383	103900	91832	103900	91832
1197	cgd4_450-RA-p1	0.6022741597686441	22.04	4.51	Proteasome activator Blm10 mid region-containing protein	3167281	3338421	3773288	3799526	5867680	5154118	4941148	5388139	5867680	5154118	5867680	5154118
1198	cgd4_460-RA-p1	0.017902728	19.05	0.06	Nucleoporin complex subunit 54	523874	588747	541236	502567	517875	569340	591659	505387	517875	569340	517875	569340
1199	cgd4_470-RA-p1	-0.169611702	20.53	1	60S ribosomal protein L18	1707285	1518271	1575265	1623685	1341701	1669452	1359067	1360841	1341701	1669452	1341701	1669452
1200	cgd4_480-RA-p1	0.1553879446444455	15.99	0.82	Uncharacterized protein	57998	55836	65596	67672	68292	70866	71009	64357	68292	70866	68292	70866
1201	cgd4_490-RA-p1	-0.011079779	20.56	0.04	Uncharacterized protein	1389574	1596516	1597323	1633118	1474466	1580052	1505746	1599802	1474466	1580052	1474466	1580052
1202	cgd4_500-RA-p1	-0.13681217	19.25	0.32	Oocyst wall protein 7	698104	720469	587811	616199	801447	611965	493273	515309	801447	611965	801447	611965
1203	cgd4_50-RA-p1	0.29062810670642847	18.18	0.73	Uncharacterized protein	281902	254896			301782	356242			301782	356242	301782	356242
1204	cgd4_510-RA-p1	0.10636712798712722	20.26	1.33	Helicase/SANT-associated domain containing protein	1242625	1257928	1175507	1170871	1275141	1297584	1282623	1361495	1275141	1297584	1275141	1297584
1205	cgd4_530-RA-p1	-0.079928654	19.81	0.96	26S proteasome regulatory subunit 5a with a vWA domain and two ubiquitin interacting motifs (UIM)	972749	966955	928711	909231	871376	914367	919447	868691	871376	914367	871376	914367
1206	cgd4_540-RA-p1	0.04344281	20.99	0.16	V-type proton ATPase subunit C	1748286	2101233	2127630	2242570	2236650	2138908	1943898	2126060	2236650	2138908	2236650	2138908
1207	cgd4_550-RA-p1	0.062445955237464545	17.81	0.73	Uncharacterized protein	220947	223017	224302	230732	226505	241696	225482	245641	226505	241696	226505	241696
1208	cgd4_570-RA-p1	0.059695064	17.83	0.12	Ubiquitin-conjugating enzyme	256540	182910	268747	213847	259112	216318	274524	206805	259112	216318	259112	216318
1209	cgd4_580-RA-p1	0.06867371	19.8	0.88	Enhancer of polycomb-like protein	875021	919267	894700	881736	957620	919174	920831	947102	957620	919174	957620	919174
1210	cgd4_590-RA-p1	0.002819686	18.98	0.01	Nuclear transport factor 2	614511	472791	493403	495733	499088	509888	547634	513927	499088	509888	499088	509888
1211	cgd4_60-RA-p1	0.1831150913930415	18.83	0.82	Growth factor receptor cysteine-rich/Laminin EGF domain containing protein	442324	435344			487917	508714			487917	508714	487917	508714
1212	cgd4_610-RA-p1	-0.03913311	18.43	0.14	Diphthamide synthase	308421	333179	398507	401013	362991	335353	334728	361579	362991	335353	362991	335353
1213	cgd4_630-RA-p1	0.11385879239486485	18.23	0.85	XPA protein	303356	306953	299047	272232	326419	316834	341391	294403	326419	316834	326419	316834
1214	cgd4_650-RA-p1	0.043265073	20.47	0.49	Bromodomain/Zinc finger, CCHC-type	1387733	1400591	1456615	1469172	1475647	1520950	1428918	1462266	1475647	1520950	1475647	1520950
1215	cgd4_660-RA-p1	0.22227275952941206	16.05	0.86	Ribosome biogenesis factor NIP7-like protein	57182	68552	65458	60736	87644	81072	64434	63040	87644	81072	87644	81072
1216	cgd4_670-RA-p1	0.2142808235266287	19.48	0.77	Oocyst wall protein 3	858175	686579	620087	579471	799969	815624	781667	751944	799969	815624	799969	815624
1217	cgd4_690-RA-p1	0.33296521486779795	23.45	2.1	Pyruvate:ferredoxin oxidoreductase/NADPH-cytochrome P450 reductase PNO	9335026	9419749	11159838	10976833	12678558	12119807	13153041	13416158	12678558	12119807	12678558	12119807
1218	cgd4_700-RA-p1	-0.112438158	20.33	1.02	Uncharacterized protein	1320530	1397796	1407772	1353616	1365753	1184818	1296139	1227878	1365753	1184818	1365753	1184818
1219	cgd4_70-RA-p1	0.24433060995836797	19.09	2.42	SUI1/PUA domain containing protein	538266	470189	525957	526282	642026	634370	575171	588774	642026	634370	642026	634370
1220	cgd4_720-RA-p1	-0.041640761	19.39	0.16	Nucleosome assembly protein (NAP)	768734	739788	679182	603638	653809	679012	731880	639348	653809	679012	653809	679012
1221	cgd4_740-RA-p1	0.1307925681090616	22.61	1.06	Thioredoxin peroxidase-like protein	6006838	6893561	5893397	5669896	6191382	6782391	6845649	6917277	6191382	6782391	6191382	6782391
1222	cgd4_753-RA-p1	0.10664865756876907	16.71	0.46	Prefoldin alpha-like protein	113755	93959	110430	97775	112410	115334	122902	97346	112410	115334	112410	115334
1223	cgd4_770-RA-p1	0.13510044841690672	19.75	2.21	Uncharacterized Protein	803379	856818	880462	837164	920507	923353	929940	933592	920507	923353	920507	923353
1224	cgd4_780-RA-p1	0.5769271453737943	15.47	4.15	DNA topoisomerase 2	40061	34753	33418	41193	57241	55197	58550	51294	57241	55197	57241	55197
1225	cgd4_790-RA-p1	-0.163953399	15.95	0.28	4F5-like/Zinc-binding domain-containing/At2g23090-like protein	62174	67622	72549	66401	52183	82308	58732	50962	52183	82308	52183	82308
1226	cgd4_800-RA-p1	-0.181693512	17.38	0.58	Yip1p like integral membrane protein	193095	157206	182951	197952	142759	140042	171406	193850	142759	140042	142759	140042
1227	cgd4_80-RA-p1	-0.118970124	21.41	1.4	Sac1p family protein	2747418	2989465	2914679	2983822	2796207	2649033	2595468	2671500	2796207	2649033	2796207	2649033
1228	cgd4_810-RA-p1	-0.074766335	19.8	0.74	UDP-N-acetylglucosamine pyrophosphorylase	956345	868769	985774	952023	874796	903567	905061	885871	874796	903567	874796	903567
1229	cgd4_820-RA-p1	0.013698975348720666	19.23	0.08	WD40-repeat-containing protein	663135	601159	582138	606523	628395	595069	621820	628774	628395	595069	628395	595069
1230	cgd4_840-RA-p1	-0.328779407	21.08	0.45	60S ribosomal protein L24	2832036	2162597	2413721	2591412	1191537	3368353	1959222	1957937	1191537	3368353	1191537	3368353
1231	cgd4_850-RA-p1	-0.122152723	22.47	2.01	Uncharacterized Secreted Protein (CpLSP gene family)	5985695	6046279	5953510	6191858	5759706	5549058	5299088	5614223	5759706	5549058	5759706	5549058
1232	cgd4_860-RA-p1	-0.13031725	16.43	0.97	WWE domain containing protein	97689	80622	90748	100700	85987	84248	84163	82250	85987	84248	85987	84248
1233	cgd4_870-RA-p1	-0.025353173	20.52	0.15	Uncharacterized protein	1654802	1429072	1498589	1489343	1503843	1434300	1513477	1507061	1503843	1434300	1503843	1434300
1234	cgd4_880-RA-p1	0.007368093	20.23	0.04	ZZ finger/SANT/SWIRM domain containing protein	1193589	1260010	1208733	1243895	1296215	1263454	1207127	1167416	1296215	1263454	1296215	1263454
1235	cgd4_890-RA-p1	0.054383983	16.4	0.09	Splicing factor 3B subunit 5/RDS3 complex subunit 10	94686	87185	80143	79450	80098	113464	86209	78008	80098	113464	80098	113464
1236	cgd4_900-RA-p1	0.09440378	20.62	0.75	WD40-repeat-containing protein	1645474	1557526	1526247	1500736	1758281	1513725	1687620	1697928	1758281	1513725	1758281	1513725
1237	cgd4_90-RA-p1	-0.316081068	19.2	2.06	Ribosomal RNA-processing protein 7 with RNA recognition motif domain	791785	600760	671128	638529	533369	601118	509796	519172	533369	601118	533369	601118
1238	cgd4_910-RA-p1	-0.109551093	21.02	0.61	Histidine phosphatase superfamily clade-2	2136975	2189689	2348117	2159311	1963760	2237398	2029041	1964181	1963760	2237398	1963760	2237398
1239	cgd4_920-RA-p1	-0.457198127	19.42	3.12	Histidine phosphatase superfamily clade-2	874389	906211	768209	751614	531622	547120	671407	659500	531622	547120	531622	547120
1240	cgd4_930-RA-p1	0.40207960238108953	19.71	4.78	Pap1p poly A polymerase	769603	747036	734756	743363	1053221	1040667	909111	960852	1053221	1040667	1053221	1040667
1241	cgd4_940-RA-p1	0.031611748	20.71	0.1	Uncharacterized protein	1669496	1483077	1809241	1846262	1814739	1927217	1645327	1568940	1814739	1927217	1814739	1927217
1242	cgd4_950-RA-p1	0.2920714089316814	15.76	1.89	WD40-repeat-containing protein	56451	49372	46765	49190	59318	62995	68920	55950	59318	62995	59318	62995
1243	cgd4_960-RA-p1	0.041766812013651844	20.52	0.2	Phosphomannomutase	1516258	1507887	1476510	1438123	1430451	1536598	1578966	1570582	1430451	1536598	1430451	1536598
1244	cgd4_990-RA-p1	0.37758888371863364	19.56	3.05	Serine/threonine protein kinase	640416	618116	723162	729865	959101	935909	804641	824087	959101	935909	959101	935909
1245	cgd5_1000-RA-p1	1.6172349739162044	17.57	1.96	Uncharacterized protein	140109	88521			311760	374425			311760	374425	311760	374425
1246	cgd5_100-RA-p1	0.2443097793512905	20.48	2.54	RRPp/PMC2 like exosome 3-5 exoribonuclease subunit/RNAseD domain and an HRDc domain containing protein	1309795	1341353	1327368	1384755	1803458	1576730	1457207	1534279	1803458	1576730	1803458	1576730
1247	cgd5_1020-RA-p1	-0.146815377	20.31	0.81	Magnesium transporter NIPA	1472928	1163082	1432821	1418417	1220095	1222869	1266101	1226768	1220095	1222869	1220095	1222869
1248	cgd5_1030-RA-p1	-0.096706537	19.85	0.46	Uncharacterized protein	799995	1108168	1025333	994581	936177	920434	923350	869030	936177	920434	936177	920434
1249	cgd5_1040-RA-p1	0.2990369746559125	19.37	2.93	Arf GTPase activating protein	578056	580292	655263	628044	715606	799318	762688	725034	715606	799318	715606	799318
1250	cgd5_1050-RA-p1	-0.020262031	19.34	0.13	unspecified product	684808	701569	632829	662552	695652	642307	637548	668498	695652	642307	695652	642307
1251	cgd5_1060-RA-p1	-0.109647407	18.59	1.41	Uncharacterized protein	416198	397609	403566	416991	377881	397699	379615	360177	377881	397699	377881	397699
1252	cgd5_1080-RA-p1	-0.091152322	18.31	0.46	Phospholipid/glycerol acyltransferase	313790	323828	343608	359678	373670	313902	285054	291718	373670	313902	373670	313902
1253	cgd5_10-RA-p1	-0.109907671	21.03	0.47	Uncharacterized Secreted Protein	2065545	2366765	2343574	2114041	2227941	2120414	1946356	1942196	2227941	2120414	2227941	2120414
1254	cgd5_1100-RA-p1	-0.086228646	16.84	0.42	Uncharacterized protein	142082	122227	113711	108915	104515	110833	121645	120179	104515	110833	104515	110833
1255	cgd5_110-RA-p1	0.18043692109619158	20.22	2.69	Pre-mRNA splicing factor component Cdc5p/Cef1with SANT/Myb domain	1169474	1122530	1131154	1152535	1374016	1261572	1241788	1311236	1374016	1261572	1374016	1261572
1256	cgd5_1110-RA-p1	-0.04136646	17.84	0.19	C2H2 finger domain containing protein	210398	269437	233942	243412	226269	236681	219066	245344	226269	236681	226269	236681
1257	cgd5_1120-RA-p1	0.1376965863248074	20.32	1.39	DNMAP1/SANT/Myb-like domain containing protein	1253147	1201315	1218178	1321318	1504267	1381305	1269508	1345644	1504267	1381305	1504267	1381305
1258	cgd5_1130-RA-p1	0.031701745	18.36	0.3	Pre-mRNA processing factor 4 (PRP4)-like	334438	333081	321442	339302	333224	340320	342291	341751	333224	340320	333224	340320
1259	cgd5_1140-RA-p1	0.040824038565432375	19.92	0.14	Cinnamyl-alcohol dehydrogenase-like nucleoside diphosphate sugar epimerase	928218	882050	1014475	1106860	986436	1007739	1011231	1024158	986436	1007739	986436	1007739
1260	cgd5_1150-RA-p1	0.007622867	19.9	0.05	Transcription factor IIS domain containing protein	949045	1023177	968110	953708	983493	999662	971640	958577	983493	999662	983493	999662
1261	cgd5_1170-RA-p1	0.16070258147193428	17.11	0.7	Metallo-beta-lactamase with Zn-dependent metallo-hydrolase RNA specificity domain	156039	135874	121882	123499	156757	126969	163468	153152	156757	126969	156757	126969
1262	cgd5_1190-RA-p1	-0.064471742	19.57	0.47	RNA recognition motif domain containing protein	854843	836414	738417	754638	780296	757661	728804	773341	780296	757661	780296	757661
1263	cgd5_1200-RA-p1	0.077284369	17.27	0.33	Zinc finger, RING/FYVE/PHD-type domain containg protein	183535	145565	141670	148420	163390	150985	158470	178033	163390	150985	163390	150985
1264	cgd5_120-RA-p1	0.084564227	18.26	0.77	tRNA methyltransferase TRMD/TRM10-type domain containing protein	308656	287554	309567	314612	348207	333590	306765	306685	348207	333590	348207	333590
1265	cgd5_1210-RA-p1	-0.163692683	18.95	0.29	Uncharacterized protein	420091	595894	582873	561146	655069	473921	377947	443234	655069	473921	655069	473921
1266	cgd5_1220-RA-p1	-0.282786786	17.64	0.4	Uncharacterized protein	190964	273380	222779	219076	268603	142724	165171	183711	268603	142724	268603	142724
1267	cgd5_1230-RA-p1	0.17708453857495954	17.39	1.52	Uncharacterized protein	144088	170575	160702	171017	188780	194658	173320	173284	188780	194658	188780	194658
1268	cgd5_1240-RA-p1	0.13785078135675732	20.01	1.19	40S ribosome biogenesis protein Tsr1 and BMS1	899610	1041449	1029084	1053816	1122490	1145201	1056777	1096097	1122490	1145201	1122490	1145201
1269	cgd5_1250-RA-p1	0.0415668	18.98	0.22	Dymeclin	506492	530456	488723	514563	549047	471819	535749	546298	549047	471819	549047	471819
1270	cgd5_1270-RA-p1	-0.161524637	20.59	1.15	Translocation protein Sec62	1885275	1524846	1641443	1651082	1441082	1366130	1541741	1640243	1441082	1366130	1441082	1366130
1271	cgd5_1280-RA-p1	0.004895229	17.81	0.03	Tetratricopeptide repeat containing protein	240316	232057	220584	225056	228621	228503	223925	239898	228621	228503	228621	228503
1272	cgd5_130-RA-p1	0.087437035	19.91	0.92	Ferlin like type II membrane associated protein with 5 C2 domains	956811	956485	933593	966956	977184	964542	1033913	1080367	977184	964542	977184	964542
1273	cgd5_1310-RA-p1	0.18063664090609421	19.09	0.87	CS domain containing protein	546556	527186	531348	488842	640127	625866	624166	493863	640127	625866	640127	625866
1274	cgd5_1320-RA-p1	0.36555514459308824	16.91	3.31	Actin-like protein	114078	93767	114024	113502	133434	148506	137481	140014	133434	148506	133434	148506
1275	cgd5_1330-RA-p1	-0.142629238	20.1	0.72	RRM domain containing protein	993184	1368396	1148689	1238839	1061163	1013932	1085248	1115311	1061163	1013932	1061163	1013932
1276	cgd5_1340-RA-p1	-0.062012055	16.2	0.14	3-oxo-5-alpha-steroid 4-dehydrogenase C-terminal domain containing protein	89116	69039	77804	73218	62838	65065	82679	87305	62838	65065	62838	65065
1277	cgd5_1360-RA-p1	0.47669292927621854	17.9	3.6	Superfamily I helicase	222950	200682	190222	215077	311627	262440	270228	310577	311627	262440	311627	262440
1278	cgd5_1363-RA-p1	-0.064232366	20.26	0.2	Synaptobrevin	1273377	1497609	1213182	1171361	1214083	1087015	1331175	1290951	1214083	1087015	1214083	1087015
1279	cgd5_1370-RA-p1	-0.428910134	19.33	3.47	Uncharacterized protein	792989	766754	753878	753550	541112	573644	604492	560475	541112	573644	541112	573644
1280	cgd5_1390-RA-p1	0.40275805263270215	16.35	3.79	PRELI/MSF1 domain containing protein	78369	68905	71195	73193	101956	86947	105444	91958	101956	86947	101956	86947
1281	cgd5_1400-RA-p1	0.12819509173525745	18.79	0.95	Uncharacterized protein	404889	419209	441739	470454	486216	517118	438566	456413	486216	517118	486216	517118
1282	cgd5_140-RA-p1	0.18903031703348816	16.38	1.17	Arf GTPase activating protein	82960	76466	80067	79124	89802	100810	84612	88611	89802	100810	89802	100810
1283	cgd5_1410-RA-p1	0.4223377002646771	19.37	4.41	Transcription factor 25	576347	542153	592034	626424	790504	747612	772462	818670	790504	747612	790504	747612
1284	cgd5_1423-RA-p1	0.1294471299789528	18.29	1.25	Uncharacterized Secreted Protein (HCD gene family)	333303	307139	293933	293528	352256	315759	334982	339395	352256	315759	352256	315759
1285	cgd5_1440-RA-p1	0.031345648	22.92	0.32	Uncharacterized Secreted Protein (CpLSP gene family)	7675564	8212328	7591419	7943559	8049716	7944470	7973158	8131729	8049716	7944470	8049716	7944470
1286	cgd5_1450-RA-p1	-0.001153452	19.95	0	Uncharacterized protein	1045441	1093963	994528	932381	1025368	986714	1072229	974463	1025368	986714	1025368	986714
1287	cgd5_1460-RA-p1	-0.070966774	18.03	0.44	Uncharacterized protein	281697	279404	275849	261902	247673	242996	292654	265179	247673	242996	247673	242996
1288	cgd5_1470-RA-p1	-0.381358972	21.08	0.76	Nucleoside diphosphate kinase	2685051	2206691	2643766	2586512	2114623	2882891	1852324	1246383	2114623	2882891	2114623	2882891
1289	cgd5_1480-RA-p1	0.035457788951852365	21.24	0.14	Uncharacterized Secreted Protein	2259021	2873122	2275842	2444158	2646196	2418062	2396931	2597145	2646196	2418062	2646196	2418062
1290	cgd5_1490-RA-p1	-0.012431325	22.49	0.05	Uncharacterized Secreted Protein	5851114	6267054	5793966	5833174	6138522	5266981	5995795	6176491	6138522	5266981	6138522	5266981
1291	cgd5_1500-RA-p1	-0.027715197	19.43	0.09	Uncharacterized protein	697210	781933	695228	680221	797771	653522	668854	684650	797771	653522	797771	653522
1292	cgd5_1520-RA-p1	-0.250037742	18.72	0.1	Uncharacterized protein	394046	560386			727263	214687			727263	214687	727263	214687
1293	cgd5_1530-RA-p1	0.17132421958900323	18.16	0.21	Uncharacterized protein	363123	271774	255325	231222	231979	398448	345964	292973	231979	398448	231979	398448
1294	cgd5_1550-RA-p1	0.12590980491941828	14.74	0.8	Uncharacterized protein	23770	27051	27214	26755	28332	28387	26023	31714	28332	28387	28332	28387
1295	cgd5_1570-RA-p1	-0.002025977	16.4	0	YIP1 protein like transporter GTpase interacting factor	97076	87597	81743	80965	85160	85057	86418	89406	85160	85057	85160	85057
1296	cgd5_1580-RA-p1	-0.151986938	22.1	1.11	Ribosomal protein L3	4363210	4678167	4928467	5012994	4611101	4569224	3871883	4056122	4611101	4569224	4611101	4569224
1297	cgd5_1590-RA-p1	-0.13926536	19.28	1.24	Uncharacterized protein	598398	731273	676156	676752	626368	635197	579460	590327	626368	635197	626368	635197
1298	cgd5_1600-RA-p1	0.040359773	18.91	0.17	Initiation factor 2B-related	521214	429844	503337	492652	514259	468976	524814	490893	514259	468976	514259	468976
1299	cgd5_160-RA-p1	0.074966163	18.82	0.06	Uncharacterized protein	451941	601163	317146	478995	553366	686236	517772	258409	553366	686236	553366	686236
1300	cgd5_1610-RA-p1	0.4505952453939557	16.71	3	Uncharacterized protein	89160	77806	102573	98247	139318	117351	120211	124069	139318	117351	139318	117351
1301	cgd5_1620-RA-p1	-0.081428605	19.62	0.66	Uncharacterized protein with CW-type Zinc finger	886422	768172	841328	825223	790313	743710	803461	798762	790313	743710	790313	743710
1302	cgd5_1630-RA-p1	0.008215922	19.19	0.02	Amino acid transporter			610914	580972			609016	589459
1303	cgd5_1640-RA-p1	0.090418427	21.77	0.31	MORN repeat containing protein	2758922	4077912	3582095	3616333	3831500	3712993	3422799	3845768	3831500	3712993	3831500	3712993
1304	cgd5_1650-RA-p1	0.14531010369999464	20.39	0.9	DJ-1/PfpI	1386474	1144452	1417276	1285863	1406840	1604299	1443725	1327745	1406840	1604299	1406840	1604299
1305	cgd5_1660-RA-p1	0.017394848113671202	15.91	0.05	Uncharacterized protein	52542	62271	65741	64773	61231	69670	63706	53798	61231	69670	61231	69670
1306	cgd5_1663-RA-p1	0.27861871524015314	17.74	2.71	Uncharacterized protein	208113	199571	196908	190681	230868	222479	249119	263875	230868	222479	230868	222479
1307	cgd5_1670-RA-p1	-0.57759624	18.89	1.2	Uncharacterized protein	756044	579678	485672	575874	225386	509227	447726	480904	225386	509227	225386	509227
1308	cgd5_1690-RA-p1	0.19519989479683453	15.53	1.03	Cactin-like protein	41272	44489	41683	50446	56864	51003	48855	46817	56864	51003	56864	51003
1309	cgd5_170-RA-p1	0.20994739398963347	20.93	2.23	Uncharacterized protein	1824248	1775269	1850459	1974153	2347409	2148314	1966597	2135052	2347409	2148314	2347409	2148314
1310	cgd5_1710-RA-p1	0.043615278211234454	21.73	0.33	CTP synthase	3354158	3527727	3328196	3545052	3714491	3464745	3344100	3660819	3714491	3464745	3714491	3464745
1311	cgd5_1720-RA-p1	0.3765465615354273	16.63	2.57	Uncharacterized protein	91445	81120	92898	90967	115153	97516	128880	123040	115153	97516	115153	97516
1312	cgd5_1730-RA-p1	0.45312242460826013	16.8	3.47	16S rRNA methyltransferase RsmB/F	110710	90236	100225	90068	139855	124995	136006	133229	139855	124995	139855	124995
1313	cgd5_1740-RA-p1	0.083890124	18.41	0.86	Pre-mRNA-splicing factor 3	329031	321130	343700	357624	379515	353613	346989	351937	379515	353613	379515	353613
1314	cgd5_1750-RA-p1	0.6921040933063942	18.41	5.03	HORMA domain containing protein	240790	280170	297565	278570	472127	403626	464025	430896	472127	403626	472127	403626
1315	cgd5_1760-RA-p1	-0.17970881	19.59	2.36	H/ACA ribonucleoprotein complex subunit	862283	830251	831442	836975	716165	785500	752406	715157	716165	785500	716165	785500
1316	cgd5_1780-RA-p1	0.00708231	22.43	0.04	Fibronectin-binding protein A N-terminus domain containing protein	5574851	5509475	5798983	5672460	5654916	5375211	5848692	5795812	5654916	5375211	5654916	5375211
1317	cgd5_1790-RA-p1	0.1754059753115449	18.6	2.09	Pre-mRNA-splicing factor Isy1	399372	381990	372791	347968	423706	435013	421745	414025	423706	435013	423706	435013
1318	cgd5_180-RA-p1	-0.016088382	19.34	0.05	Rdx type Selenoprotein	733496	651035	666548	627624	576926	670247	717024	689083	576926	670247	576926	670247
1319	cgd5_1810-RA-p1	0.1706652252531775	16.59	0.27	t-SNARE coiled-coil homology domain containing protein	114256	104814	85848	73522	69395	119490	126641	115533	69395	119490	69395	119490
1320	cgd5_1820-RA-p1	-0.061542938	21	0.35	Proteasome alpha-subunit	2041391	2095109	2272124	2190555	2112656	2124769	2043475	1956609	2112656	2124769	2112656	2124769
1321	cgd5_1840-RA-p1	-0.168498249	19.14	2.71	Vir superfamily protein	623922	634003	603854	595467	543165	572765	536399	534222	543165	572765	543165	572765
1322	cgd5_1870-RA-p1	0.11845343670490394	18.86	1.04	LETM1/MRS7 family protein	441129	473484	453319	458151	533655	486590	484443	478905	533655	486590	533655	486590
1323	cgd5_1880-RA-p1	-0.117201042	21.45	1.57	T-complex protein 1 subunit delta	2971015	2970707	3004070	3007445	2793937	2622996	2796238	2811640	2793937	2622996	2793937	2622996
1324	cgd5_1890-RA-p1	-0.04248666	19.43	0.09	Uncharacterized protein	794278	649622	730835	699541	529620	859684	721883	713407	529620	859684	529620	859684
1325	cgd5_1910-RA-p1	-0.027380157	16.54	0.11	EF-hand domain containing protein	92239	93014	97018	103191	98123	83347	99200	98133	98123	83347	98123	83347
1326	cgd5_1920-RA-p1	0.027643449948058674	17.59	0.04	Pleckstrin homology (PH) domain containing protein	196669	195089			234980	169661			234980	169661	234980	169661
1327	cgd5_1930-RA-p1	0.3530814617469389	17.26	2.33	Uncharacterized protein	155104	131893	128222	141220	185711	173605	161060	189876	185711	173605	185711	173605
1328	cgd5_1940-RA-p1	0.06311229	18.01	0.44	Uncharacterized protein	255182	257217	256745	261611	274865	292442	263015	248407	274865	292442	274865	292442
1329	cgd5_1950-RA-p1	-0.378780327	15.54	0.93	CAAX amino terminal protease	68392	56178	49120	45807	39385	29143	50376	52309	39385	29143	39385	29143
1330	cgd5_1960-RA-p1	0.086406992	23.6	0.56	Enolase	10684419	13036504	13018959	12874600	13272164	13723914	12527474	13001193	13272164	13723914	13272164	13723914
1331	cgd5_1970-RA-p1	0.13686021969540718	19.61	1.31	PH domain containing protein	829878	700563	773838	757804	867325	856268	823917	814309	867325	856268	867325	856268
1332	cgd5_1980-RA-p1	-0.024948626	16.92	0.14	Uncharacterized protein	128200	125322	129017	117500	131314	128254	117032	115310	131314	128254	131314	128254
1333	cgd5_2000-RA-p1	0.12850876140534595	17.78	0.38	RIO kinase	204821	193005	225657	243472	282359	281791	200347	194566	282359	281791	282359	281791
1334	cgd5_2020-RA-p1	0.10237988930059672	20.88	0.38	Cysteine-rich secretory protein, allergen V5/Tpx-1-related	1636603	1627902	2156351	2116597	2185207	2095457	1872498	1883712	2185207	2095457	2185207	2095457
1335	cgd5_2030-RA-p1	0.081111494	19.98	0.74	Galactose-binding domain-like containing protein	1009761	999812	1061409	953791	1033640	1071347	1096262	1054211	1033640	1071347	1033640	1071347
1336	cgd5_2040-RA-p1	1.3237251984312088	19.28	6.13	Glycosyl transferase family 2	384803	333584	463888	441545	1178617	929979	965875	974964	1178617	929979	1178617	929979
1337	cgd5_2050-RA-p1	0.12460225940729686	18.43	0.97	SMAD/FHA/Forkhead-associated (FHA) domain containing protein	352010	330081	335039	333753	337286	346424	382609	410555	337286	346424	337286	346424
1338	cgd5_2060-RA-p1	-0.079478845	20.08	0.49	Uncharacterized protein	1123812	1210407	1121341	1119026	1175028	1139409	1006102	1016555	1175028	1139409	1175028	1139409
1339	cgd5_2070-RA-p1	0.10466940996368734	23.27	1.04	SPAC694.02. SKI family SFII helicase	9397455	9328152	10110824	10225413	11256612	10556736	9942354	10253715	11256612	10556736	11256612	10556736
1340	cgd5_2080-RA-p1	0.6691143283692185	17.75	4.98	SCC2/Zinc finger, RING/FYVE/PHD-type domain containg protein	197537	177802	167657	157129	294689	272647	253300	290640	294689	272647	294689	272647
1341	cgd5_20-RA-p1	-0.122083468	21.51	1.3	Uncharacterized Secreted Protein	2920451	3333940	3075994	3110309	2837420	2718960	2847358	3022908	2837420	2718960	2837420	2718960
1342	cgd5_2100-RA-p1	0.10500271413299345	16.39	0.2	C-5 cytosine-specific DNA methylase	123837	62094	76062	79897	88891	85211	86194	95763	88891	85211	88891	85211
1343	cgd5_210-RA-p1	0.10120193580804937	20.18	0.86	Uncharacterized protein	1061226	1182108	1161691	1174617	1265544	1291007	1157327	1198532	1265544	1291007	1265544	1291007
1344	cgd5_2110-RA-p1	0.4781128296265216	17.82	3.39	Transcription elongation factor 1	201813	216119	187762	179282	274938	271031	272306	272384	274938	271031	274938	271031
1345	cgd5_2120-RA-p1	0.20332525023214387	18.58	0.7	Ubiquitin-conjugating enzyme/RWD-like protein	377325	388953	361939	331826	506416	441940	382016	362271	506416	441940	506416	441940
1346	cgd5_2140-RA-p1	0.2413702296089113	19.04	2.64	Uncharacterized protein with CCHC-type Zinc finger	532938	463571	504937	489087	635364	596719	569193	552082	635364	596719	635364	596719
1347	cgd5_2150-RA-p1	-0.130285226	16.46	0.58	ZIP Zinc transporter	103184	78352	100798	95877	83814	97190	83482	80061	83814	97190	83814	97190
1348	cgd5_2180-RA-p1	-0.157519301	21.75	1.52	Uncharacterized protein	3386225	3826945	3762486	3902117	3496933	3290197	3088186	3459859	3496933	3290197	3496933	3290197
1349	cgd5_2190-RA-p1	-0.145911036	21.7	2.3	DNA/RNA non-specific endonuclease	3462810	3481246	3692013	3733409	3285013	3240103	3223483	3231592	3285013	3240103	3285013	3240103
1350	cgd5_220-RA-p1	0.5250616520962659	20.84	4.47	Uncharacterized protein	1482354	1408771	1681084	1712957	2411880	2329802	2105733	2179150	2411880	2329802	2411880	2329802
1351	cgd5_2210-RA-p1	-0.279146696	21.84	1.01	40S ribosomal protein S13	4539482	4238952	3932609	3839387	2674103	4357336	3396160	3386055	2674103	4357336	2674103	4357336
1352	cgd5_2220-RA-p1	0.20471832511201526	18.92	1.56	Small nuclear ribonucleoprotein D1/ SM domain containing protein	459516	401358	495834	492623	524864	528239	533604	537147	524864	528239	524864	528239
1353	cgd5_2230-RA-p1	-0.02783961	19.79	0.14	Transmembrane Thioredoxin domain containting protein	973101	898931	927222	869856	844010	913168	960228	882512	844010	913168	844010	913168
1354	cgd5_2240-RA-p1	-0.070584704	18.43	0.25	Glycosyl transferase family 4	392155	310515	361743	386365	378341	329883	332451	337268	378341	329883	378341	329883
1355	cgd5_2250-RA-p1	0.04187606	22.07	0.21	Uncharacterized protein	3806991	4405476	4601983	4635555	4259472	4423320	4690708	4546767	4259472	4423320	4259472	4423320
1356	cgd5_2260-RA-p1	-0.440507353	21.21	2.13	Uncharacterized protein	2714077	3178210	2736428	2674307	2166497	1940401	2205690	2007162	2166497	1940401	2166497	1940401
1357	cgd5_2290-RA-p1	0.0972379	16.46	0.46	Uncharacterized protein	85423	82085	91939	89189	111316	81058	89943	92771	111316	81058	111316	81058
1358	cgd5_2300-RA-p1	-0.076676823	18.81	0.2	DAD/Ost2	489982	424678	503833	476552	350869	536953	474221	452111	350869	536953	350869	536953
1359	cgd5_230-RA-p1	-0.007831003	19.97	0.02	Uncharacterized protein	858440	1086787	1145864	1062509	971911	994243	1058392	1086739	971911	994243	971911	994243
1360	cgd5_2310-RA-p1	0.15353531743535243	21.9	2.11	Sin3 like paired amphipathic helix containing protein	3623829	3628074	3794119	3821845	4102296	4075868	4108068	4248328	4102296	4075868	4102296	4075868
1361	cgd5_2320-RA-p1	-0.202793055	17.6	2.4	Prohibitin with Band 7 domain	213448	213755	216545	209559	203418	177044	174772	187471	203418	177044	203418	177044
1362	cgd5_2330-RA-p1	0.047587559	20.73	0.55	Actin	1696945	1659613	1731335	1756770	1738008	1754684	1771325	1809351	1738008	1754684	1738008	1754684
1363	cgd5_2340-RA-p1	-0.070727877	18.05	0.49	SET domain containing protein	259876	282415	280677	291422	259637	265839	269028	265726	259637	265839	259637	265839
1364	cgd5_2350-RA-p1	0.16970373082558865	18.35	1.62	Peptidase C19, ubiquitin carboxyl-terminal hydrolase	303121	319106	317445	324879	399201	341604	331368	353396	399201	341604	399201	341604
1365	cgd5_2360-RA-p1	0.076285715	19.04	0.2	PDZ domain containing protein	596487	522337	494633	490132	432899	606173	599316	593426	432899	606173	432899	606173
1366	cgd5_2380-RA-p1	-0.061488666	19.41	0.28	Uncharacterized Protein	718566	758057	731353	651593	680073	732103	690194	636990	680073	732103	680073	732103
1367	cgd5_2390-RA-p1	0.233132749	19.75	3.12	GCD10p. RNA methylase	755475	828375	835595	839916	992067	983668	936442	917334	992067	983668	992067	983668
1368	cgd5_2400-RA-p1	-0.038437514	18.41	0.09	UbiB domain containing protein	374744	334172			327669	362349			327669	362349	327669	362349
1369	cgd5_2410-RA-p1	-0.031409879	17.62	0.09	Beta-lactamase/transpeptidase-like	203038	200672	204035	204136	192328	173091	203474	229637	192328	173091	192328	173091
1370	cgd5_2430-RA-p1	0.084051671	19.63	0.08	Prefoldin alpha-like protein	989894	759081	755083	676771	454011	1271286	1014073	828213	454011	1271286	454011	1271286
1371	cgd5_2440-RA-p1	0.48999838508732196	18.99	3.57	tRNA-dihydrouridine synthase	425178	407661	459021	467159	672526	698924	545490	563972	672526	698924	672526	698924
1372	cgd5_2450-RA-p1	0.16937565746101058	19.31	1.19	Uncharacterized protein	620057	632710	596235	597522	713093	601902	703104	740740	713093	601902	713093	601902
1373	cgd5_2460-RA-p1	0.020157177831713113	20.31	0.13	RRM domain containing protein	1291519	1225990	1334526	1325351	1401403	1286592	1300194	1263297	1401403	1286592	1401403	1286592
1374	cgd5_2470-RA-p1	0.044778804	18.05	0.28	tRNA (adenine(58)-N(1))-methyltransferase	266835	249277	272697	278351	284011	269624	278983	267575	284011	269624	284011	269624
1375	cgd5_2480-RA-p1	0.4717463367290904	18.88	3.75	Ubiquitin-2 like Rad60 SUMO-like	418081	366876	416977	442475	592813	531489	548795	605339	592813	531489	592813	531489
1376	cgd5_2490-RA-p1	-0.084004542	18.13	0.47	Uncharacterized protein	334624	271852	291440	288808	282072	258947	282472	294002	282072	258947	282072	258947
1377	cgd5_2500-RA-p1	0.1319045704447852	19.84	1.53	Peptidase C19, ubiquitin carboxyl-terminal hydrolase	908837	867936	893208	922585	997051	988328	929510	1023031	997051	988328	997051	988328
1378	cgd5_250-RA-p1	0.1055224357588962	18.89	1.01	Serine/threonine protein kinase	452515	463366	489481	473732	520224	506137	502819	492060	520224	506137	520224	506137
1379	cgd5_2510-RA-p1	0.19831167559762264	20.11	2.83	Serine/threonine-protein kinase	1071868	1064635	1026068	1055704	1189942	1170156	1294368	1188568	1189942	1170156	1189942	1170156
1380	cgd5_2520-RA-p1	0.1408332161744248	17	1.08	Mediator complex subunit Med6	115987	122582	139264	121143	142807	139377	138539	128541	142807	139377	142807	139377
1381	cgd5_2530-RA-p1	-0.139999995	18.36	0.83	CECR6/TMEM121 family	375015	301341	374015	373207	340474	293842	314352	340216	340474	293842	340474	293842
1382	cgd5_2540-RA-p1	0.6011719699444669	17.46	3.26	WD40-repeat-containing protein	165503	115652	155983	153682	232986	196824	222157	238495	232986	196824	232986	196824
1383	cgd5_2560-RA-p1	0.7892296157743921	18.9	3.17	DNA mismatch repair proteins mutL/hexB/PMS1 ATPase	380425	364491			660084	627364			660084	627364	660084	627364
1384	cgd5_2570-RA-p1	0.084374858	19.2	0.66	Uncharacterized protein	539261	597550	583782	625100	572355	629978	624192	660178	572355	629978	572355	629978
1385	cgd5_2580-RA-p1	-0.130838132	18.45	1.57	Uncharacterized protein with C2H2-type Zinc finger	370631	353659	391837	384048	343259	351221	330657	344265	343259	351221	343259	351221
1386	cgd5_2590-RA-p1	-0.164423203	19.97	1.42	Glycosyltransferase 2-like	1122416	1111293	1048933	1079782	1028013	896372	961155	1011114	1028013	896372	1028013	896372
1387	cgd5_2600-RA-p1	-0.278155581	22.11	3.04	leucine aminopeptidase	4784456	4574164	5339768	5350771	4121412	3990359	4132957	4254334	4121412	3990359	4121412	3990359
1388	cgd5_260-RA-p1	0.9451915759808855	17.34	4.47	Tetratricopeptide-like helical domain containing protein	98936	104305	144282	136476	260780	240672	211831	210070	260780	240672	260780	240672
1389	cgd5_2610-RA-p1	0.408536851	17.57	2.13	Phosphoglycerate/bisphosphoglycerate mutase	176731	162178			224575	224857			224575	224857	224575	224857
1390	cgd5_2620-RA-p1	-0.239039759	18.8	1.84	Pumilio RNA-binding repeat containing protein	523867	494482	467644	496268	451785	455634	375583	400790	451785	455634	451785	455634
1391	cgd5_2630-RA-p1	-0.156824107	15.99	0.82	60S ribosomal protein L7-B Rp17bp L30 RNA binding domain	80155	71928	61921	63074	62946	55254	62288	67290	62946	55254	62946	55254
1392	cgd5_2660-RA-p1	0.3926020079538901	18.19	1.32	Peptidase M16 C-terminal domain containing protein	236883	285906			337709	345609			337709	345609	337709	345609
1393	cgd5_2670-RA-p1	-0.190566496	20.97	1.24	Alcohol dehydrogenase	2180670	2218481	2204687	2177976	1724196	1721595	2117860	2178544	1724196	1721595	1724196	1721595
1394	cgd5_2690-RA-p1	0.280993408	18.74	1.9	Uncharacterized protein	398624	386726	401965	400518	544934	532818	432495	430747	544934	532818	544934	532818
1395	cgd5_2700-RA-p1	-0.415471611	16.09	2.52	Uncharacterized protein	78390	79305	85468	79661	68686	67667	50554	56929	68686	67667	68686	67667
1396	cgd5_270-RA-p1	0.6848136108985585	15.91	2.62	Uncharacterized protein with Armadillo-type fold	38199	41352	56702	61727	93830	84728	67222	69079	93830	84728	93830	84728
1397	cgd5_2710-RA-p1	0.12956277211242195	19.67	0.7	Uncharacterized protein	867685	725699	825651	773643	988705	814344	828797	863262	988705	814344	988705	814344
1398	cgd5_2720-RA-p1	0.15883596890236973	22.4	1.81	Uncharacterized Secreted Protein	5360857	5373012	5121919	5168226	6227944	5694851	5670698	5888712	6227944	5694851	6227944	5694851
1399	cgd5_2730-RA-p1	-0.05743485	20.4	0.36	Uncharacterized protein	1439022	1520676	1341039	1348004	1401834	1339482	1344887	1335854	1401834	1339482	1401834	1339482
1400	cgd5_2740-RA-p1	0.1488725452130062	20.16	0.79	Uncharacterized Secreted Protein (WYLE gene family)	951801	1181914	1172519	1176503	1283153	1146757	1292489	1232901	1283153	1146757	1283153	1146757
1401	cgd5_2750-RA-p1	0.099979169	20.08	1.06	WH2 domain containing protein	1152482	1069847	1046237	1015767	1195067	1142831	1126107	1124122	1195067	1142831	1195067	1142831
1402	cgd5_2760-RA-p1	-0.204362496	21.2	0.31	Uncharacterized protein	3792536	2312774	2010974	2535062	2024186	2626976	3059453	1559663	2024186	2626976	2024186	2626976
1403	cgd5_2780-RA-p1	-0.038722015	20.97	0.19	Plectin/S10 domain containing protein	2099001	2233197	2107512	1909128	1939651	2164471	1982343	2035470	1939651	2164471	1939651	2164471
1404	cgd5_2800-RA-p1	-0.036230888	21.91	0.09	Actin depolymerizing factor	4209661	3886313	4143536	3789070	3542584	4591405	4125138	3462249	3542584	4591405	3542584	4591405
1405	cgd5_2810-RA-p1	-0.073264949	19.06	0.27	ULP1 like chllamydin domain containing protease	583641	537035			543930	520590			543930	520590	543930	520590
1406	cgd5_2820-RA-p1	0.071149105	17.48	0.16	Uncharacterized protein	195824	161378			185604	187913			185604	187913	185604	187913
1407	cgd5_2830-RA-p1	-0.075819546	19.86	0.86	Chorein/VPS13 like protein involved in vacuolar transport	985888	944703	995415	988587	949332	889628	936223	939379	949332	889628	949332	889628
1408	cgd5_2840-RA-p1	-0.089940762	20.06	1.09	Vacuolar protein sorting-associated protein 13 C-terminal domain containing protein	1170997	1077596	1124001	1132076	1037286	1045433	1063411	1085073	1037286	1045433	1037286	1045433
1409	cgd5_2843-RA-p1	0.43007026401825854	15.82	2.65	DDH domain containing protein	45589	49965	50156	54743	80336	61930	67049	61776	80336	61930	80336	61930
1410	cgd5_2860-RA-p1	-0.015969568	21.11	0.13	Uncharacterized protein	2271831	2296895	2345963	2165649	2252734	2218737	2257418	2247861	2252734	2218737	2252734	2218737
1411	cgd5_2880-RA-p1	0.19906485662231788	19.42	1	C1p1p GTpase. Pre-mRNA cleavaage complex protein	655777	730635	629827	612103	769121	753608	734751	753217	769121	753608	769121	753608
1412	cgd5_2900-RA-p1	-0.118677825	20.44	1.52	Protein phosphatase C2 (PP2c) domain containing protein	1513856	1451664	1494878	1471987	1320288	1313659	1417240	1415675	1320288	1313659	1320288	1313659
1413	cgd5_2910-RA-p1	0.1468977588178042	18.76	1.54	Alpha amylase	430107	409051	433845	409927	484374	435253	464246	480404	484374	435253	484374	435253
1414	cgd5_2920-RA-p1	0.3295021346568632	17.44	2.32	SNF2-related N-terminal/Helicase superfamily 1/2 ATP-binding domain containing protein	164721	157904	162457	151373	207651	207748	195798	188803	207651	207748	207651	207748
1415	cgd5_2930-RA-p1	-0.134255698	19.86	0.73	DNA polymerase V	1115504	973195	947427	965552	1035668	977494	795353	850036	1035668	977494	1035668	977494
1416	cgd5_2950-RA-p1	-0.05956875	18.13	0.16	DNAj domain containing protein	258325	256940	338096	329664	285541	308565	276257	257665	285541	308565	285541	308565
1417	cgd5_2963-RA-p1	0.1293219716547398	22	1.71	U5snrp Brr2 SFII RNA helicase (sec63 and the second part of the RNA)	4161968	3880722	3958577	4003463	4560020	4217294	4336104	4393444	4560020	4217294	4560020	4217294
1418	cgd5_2990-RA-p1	-0.481041516	20.14	5.02	Uncharacterized protein with Armadillo-like helical	1524845	1291858	1330049	1315868	1015431	944134	962133	984848	1015431	944134	1015431	944134
1419	cgd5_3010-RA-p1	0.065146509	20.44	0.52	Plus-3 domain containing protein	1489434	1290199	1429688	1347604	1476206	1476408	1445080	1408253	1476206	1476408	1476206	1476408
1420	cgd5_3020-RA-p1	-0.013256853	16.56	0.07	Uncharacterized protein with WD40 repeat	98838	99253	93157	97003	96219	92324	94004	102325	96219	92324	96219	92324
1421	cgd5_3030-RA-p1	0.08560091	16.06	0.11	Uncharacterized protein	85862	57181	53600	73327	69149	84546	71055	58895	69149	84546	69149	84546
1422	cgd5_3040-RA-p1	-0.225434492	21.5	2.63	40S ribosomal protein S7	3142680	3275659	3156347	3262650	2597963	3029871	2709633	2660334	2597963	3029871	2597963	3029871
1423	cgd5_3050-RA-p1	0.42777155136449707	18.61	2.08	Doublecortin/p25-alpha domain containing protein	400844	303782	351479	327612	368090	485668	527475	486845	368090	485668	368090	485668
1424	cgd5_3073-RA-p1	0.4693642468401791	21.01	4.59	Carboxylic ester hydrolase	1850261	1899856	1797336	1664360	2501695	2384121	2632171	2461073	2501695	2384121	2501695	2384121
1425	cgd5_3090-RA-p1	-0.070509105	18.04	0.41	N-acetyltransferase subunit ARD1	256785	273431	295964	283130	264620	274859	274182	242644	264620	274859	264620	274859
1426	cgd5_30-RA-p1	0.29264053001379686	16.08	1.13	Uncharacterized protein	50936	56130	69816	77322	84147	82247	71324	70382	84147	82247	84147	82247
1427	cgd5_310-RA-p1	0.013926406589948925	20.41	0.06	PolyPPase VTC4 like	1309863	1479734	1363384	1391957	1427962	1268743	1421769	1484237	1427962	1268743	1427962	1268743
1428	cgd5_3110-RA-p1	0.10782577245574387	20.7	1.15	ATPase, dynein-related, AAA domain containing protein	1622435	1597507	1647923	1689094	1852451	1701178	1724375	1790226	1852451	1701178	1852451	1701178
1429	cgd5_3130-RA-p1	0.11124046278155575	22.48	1.75	EF-hand domain containing protein	5670260	5457785	5682066	5685430	6281032	5908673	5956585	6156269	6281032	5908673	6281032	5908673
1430	cgd5_3140-RA-p1	0.4547416318447688	18.77	2.64	Glycosyl transferase, family 1	363429	343119	449168	374978	557679	534351	526477	472336	557679	534351	557679	534351
1431	cgd5_3160-RA-p1	-0.113863192	24.52	1.32	Actin	26376919	25257810	24382860	24345386	21599693	23179598	23676259	24330416	21599693	23179598	21599693	23179598
1432	cgd5_3170-RA-p1	-0.282774137	21.99	0.4	Histone H2B	5210762	4265923	4495989	4500935	2396929	6217227	4018200	3429769	2396929	6217227	2396929	6217227
1433	cgd5_3190-RA-p1	0.31062175669602965	15.34	1.81	Uncharacterized protein	32254	34042	40866	42749	49032	48498	39929	47799	49032	48498	49032	48498
1434	cgd5_3200-RA-p1	0.085067115	21.28	0.92	AMP-dependent synthetase/ligase	2655150	2488427	2370531	2390925	2621419	2606480	2598481	2670216	2621419	2606480	2621419	2606480
1435	cgd5_320-RA-p1	-0.185629951	18.83	1.11	Phospholipase/carboxylesterase/thioesterase	551019	521488	482396	435196	415142	394229	469329	469415	415142	394229	415142	394229
1436	cgd5_3210-RA-p1	-0.032897441	22.56	0.3	Uncharacterized protein	6034754	6279939	6226897	6464531	6459603	5974228	5913392	6102206	6459603	5974228	6459603	5974228
1437	cgd5_3220-RA-p1	-0.025157273	21.77	0.13	Proteasome subunit beta7 NTN hydrolase fold containing protein	3512286	3611200	3779928	3555227	3533924	3650346	3475533	3545580	3533924	3650346	3533924	3650346
1438	cgd5_3230-RA-p1	-0.356884925	21.53	1.03	Manganese/iron superoxide dismutase	3495304	3828603	3246945	3205069	2970050	3311294	2348311	2241756	2970050	3311294	2970050	3311294
1439	cgd5_3243-RA-p1	0.11909674235297274	18.27	0.63	Uncharacterized protein	322068	253868	331688	311531	321309	322227	347472	326731	321309	322227	321309	322227
1440	cgd5_3260-RA-p1	0.24851414895040236	18.09	2.63	Glycosyl transferase, family 8	253715	243400	264230	262811	301061	288705	309975	317029	301061	288705	301061	288705
1441	cgd5_3280-RA-p1	0.006753588	18.1	0.01	Uncharacterized protein			268413	291009			291049	270901
1442	cgd5_3290-RA-p1	0.44231750368194156	18.32	3.82	Transcription elongation factor TFIIS	265863	259744	309316	292877	412004	410600	352250	357868	412004	410600	412004	410600
1443	cgd5_3300-RA-p1	-0.121630372	20.93	1.47	Zinc finger, RING/FYVE/PHD-type domain containg protein	2127482	2003201	2123224	2078660	1950546	1847210	1962405	1898676	1950546	1847210	1950546	1847210
1444	cgd5_330-RA-p1	-0.148415979	19.7	1	Uncharacterized protein	951822	820883	907024	915655	802697	737023	824664	881389	802697	737023	802697	737023
1445	cgd5_3310-RA-p1	0.16151990947199124	19.07	0.77	Uncharacterized protein with WD40 repeat	527332	532794	510319	509795	588014	464217	649256	645424	588014	464217	588014	464217
1446	cgd5_3340-RA-p1	0.063392339	21.59	0.46	vacuolar ATP synthase subunit d	2897235	2918711	3336143	3219349	3459925	3130666	3160704	3162513	3459925	3130666	3459925	3130666
1447	cgd5_3350-RA-p1	0.037820039	17.31	0.2	Cyclophilin peptidyl-prolyl cis-trans isomerase	174980	161718	152188	152607	160221	166100	177381	154613	160221	166100	160221	166100
1448	cgd5_3360-RA-p1	0.00321278	21.46	0.01	Adenylate kinase	2929598	2848919	2946946	2776181	2635000	3147352	2918884	2845995	2635000	3147352	2635000	3147352
1449	cgd5_3370-RA-p1	0.013142679732375484	20.37	0.06	Uncharacterized protein	1458257	1343558	1299455	1297128	1355202	1260321	1422281	1409902	1355202	1260321	1355202	1260321
1450	cgd5_3390-RA-p1	0.31344480426117727	13.78	1.22	Uncharacterized protein	9796	14943	14647	11731	15987	16066	15115	15451	15987	16066	15987	16066
1451	cgd5_3400-RA-p1	-0.057060253	17.04	0.29	Insulinase (Peptidase family M16)	129399	126027	152112	143407	140250	134333	130987	123058	140250	134333	140250	134333
1452	cgd5_3420-RA-p1	0.3271432494182278	22.13	4.26	TSP1/LNR (Lin-12/Notch) repeat containing protein	4162810	3871492	4188309	4181122	5332806	5236112	5023726	4983398	5332806	5236112	5332806	5236112
1453	cgd5_3430-RA-p1	-0.311567496	19.82	2.88	DNAJ comain containing protein	939152	1167792	1015307	1003435	781438	876403	825812	832805	781438	876403	781438	876403
1454	cgd5_3450-RA-p1	-0.258453519	20.51	0.55	Nascent polypeptide-associated complex subunit alpha	1717874	1505604	1732218	1599092	1339388	1798304	1497092	970401	1339388	1798304	1339388	1798304
1455	cgd5_3460-RA-p1	0.1315777442816639	21.64	1.04	5-Nucleotidase/apyrase	2934630	2928556	3328840	3325895	3367842	3243154	3601846	3483369	3367842	3243154	3367842	3243154
1456	cgd5_3470-RA-p1	-0.067001662	17.49	0.56	DTW domain containing protein	189887	187685	192753	183668	182915	165295	189459	182918	182915	165295	182915	165295
1457	cgd5_3490-RA-p1	-0.163424502	20.57	0.3	Biotin-protein ligase N-terminal domain containing protein	1548843	1537926	1754778	1745286	1944641	1741632	1260091	1086554	1944641	1741632	1944641	1741632
1458	cgd5_3500-RA-p1	0.3266966768057955	19.19	1.93	Major facilitator superfamily domain containing protein	442165	533086	593980	581371	774551	668749	645800	601974	774551	668749	774551	668749
1459	cgd5_3510-RA-p1	0.18247681346360167	19.23	1.6	GrpE nucleotide exchange factor	560478	618210	612032	524343	640019	708718	660963	615126	640019	708718	640019	708718
1460	cgd5_3533-RA-p1	-0.171185018	17.18	0.29	unspecified product	172949	120006	171872	173674	102601	196916	149544	127567	102601	196916	102601	196916
1461	cgd5_3560-RA-p1	0.058733849	20.54	0.47	SAM-dependent methyltransferase RsmB/NOP2-type	1455893	1492032	1459798	1579631	1619372	1649242	1465873	1505744	1619372	1649242	1619372	1649242
1462	cgd5_3570-RA-p1	-0.033456183	18.56	0.07	Secreted GGC gene family protein	432062	353537			378812	384960			378812	384960	378812	384960
1463	cgd5_3603-RA-p1	-0.241800479	15.76	0.79	Uncharacterized protein	57855	61153	63445	59837	61908	59734	42403	43813	61908	59734	61908	59734
1464	cgd5_360-RA-p1	0.24685393453886206	17.53	1.58	CDC50/LEM3 protein	160808	211852	163577	162638	220060	194715	207761	201848	220060	194715	220060	194715
1465	cgd5_3610-RA-p1	0.190610893	13.43	0.55	Uncharacterized protein	13442	9827	9155	9374	12126	10454	14203	10681	12126	10454	12126	10454
1466	cgd5_3630-RA-p1	0.20778954888134038	18.52	2.02	Thymidylate kinase	338232	337660	375832	350587	421979	426517	389995	381417	421979	426517	421979	426517
1467	cgd5_3640-RA-p1	0.9813055609666179	14.94	4.91	Uncharacterized protein	23269	19267	24481	22961	41257	51265	39399	45942	41257	51265	41257	51265
1468	cgd5_3650-RA-p1	0.13793062152190672	21.44	1.46	PH domain-like protein	2855338	2802968	2654928	2540338	2994740	3036849	2957315	2941881	2994740	3036849	2994740	3036849
1469	cgd5_3660-RA-p1	-0.048723887	15.63	0.18	Mitochondrial import protein TIM15	46176	52230	52849	56123	51123	53846	49303	46047	51123	53846	51123	53846
1470	cgd5_3670-RA-p1	-0.063865298	16.9	0.28	Uncharacterized protein	128558	111543	133803	127653	138968	115788	107931	118144	138968	115788	138968	115788
1471	cgd5_3680-RA-p1	0.26249762454974146	18.76	0.47	WD40-repeat-containing protein	331921	388639	452671	461095	820650	349638	412901	470555	820650	349638	820650	349638
1472	cgd5_3690-RA-p1	-0.2466934	18	1.88	TRAM/LAG1/CLN8 homology domain containing protein	288778	272849	285295	298098	248554	228249	233785	254943	248554	228249	248554	228249
1473	cgd5_3700-RA-p1	0.070374424	21.04	0.7	Sec1-like protein	2092164	2177418	2037391	2118968	2209594	2079393	2241936	2320617	2209594	2079393	2209594	2079393
1474	cgd5_3710-RA-p1	0.026224174692112356	14.89	0.04	Sm-like protein Lsm1	29873	30522	30082	30113	28683	29613	29167	35853	28683	29613	28683	29613
1475	cgd5_3720-RA-p1	-0.164456965	21.2	0.63	30S ribosomal protein S17e [rps17e].	2535056	3220464	2335067	2231296	2135024	2354238	2336343	2295868	2135024	2354238	2135024	2354238
1476	cgd5_3730-RA-p1	-0.221322843	20.23	2.44	Ankyrin repeat-containing protein	1396477	1242848	1312731	1353651	1130461	1101753	1170134	1145670	1130461	1101753	1130461	1101753
1477	cgd5_3740-RA-p1	-0.232807244	21.23	0.61	50S ribosomal protein L7e/L30e/S12e/Gadd45	3065929	2829475	2435729	2416614	1762485	2922378	2647529	1963692	1762485	2922378	1762485	2922378
1478	cgd5_3750-RA-p1	0.10232399752192123	18.66	0.16	Trimeric LpxA-like protein with Hexapeptide repeat	365783	374718	417902	440840	461495	507806	385741	370967	461495	507806	461495	507806
1479	cgd5_3760-RA-p1	-0.052905712	18.72	0.1	Uncharacterized protein	477044	405082			383109	468735			383109	468735	383109	468735
1480	cgd5_3770-RA-p1	0.056881917	16.92	0.29	SAM Mtases/PrmA	131550	115403	122100	119514	134227	131037	126182	116870	134227	131037	134227	131037
1481	cgd5_3780-RA-p1	-0.469643176	18.03	5.87	Uncharacterized protein with HIT-type Zinc finger	310665	324779	307294	313927	220616	230816	218480	237925	220616	230816	220616	230816
1482	cgd5_3790-RA-p1	-0.062103694	18.8	0.16	Snf7 family	470328	593073	425213	396759	385035	437487	497981	472265	385035	437487	385035	437487
1483	cgd5_3800-RA-p1	0.090343639	17.94	0.82	Uncharacterized protein with Armadillo-like helical	241330	241643	242354	249666	255022	271753	248601	263102	255022	271753	255022	271753
1484	cgd5_380-RA-p1	0.33952813955890804	17.32	0.97	Uncharacterized protein	130667	157358	154650	141042	149438	235046	185673	176288	149438	235046	149438	235046
1485	cgd5_3810-RA-p1	-0.251127771	17.11	0.74	Uncharacterized protein	155611	172989	133030	156693	148188	123835	121087	125869	148188	123835	148188	123835
1486	cgd5_3820-RA-p1	0.065208198	17.79	0.2	Vacuole membrane protein, VMP1 like integral membrane protein	240572	202008	231793	213051	250840	194245	247155	238779	250840	194245	250840	194245
1487	cgd5_3823-RA-p1	-0.184148907	18.52	0.68	Chromatin target of PRMT1 protein-like protein	358303	357348	436581	461605	367398	428165	305785	321941	367398	428165	367398	428165
1488	cgd5_3830-RA-p1	-0.079394629	17.02	0.19	Uncharacterized protein	162986	129527	134062	124435	108674	112204	160876	144057	108674	112204	108674	112204
1489	cgd5_3840-RA-p1	-0.438590252	16.78	2.93	BSD domain containing protein	127316	110528	150762	137679	99072	98288	103684	85750	99072	98288	99072	98288
1490	cgd5_3850-RA-p1	0.1473965959899104	20.7	0.91	Adapter-protein complex 1 gamma subunit	1631254	1443580	1734327	1676428	1800309	1638057	1896628	1842057	1800309	1638057	1800309	1638057
1491	cgd5_3870-RA-p1	0.3257924508940775	16.85	3.89	DEAD/DEAH box helicase	106981	112773	102309	101773	131467	137453	126540	135567	131467	137453	131467	137453
1492	cgd5_3880-RA-p1	-0.011726574	16.35	0.03	Uncharacterized protein	88424	87752	78854	81193	86377	84686	82432	79752	86377	84686	86377	84686
1493	cgd5_3890-RA-p1	0.4706789456183813	20.17	2.73	mRNA-decapping enzyme subunit 1	868485	948463	1110027	1103596	1505994	1554165	1271662	1250225	1505994	1554165	1505994	1554165
1494	cgd5_390-RA-p1	0.077916501	22.24	0.86	Winged helix-turn-helix DNA-binding domain containing protein	4587694	4893285	4915615	4961767	5022242	5210872	4998278	5195191	5022242	5210872	5022242	5210872
1495	cgd5_3910-RA-p1	-0.226977588	18.48	0.82	PH domain-like protein	425536	369786			363107	316372			363107	316372	363107	316372
1496	cgd5_3920-RA-p1	-0.070551518	21.48	0.49	Calmodulin-like protein	3188025	2845545	3009665	2924443	2769724	2924869	2884579	2809770	2769724	2924869	2769724	2924869
1497	cgd5_3940-RA-p1	0.556853338	15.26	2.8	Aspartic peptidase domain containing protein	34818	28051	37885	29316	40416	56819	48960	45180	40416	56819	40416	56819
1498	cgd5_3950-RA-p1	0.011672853640174452	21.02	0.03	Ran-binding protein	2110908	2426238	2069774	1914052	2164125	2193315	2166733	2037726	2164125	2193315	2164125	2193315
1499	cgd5_3960-RA-p1	-0.112777222	19.72	0.7	Secreted Alpha/Beta hydrolase	964708	905113	891337	842546	895754	838030	833857	766296	895754	838030	895754	838030
1500	cgd5_3980-RA-p1	-0.226621951	18.24	0.97	Uncharacterized protein	340635	375675	323805	301762	233035	265662	337317	319434	233035	265662	233035	265662
1501	cgd5_4000-RA-p1	0.16130757381677974	13.74	0.87	Uncharacterized protein	13675	12685	11833	13738	15052	13560	14435	14968	15052	13560	15052	13560
1502	cgd5_4010-RA-p1	0.099222275	17.06	0.31	Uncharacterized protein	135238	116907	136065	140236	153346	137247	131204	143847	153346	137247	153346	137247
1503	cgd5_4020-RA-p1	0.39451734332174837	15.8	1.88	Uncharacterized protein	40193	54549	51657	54708	80919	65638	60663	57415	80919	65638	80919	65638
1504	cgd5_4030-RA-p1	-0.092052666	16.14	0.54	Uncharacterized protein	81109	68378	74006	75250	73205	62887	68715	75642	73205	62887	73205	62887
1505	cgd5_4050-RA-p1	-0.121076321	18.1	0.45	Uncharacterized protein	237826	323821	302909	313825	280590	270392	261597	263679	280590	270392	280590	270392
1506	cgd5_4060-RA-p1	0.094916422	17.64	0.3	U1 small nuclear ribonucleoprotein C with U1 zinc finger	246659	209801	167794	173507	193902	199986	224561	225099	193902	199986	193902	199986
1507	cgd5_4080-RA-p1	0.3171261365879694	18.81	2.7	Articulin family protein	475510	415977	376217	383499	501837	481067	537798	529544	501837	481067	501837	481067
1508	cgd5_4090-RA-p1	0.056809452	18.66	0.46	DHR1/Ecm16p/kurz. HrpA family SFII helicase	448180	385081	394006	401171	420391	424642	429750	416246	420391	424642	420391	424642
1509	cgd5_4110-RA-p1	-0.329410834	21.29	1.14	EF-hand domain containing protein	3375629	2901306	2777055	2518110	1854532	2681683	2428847	2274654	1854532	2681683	1854532	2681683
1510	cgd5_4120-RA-p1	-0.097444925	18.5	0.55	Uncharacterized protein	370767	377139	399907	392047	304566	367780	387266	385731	304566	367780	304566	367780
1511	cgd5_4130-RA-p1	-0.037706862	17	0.02	Uncharacterized protein	94521	185629			127289	130822			127289	130822	127289	130822
1512	cgd5_4140-RA-p1	-0.119256825	16.91	0.16	Uncharacterized protein	191235	99692	123114	116006	104246	95146	135726	145310	104246	95146	104246	95146
1513	cgd5_4150-RA-p1	0.044625096	19.39	0.15	Uncharacterized protein	705225	646763			672736	721265			672736	721265	672736	721265
1514	cgd5_4170-RA-p1	0.21960751440474624	20.62	2.15	PP2C like protein phosphatase	1461615	1625875	1527515	1388063	1682578	1769846	1767983	1759380	1682578	1769846	1682578	1769846
1515	cgd5_4180-RA-p1	-0.013512918	19.32	0.06	Sec1-like protein	651028	675976	654514	650012	615911	598698	697742	700937	615911	598698	615911	598698
1516	cgd5_4200-RA-p1	-0.135904039	17.7	0.1	Transcription initiation factor IIA	214034	232476			140473	293389			140473	293389	140473	293389
1517	cgd5_4210-RA-p1	-0.155465689	20.73	0.95	Proteasome subunit beta type	1787014	2010494	1889181	1693371	1611973	1552725	1751222	1703977	1611973	1552725	1611973	1552725
1518	cgd5_4230-RA-p1	0.057773436742802886	18.56	0.44	EGF-like domain containing protein	380757	374452	367498	387859	420449	406880	367012	379908	420449	406880	420449	406880
1519	cgd5_4260-RA-p1	-0.109065855	17.21	0.56	WD40-repeat-containing protein	169332	165735	143394	152673	147581	150270	140931	145281	147581	150270	147581	150270
1520	cgd5_4270-RA-p1	0.097774296	17.61	0.68	Uncharacterized protein	187509	209562	181407	198862	218252	192627	198403	222868	218252	192627	218252	192627
1521	cgd5_4300-RA-p1	-0.274066908	19.09	0.74	Uncharacterized protein	810402	531737	550093	593680	447863	418992	598539	586046	447863	418992	447863	418992
1522	cgd5_4310-RA-p1	0.34734023494248945	18.19	2.13	Uncharacterized protein	292512	218664	276953	281048	381179	309850	326555	338150	381179	309850	381179	309850
1523	cgd5_4320-RA-p1	-0.492325805	17.8	1.05	Frataxin like protein			274753	267868			216489	171798
1524	cgd5_4330-RA-p1	-0.051354751	19.03	0.19	Protein-lysine N-methyltransferase Efm4	489469	546306	598128	545008	545976	551608	522498	480431	545976	551608	545976	551608
1525	cgd5_4340-RA-p1	0.5200628255371491	18.22	1.18	Uncharacterized protein	219587	296777			384825	348243			384825	348243	384825	348243
1526	cgd5_4350-RA-p1	0.11449116707326823	20.39	1.15	Uncharacterized protein	1332712	1268504	1305301	1365162	1523445	1377895	1376631	1431936	1523445	1377895	1523445	1377895
1527	cgd5_4360-RA-p1	0.17744638002825042	19.01	2.01	Uncharacterized Protein	539225	462428	501679	486306	567361	550737	569948	558698	567361	550737	567361	550737
1528	cgd5_4370-RA-p1	0.5460708597042512	22.09	3.56	Peptidase S9 prolyl oligopeptidase	3105469	3560130	4070183	4137576	6101243	5135391	4981664	5421526	6101243	5135391	6101243	5135391
1529	cgd5_4400-RA-p1	0.001369905	22.09	0.01	Arginine-tRNA ligase	4265529	4387054	4583787	4559961	4455643	4374201	4441568	4535611	4455643	4374201	4455643	4374201
1530	cgd5_440-RA-p1	-0.127524983	22.22	1.16	Adenylate cyclase-associated CAP	5198007	4835178	5302148	5148040	4764873	4277857	4993022	4733110	4764873	4277857	4764873	4277857
1531	cgd5_4420-RA-p1	0.070056462	17.08	0.92	S-adenosyl-L-methionine-dependent methyltransferase	132307	137031	137103	136322	147092	140085	137678	145053	147092	140085	147092	140085
1532	cgd5_4430-RA-p1	-0.039147307	21.18	0.19	WD40-repeat-containing protein	2436937	2404583	2342859	2438255	2655756	2387427	2167941	2184770	2655756	2387427	2655756	2387427
1533	cgd5_4440-RA-p1	-0.308604396	19.56	1.15	Thymidine kinase	821046	906685	873298	841333	862087	718331	608679	616727	862087	718331	862087	718331
1534	cgd5_4470-RA-p1	0.050885662811378296	18.01	0.4	Thrombospondin type-1 (TSP1) repeat/EGF-like domain containing protein	256639	264782	260116	253556	258386	252332	278447	284276	258386	252332	258386	252332
1535	cgd5_4480-RA-p1	0.20938383926775828	20.4	2.4	Vacuolar protein sorting-associated protein 13/Autophagy-related proteinl	1274397	1285652	1321232	1264467	1641310	1409553	1423242	1485549	1641310	1409553	1641310	1409553
1536	cgd5_4490-RA-p1	0.2324413082759733	20.8	2.8	Uncharacterized protein with WD40 repreat	1700689	1703535	1633280	1696780	2143576	1840060	1972576	1965823	2143576	1840060	2143576	1840060
1537	cgd5_4500-RA-p1	0.15256709984701544	18.74	1.11	Vacuolar protein sorting-associated protein 13	447390	361832	449201	414631	492509	455050	457368	449020	492509	455050	492509	455050
1538	cgd5_450-RA-p1	0.47688731946155016	16.79	1.97	Uncharacterized protein with RING-type Zinc finger	102102	90317			130103	137289			130103	137289	130103	137289
1539	cgd5_4510-RA-p1	-0.014321901	15.64	0.02	Uncharacterized protein	48257	51022	53663	52152	56124	54536	47162	45877	56124	54536	56124	54536
1540	cgd5_4520-RA-p1	0.19511850801646347	19.69	2	GMP synthase	764910	846491	782252	765746	983448	902657	866520	866078	983448	902657	983448	902657
1541	cgd5_4530-RA-p1	0.3792252377513172	18.88	2.85	Uncharacterized protein	443841	441217	447061	369979	564192	522357	597522	526390	564192	522357	564192	522357
1542	cgd5_4540-RA-p1	0.042155944	21.3	0.28	Aspartate--ammonia ligase	2342542	2571971	2656258	2645344	2806921	2580829	2522222	2604317	2806921	2580829	2806921	2580829
1543	cgd5_4560-RA-p1	-0.915169036	21.5	3.52	Tryptophan synthase beta chain	3125750	3397494	5227542	5001264	2315807	2299545	2002690	2058539	2315807	2299545	2315807	2299545
1544	cgd5_4570-RA-p1	-0.038451648	19.77	0.1	Uncharacterized protein	915576	886549	915043	909582	1045903	740508	899347	871831	1045903	740508	1045903	740508
1545	cgd5_4580-RA-p1	-1.447764781	16.7	3.64	Uncharacterized protein (MEDLE gene family)	203998	207792	135736	166476	79590	86776	55914	44796	79590	86776	79590	86776
1546	cgd5_4600-RA-p1	-0.317817036	16.9	0.39	Uncharacterized protein (MEDLE gene family)	149851	165135	94122	149146	116434	172488	70194	102088	116434	172488	116434	172488
1547	cgd5_460-RA-p1	0.11259424489917436	18.14	0.57	Peptidase S9, prolyl oligopeptidase	256464	326703	270980	264491	326830	275286	306446	297606	326830	275286	326830	275286
1548	cgd5_4610-RA-p1	-0.497064136	16.68	1.26	Uncharacterized protein (MEDLE gene family)	139677	127613	115981	118688	85290	127432	72432	78556	85290	127432	85290	127432
1549	cgd5_470-RA-p1	0.169256046	17.31	1.35	Uncharacterized protein	160369	146824	157510	146890	164027	188033	169034	167069	164027	188033	164027	188033
1550	cgd5_480-RA-p1	-0.015059938	19.17	0.06	26S proteasome complex ubiquitin receptor subunit Rpn13	591870	548208	626616	610889	565702	623849	572941	589148	565702	623849	565702	623849
1551	cgd5_490-RA-p1	0.4203072760235784	17.99	3.71	Glycerophosphodiester phosphodiesterase domain containing protein	237758	229151	215967	215540	317597	300082	285378	299043	317597	300082	317597	300082
1552	cgd5_50-RA-p1	0.45235037347580587	17.31	2.61	Uncharacterized Secreted Protein	179825	134103	129025	118333	197004	183197	187354	190852	197004	183197	197004	183197
1553	cgd5_510-RA-p1	0.10861354927026312	21.06	1.38	Symplekin/Pta1	2090459	2097973	2092917	2167155	2390562	2218896	2209595	2293599	2390562	2218896	2390562	2218896
1554	cgd5_520-RA-p1	0.36065910998321726	16.78	3.5	tRNA(Ile)-lysidine/2-thiocytidine synthase	101098	92534	106886	97124	128117	127673	133153	121203	128117	127673	128117	127673
1555	cgd5_530-RA-p1	-0.07446156	20.79	0.76	ATPase V1 complex subunit D	1753055	1951773	1954801	1814116	1810210	1767929	1745485	1766941	1810210	1767929	1810210	1767929
1556	cgd5_550-RA-p1	0.20142026179258465	18.15	1.92	Integrator complex subunit 9-like protein	242714	282769	274784	286255	318523	329114	296410	303685	318523	329114	318523	329114
1557	cgd5_60-RA-p1	-0.151785778	20.17	0.5	Centrin like protein with 4x EF hands	1307174	1362649	1248104	1067563	951304	1307795	1305640	959205	951304	1307795	951304	1307795
1558	cgd5_610-RA-p1	0.16437568237817501	22.67	2.37	Methionyl/Valyl/Leucyl/Isoleucyl-tRNA synthetase	6006727	6601655	6357703	6265551	7211849	6755363	7014475	7291012	7211849	6755363	7211849	6755363
1559	cgd5_620-RA-p1	0.13721616945560555	17.89	1	Alanine racemase N-terminal	243257	207674	244562	234696	277755	242236	268113	235152	277755	242236	277755	242236
1560	cgd5_630-RA-p1	-0.009047407	19.9	0.02	Bromodomain/Ankyrin repeat containing domain	795365	1144574	1004302	1028668	1061895	1000875	898518	960434	1061895	1000875	1061895	1000875
1561	cgd5_640-RA-p1	0.08996988	18.93	0.71	Inner membrane complex protein	518050	456210	482587	484330	506008	490020	527451	542045	506008	490020	506008	490020
1562	cgd5_650-RA-p1	0.085677211	18.76	0.3	START-like domain containing protein	420085	442701			486982	430049			486982	430049	486982	430049
1563	cgd5_660-RA-p1	-0.289739998	17.22	1.21	Thioredoxin domain containing protein	215693	169557	148808	147692	136909	115338	152769	149217	136909	115338	136909	115338
1564	cgd5_670-RA-p1	0.002727225	20.98	0.01	RuvB-like helicase	2133172	1888768	2172192	2087625	2032838	1997881	2149541	2108730	2032838	1997881	2032838	1997881
1565	cgd5_680-RA-p1	-0.002952035	20.93	0.02	WD40-repeat-containing protein	1998435	2051675	1971295	2004035	1961235	1976686	2047668	2023831	1961235	1976686	1961235	1976686
1566	cgd5_690-RA-p1	-0.029579296	19.94	0.17	Glycosyl transferase family 2	1027260	979635	982261	1067999	1017695	956169	956522	1044909	1017695	956169	1017695	956169
1567	cgd5_700-RA-p1	-0.024022445	19.85	0.16	RNA recognition motif domain containing protein	954087	1028523	931287	911129	914184	929483	934836	980684	914184	929483	914184	929483
1568	cgd5_70-RA-p1	-0.200679806	22.74	2.34	Phosphoenolpyruvate carboxylase	7216282	7582111	7656817	7573535	6450691	5950269	6754813	7015389	6450691	5950269	6450691	5950269
1569	cgd5_710-RA-p1	-0.093620708	18.14	0.33	Yif1 family protein	274666	290947	304357	322755	280194	240311	295348	304493	280194	240311	280194	240311
1570	cgd5_730-RA-p1	0.21369981273049987	21.41	2.35	DNA-directed RNA polymerase subunit	2499287	2490244	2651684	2701825	3221595	3029403	2840738	2908695	3221595	3029403	3221595	3029403
1571	cgd5_750-RA-p1	-0.093563021	22.28	0.67	Malic oxidoreductase	4691264	5859415	5241700	5372503	5238189	4756461	4806695	4986780	5238189	4756461	5238189	4756461
1572	cgd5_780-RA-p1	0.2564187302644054	13.66	1.13	C2 domain containing protein	13884	11575	11840	10350	15910	14268	13888	12717	15910	14268	15910	14268
1573	cgd5_790-RA-p1	0.22236476127176985	19.02	1.23	Glycosyltransferase family 92	498927	457761	489702	531043	658211	552661	546695	553251	658211	552661	658211	552661
1574	cgd5_800-RA-p1	0.082954058	16.41	0.75	Uncharacterized protein	80676	85337	82492	89002	88585	93133	86790	88847	88585	93133	88585	93133
1575	cgd5_820-RA-p1	0.363879605	21.91	4.39	Serine/threonine-protein kinase with EF hand	3393401	3265771	3649846	3623348	4720722	4640359	4278764	4288268	4720722	4640359	4720722	4640359
1576	cgd5_830-RA-p1	-0.136159066	19.46	0.65	Signal Peptide Uncharacterized transmembrane Protein	760614	843962	694030	730307	644256	672658	707817	727184	644256	672658	644256	672658
1577	cgd5_840-RA-p1	0.062402427	17.53	0.18	PP2C like phosphatase	153982	180268	216605	193630	189086	171187	201641	212062	189086	171187	189086	171187
1578	cgd5_850-RA-p1	-0.215796123	18.72	0.2	V-type proton ATPase subunit F	543594	426550	469965	427709	227404	667858	473253	356483	227404	667858	227404	667858
1579	cgd5_870-RA-p1	-0.190047338	18	2.64	SNARE	283303	281204	274640	278615	240055	235930	249742	254458	240055	235930	240055	235930
1580	cgd5_880-RA-p1	0.36915561965133037	19.49	2.91	TsaA-like domain containing protein	610287	582386	708896	698562	938603	817983	784774	812961	938603	817983	938603	817983
1581	cgd5_890-RA-p1	0.025142964	20.11	0.13	Conserved oligomeric Golgi complex subunit 5	1003213	1212869	1133085	1150195	1214652	1107898	1096297	1152488	1214652	1107898	1214652	1107898
1582	cgd5_900-RA-p1	0.2192056861189755	20.26	2.96	Flagellum site-determining protein YlxH/ Fe-S cluster assembling factor NBP35	1094582	1141181	1209972	1225654	1411325	1329899	1320656	1372336	1411325	1329899	1411325	1329899
1583	cgd5_90-RA-p1	0.21091547469977456	19.82	1.61	Uncharacterized protein	770297	819547	920782	954909	966845	1011051	1012186	1006766	966845	1011051	966845	1011051
1584	cgd5_920-RA-p1	0.095612987	19.72	1.36	Pre-mRNA-processing factor 6/Prp1/STA1	836652	864872	808784	826551	904285	864342	884320	912279	904285	864342	904285	864342
1585	cgd5_930-RA-p1	0.018348700050548672	20.11	0.09	Prefoldin subunit 3	1129963	1106451	1121460	1138307	1070429	1171995	1144720	1169368	1070429	1171995	1070429	1171995
1586	cgd5_940-RA-p1	-0.13205518	20.56	0.16	Histone H2A	2192646	1247252	1612746	1548032	906344	2134089	1585333	1543946	906344	2134089	906344	2134089
1587	cgd5_950-RA-p1	0.073472169	18.73	0.33	Csn12p/Rpn3p family protein component of the COP9 signalsome	446932	404609	420079	429150	488600	405942	445679	452112	488600	405942	488600	405942
1588	cgd5_960-RA-p1	0.051620312732872264	18.46	0.29	Oxr1p like TLDc domain containing protein	331765	349793	361361	375577	375265	352836	363880	377199	375265	352836	375265	352836
1589	cgd5_970-RA-p1	-0.185725239	21.17	1.34	60S ribosomal protein L13A	2628823	2251851	2697682	2477607	2320520	2350652	2165167	2001813	2320520	2350652	2320520	2350652
1590	cgd5_990-RA-p1	0.082292982	18.96	0.77	B-block binding subunit of TFIIIC	517573	486600	489235	491085	512255	504302	528061	557247	512255	504302	512255	504302
1591	cgd6_1000-RA-p1	-0.001896384	21.05	0	Uncharacterized protein	2409964	2098291	2121256	2069299	2168289	2199118	2673557	1732025	2168289	2199118	2168289	2199118
1592	cgd6_100-RA-p1	0.057189905	19.4	0.47	Uncharacterized protein with Leucine-rich repeat	649360	666221	690369	702725	739827	734404	665797	679871	739827	734404	739827	734404
1593	cgd6_1010-RA-p1	-0.112598381	17.79	1.46	PP2C like protein phosphatase	241470	243485	225308	235969	214605	211473	219278	229877	214605	211473	214605	211473
1594	cgd6_1020-RA-p1	-0.015500036	18.83	0.03	Translation initiation factor if-4E	446128	591780	471540	391376	454687	442803	523527	442798	454687	442803	454687	442803
1595	cgd6_1030-RA-p1	-0.025272041	21.72	0.13	Uncharacterized protein	3427562	3847338	3456492	3262452	3267725	3398169	3485331	3582287	3267725	3398169	3267725	3398169
1596	cgd6_1040-RA-p1	0.37548680762634135	17.09	1.42	RNAse P Rpr2/Rpp21 subunit domain containing protein			120551	123599			156954	159764
1597	cgd6_1050-RA-p1	-0.094742997	19.06	0.27	Iron-sulfur cluster assembly protein	622354	525971	543128	568653	444567	679681	533608	482172	444567	679681	444567	679681
1598	cgd6_1070-RA-p1	0.001500899	17.92	0	Uncharacterized protein	273565	213538	254992	250028	236115	271409	236992	246250	236115	271409	236115	271409
1599	cgd6_1080-RA-p1	-0.17642534	21.88	0.43	Glycoprotein GP40	3651875	4432702	4104630	4314016	4180300	3912613	3022534	3555145	4180300	3912613	4180300	3912613
1600	cgd6_1083-RA-p1	-1.184581739	15.82	2.41	Uncharacterized protein	126963	60553	91538	81947	22608	57174	41567	40212	22608	57174	22608	57174
1601	cgd6_10-RA-p1	-0.011866217	19.91	0.02	Uncharacterized protein	1117579	878575	996108	989607	771035	1453581	920905	907422	771035	1453581	771035	1453581
1602	cgd6_110-RA-p1	-0.016768988	19.34	0.06	Malectin	581870	674403	727493	702511	689219	612147	712250	637076	689219	612147	689219	612147
1603	cgd6_1110-RA-p1	0.10878307537658216	19.99	0.72	Uncharacterized Secreted Protein	1143606	923138	957342	988573	1020832	1129426	1107379	1058031	1020832	1129426	1020832	1129426
1604	cgd6_1150-RA-p1	-0.156289152	19.42	1.96	Uncharacterized protein	737546	752256	750563	714975	638624	636918	696874	681019	638624	636918	638624	636918
1605	cgd6_1170-RA-p1	-0.04034913	20.41	0.2	Uncharacterized protein	1301889	1567187	1437058	1376577	1401337	1401432	1372249	1339173	1401337	1401432	1401337	1401432
1606	cgd6_1180-RA-p1	-0.015476154	21.78	0.13	Uncharacterized Secreted Protein	3633138	3715224	3521860	3591913	3681973	3521368	3467676	3638305	3681973	3521368	3681973	3521368
1607	cgd6_1190-RA-p1	-0.144664793	19.77	0.73	DNAJ protein-like	973859	977760	928174	872274	753372	985561	850649	817285	753372	985561	753372	985561
1608	cgd6_1200-RA-p1	0.10614726456669032	18.24	0.32	Diphthine synthase	345760	225655	317761	316126	294783	313358	344924	330162	294783	313358	294783	313358
1609	cgd6_120-RA-p1	-0.067344852	23.86	0.29	Disulfide-isomerase, signal peptide plus ER retention motif	13750151	14494795	16982879	17195226	15467997	16192276	13968991	13801951	15467997	16192276	15467997	16192276
1610	cgd6_1210-RA-p1	0.24677392698712453	18.3	3.74	Alpha-N-methyltransferase NTM1	297780	287420	301467	297763	348187	357721	359879	339746	348187	357721	348187	357721
1611	cgd6_1230-RA-p1	0.077937303	18.28	0.17	GTpase Grc3p-like Pre-mRNA cleavage complex	330960	288386			334591	317803			334591	317803	334591	317803
1612	cgd6_1240-RA-p1	-0.4601718	16.44	4.08	Uncharacterized protein	93012	109697	109357	104605	76540	76942	73627	75152	76540	76942	76540	76942
1613	cgd6_1250-RA-p1	-0.126111824	15.51	0.38	Uncharacterized protein with Armadillo-like helical	50971	48258	48885	47498	50594	36009	45532	48535	50594	36009	50594	36009
1614	cgd6_1260-RA-p1	0.19631532484426373	19.27	1.62	Uncharacterized protein	572058	575607	606485	601093	685714	645362	668982	698803	685714	645362	685714	645362
1615	cgd6_1270-RA-p1	-0.240162486	20.59	1.83	Phospholipid/glycerol acyltransferase	1845885	1742800	1643574	1647138	1377154	1282295	1569935	1614117	1377154	1282295	1377154	1282295
1616	cgd6_130-RA-p1	-0.203318584	17.54	2.94	Cation/H+ exchanger (CPA1)	213625	205966	200438	199280	180395	174714	176354	179943	180395	174714	180395	174714
1617	cgd6_1320-RA-p1	-0.17878448	17.03	0.73	Uncharacterized protein	132448	179327	130207	131845	124051	106336	137991	136451	124051	106336	124051	106336
1618	cgd6_1340-RA-p1	0.039717609	20.6	0.3	Calycin/START domain containing protein	1513852	1580838	1565342	1595102	1582460	1528332	1632145	1689989	1582460	1528332	1582460	1528332
1619	cgd6_1350-RA-p1	0.078799847	18.89	0.43	Uncharacterized protein	502044	448825	490964	453230	535785	454822	514402	497665	535785	454822	535785	454822
1620	cgd6_1363-RA-p1	-0.763550991	19.4	1.89	Uncharacterized protein	797357	687576	1112907	1092050	651986	714945	438649	392320	651986	714945	651986	714945
1621	cgd6_1370-RA-p1	0.075441237	16.54	0.4	Hus1-like/Mec3 mitotic and DNA damage checkpoint protein	85839	95940	90402	100495	105608	89619	94356	103272	105608	89619	105608	89619
1622	cgd6_1380-RA-p1	-0.006853924	19.9	0.02	Histone deacetylase	1190365	819004	974104	977683	924286	964433	1001384	1020557	924286	964433	924286	964433
1623	cgd6_1390-RA-p1	-0.159381974	19.81	1.53	Ribosomal protein S23	1018329	925463	999800	954868	928457	898562	832322	832890	928457	898562	928457	898562
1624	cgd6_1400-RA-p1	-0.298741953	16.19	0.5	Uncharacterized protein	87947	64612	101934	82439	52546	102857	72973	52884	52546	102857	52546	102857
1625	cgd6_140-RA-p1	0.1054462285123563	20.89	0.44	Cation/H+ exchanger (CPA1)	2018626	1685248	1892733	1919431	2082306	1888960	2021314	2082334	2082306	1888960	2082306	1888960
1626	cgd6_1410-RA-p1	0.22758861213070603	18.8	2.71	Pre-mRNA splicing factor ATP-dependent RNA helicase, putative	422931	385625	436138	446978	504193	484944	497267	491485	504193	484944	504193	484944
1627	cgd6_1420-RA-p1	0.24016844215650934	18.76	3.35	Cdc2-related protein kinase, putative	420018	394480	402759	411565	502283	488538	455126	478619	502283	488538	502283	488538
1628	cgd6_1430-RA-p1	-0.076638446	20.73	0.75	Transcription factor E2F/DP	1893352	1772997	1742688	1745056	1598891	1655216	1744010	1788397	1598891	1655216	1598891	1655216
1629	cgd6_1433-RA-p1	0.9614250556922279	15.22	3.78	Uncharacterized protein	26193	27062	29033	27024	48258	74163	49330	45288	48258	74163	48258	74163
1630	cgd6_1440-RA-p1	0.014400865141446673	18.59	0.06	Uncharacterized protein	373928	405505	393063	395385	359765	387727	413070	425636	359765	387727	359765	387727
1631	cgd6_1450-RA-p1	0.3463583933586598	21.18	3.56	Polysaccharide pyruvyl transferase with Fringe-like domain	1905889	2053097	2255008	2234314	2749915	2660326	2660631	2646168	2749915	2660326	2749915	2660326
1632	cgd6_1470-RA-p1	0.067300292	16.84	0.51	SET/Zinc finger, RING/FYVE/PHD-type domain containing protein	116264	115191	113445	113251	121352	110613	125692	122904	121352	110613	121352	110613
1633	cgd6_1480-RA-p1	0.065171058	19.3	0.39	Uncharacterized protein	604613	655681	621831	640025	695242	583663	662650	702958	695242	583663	695242	583663
1634	cgd6_1490-RA-p1	-0.009183653	19.15	0.05	Calcium load-activated calcium channel	612720	585976	557141	575076	583266	545372	608600	579272	583266	545372	583266	545372
1635	cgd6_1500-RA-p1	-0.143340344	20.36	0.54	Cytochrome Oxidase subunit III	1657169	1206502	1373830	1455422	1207239	1141210	1371014	1422385	1207239	1141210	1207239	1141210
1636	cgd6_150-RA-p1	0.067466622	18.23	0.54	Uncharacterized protein	325764	294029	294764	286054	308224	306785	324052	317789	308224	306785	308224	306785
1637	cgd6_1510-RA-p1	-0.016267959	20.73	0.08	Uncharacterized protein	1816115	1740812	1728972	1716512	1654188	1626070	1788973	1863863	1654188	1626070	1654188	1626070
1638	cgd6_1520-RA-p1	0.8222921520351285	17.72	5.03	2-methylthioadenine synthetase MiaB	171281	132599	178143	172657	288513	276162	292472	293041	288513	276162	288513	276162
1639	cgd6_1530-RA-p1	0.3707413324197404	17.67	3.09	DNA repair protein Rad4	202072	195779	168081	171285	230229	224593	239111	257497	230229	224593	230229	224593
1640	cgd6_1550-RA-p1	0.042283945	17.31	0.16	Chromatin modification-related protein Eaf6	143330	187595	157337	154775	156276	176409	163610	163222	156276	176409	156276	176409
1641	cgd6_1560-RA-p1	-0.111474587	17.32	0.46	CWC16 protein	146374	153334	191085	197349	164472	159238	159842	148425	164472	159238	164472	159238
1642	cgd6_1570-RA-p1	0.3081987452085784	19.87	2.11	Apyrase	834222	736954	943199	941442	1085790	989933	1061170	1124840	1085790	989933	1085790	989933
1643	cgd6_1590-RA-p1	0.047802407	22.16	0.25	Ataxin-2 C-terminal/MIF4G domain containing protein	4279490	4558418	4795627	4848136	4879795	5138975	4510229	4578355	4879795	5138975	4879795	5138975
1644	cgd6_1610-RA-p1	-0.135106784	16.71	0.95	Uncharacterized protein	114021	100772	117288	117186	101296	101967	97308	108036	101296	101967	101296	101967
1645	cgd6_1630-RA-p1	-0.011887901	21.01	0.03	CS domain containing protein	1957806	2605966	2059842	1918407	1963142	2168253	2196032	2086884	1963142	2168253	1963142	2168253
1646	cgd6_1650-RA-p1	0.051773222	19.14	0.14	Signal recognition particle receptor beta subunit	588701	498575	590642	605232	612291	515363	632480	606869	612291	515363	612291	515363
1647	cgd6_1660-RA-p1	0.27215714738413865	21.46	2.47	Uncharacterized protein with Thrombospondin type-1 (TSP1) repeat	2326080	2661491	2856108	2682390	3335970	3240525	3046646	3062643	3335970	3240525	3335970	3240525
1648	cgd6_1670-RA-p1	0.4117076803417561	19.57	2.29	GTP1/OBG GTP-binding protein	641403	567100	738137	780125	1040999	940530	832943	804264	1040999	940530	1040999	940530
1649	cgd6_1680-RA-p1	0.3313698879791467	18.39	1.26	Splicing factor U2AF U2 snRNP auxiliary factor large subunit/RRM domain containing protein	326118	373069	269271	268974	445938	382531	364377	355289	445938	382531	445938	382531
1650	cgd6_1690-RA-p1	0.043562280069494363	20.45	0.31	Uncharacterized protein	1480353	1507470	1369437	1313204	1503232	1437457	1450540	1444746	1503232	1437457	1503232	1437457
1651	cgd6_1700-RA-p1	-0.115441221	18.58	0.83	Nuclear cap-binding protein subunit 2	427684	362815	418154	422141	377749	416853	353639	357151	377749	416853	377749	416853
1652	cgd6_170-RA-p1	-0.009673597	18.46	0.03	Synaptobrevin-like protein	345642	378834			374621	344873			374621	344873	374621	344873
1653	cgd6_1730-RA-p1	0.15518749214996852	15.77	0.3	Cleavage and polyadenylation specificity factor 4-like 3x Zn C3H1 domains	35242	72220	58189	53310	51950	67052	57132	61003	51950	67052	51950	67052
1654	cgd6_1740-RA-p1	0.11322511032537008	22.16	1.52	FAT/phospatidylinositol 3-4 kinase/Transcription-associated protein 1	4551491	4523831	4430893	4514111	4984427	4650391	4835850	5029012	4984427	4650391	4984427	4650391
1655	cgd6_1750-RA-p1	0.012668543081566952	19.02	0.04	Rab geranylgeranyl transferase beta / prenyltransferase alpha/alpha toroid fold containing protein	497773	522667	563894	528035	554748	460185	559230	562021	554748	460185	554748	460185
1656	cgd6_1760-RA-p1	-0.057215513	17.13	0.37	Phosphatidylinositol 3-/4-kinase	158466	137603	149919	140664	143027	129368	142915	148384	143027	129368	143027	129368
1657	cgd6_1770-RA-p1	-0.051740047	20.92	0.33	Arsenite-resistance protein 2	1905246	1997560	2150834	2007045	2042552	1859084	1964719	1907838	2042552	1859084	2042552	1859084
1658	cgd6_1790-RA-p1	0.03923915	17.04	0.2	Uncharacterized protein with Armadillo-like helical	133276	135043	133035	131227	141917	129831	138369	137408	141917	129831	141917	129831
1659	cgd6_180-RA-p1	0.2433062470305103	19.13	1.91	Transcription factor IIA beta-barrel	582788	557420	503032	476271	554300	641646	655605	655286	554300	641646	554300	641646
1660	cgd6_1810-RA-p1	0.016644711	15	0.05	Uncharacterized protein	34656	29807	32861	32760	34634	30746	34187	31989	34634	30746	34634	30746
1661	cgd6_1820-RA-p1	-0.182814915	17.15	0.86	Ribosomal L28/Mak16	161077	163261	153143	144890	128647	143429	140430	135652	128647	143429	128647	143429
1662	cgd6_1830-RA-p1	0.5012607380353025	16.71	2.35	HT-1080/Cdc123p-like protein			89808	90746			118040	138325
1663	cgd6_1840-RA-p1	-0.139958379	18.21	0.82	CBS/Cyclin M2-like membrane-associated protein	357864	327532	305928	288854	267749	270086	309624	313818	267749	270086	267749	270086
1664	cgd6_1850-RA-p1	0.5413630097245665	17.26	5.44	Anaphase-promoting complex, subunit 10 (APC10)	135607	122648	128197	136068	189628	201720	186897	182047	189628	201720	189628	201720
1665	cgd6_1870-RA-p1	-0.099674335	18.56	0.87	Signal recognition particle SRP19 subunit	363860	406009	419238	408637	373963	394306	358378	363283	373963	394306	373963	394306
1666	cgd6_1880-RA-p1	0.48857763865383674	17.04	3	BCP1 family protein	129277	96616	120898	110218	177775	166064	148336	147284	177775	166064	177775	166064
1667	cgd6_190-RA-p1	-1.318668483	20.98	6.57	Pleckstrin homology domain containing protein	3244743	2997086	3293679	3537548	1382358	1396702	1126262	1346061	1382358	1396702	1382358	1396702
1668	cgd6_1910-RA-p1	0.23073688817390803	20.01	2.36	Proteinase inhibitor I42 chagasin	937642	1010702	1012680	948870	1224935	1161098	1123382	1080598	1224935	1161098	1224935	1161098
1669	cgd6_1950-RA-p1	-0.070852355	20.08	0.23	Ribonucleotide reductase	1139639	1208966	1060695	1130578	960580	926062	1245357	1225435	960580	926062	960580	926062
1670	cgd6_1960-RA-p1	-0.185768199	20.36	1.69	Glycosyltransferase 2-like	1476192	1434232	1344909	1501129	1288741	1143754	1264954	1369661	1288741	1143754	1288741	1143754
1671	cgd6_1970-RA-p1	0.32829873352289596	17.89	3.35	Uncharacterized protein	233198	200718	216623	218038	284015	265765	255934	284376	284015	265765	284015	265765
1672	cgd6_1980-RA-p1	0.074915038	18.96	0.09	Uncharacterized protein	552310	504875	483088	447213	344485	746550	581077	496194	344485	746550	344485	746550
1673	cgd6_1990-RA-p1	0.052934393856475026	18.02	0.13	Uncharacterized protein	329523	281925	226065	222775	270495	246420	288613	281648	270495	246420	270495	246420
1674	cgd6_2000-RA-p1	-0.060530627	19.79	0.26	Uncharacterized protein	1014736	878842	895799	908131	908569	822312	886386	926231	908569	822312	908569	822312
1675	cgd6_200-RA-p1	-1.627847035	19.87	5.89	Oocyst wall protein 8	2050415	2013009	1329583	1469286	533681	570242	541545	536304	533681	570242	533681	570242
1676	cgd6_2040-RA-p1	0.072758872	20.2	0.38	Oligosaccharyl transferase STT3 protein	1064111	1263347	1201687	1171706	1331514	1129758	1289487	1193938	1331514	1129758	1331514	1129758
1677	cgd6_2060-RA-p1	0.11693770518136049	21.63	1.09	Cdc39p protein-like C-terminal Not1, CCR4-Not complex component Not1	3276865	3004449	3069631	3099084	3413650	3156683	3427865	3506519	3413650	3156683	3413650	3156683
1678	cgd6_2070-RA-p1	0.12981063091943312	19.77	0.97	Clathrin/coatomer adaptor N-terminal	836307	792063	913096	880820	992270	888359	945529	916101	992270	888359	992270	888359
1679	cgd6_2080-RA-p1	0.046798239177995526	21.41	0.34	Kem1p-like 5-3 exonuclease	2708275	2613081	2821368	2801629	2890421	2721719	2814708	2876266	2890421	2721719	2890421	2721719
1680	cgd6_2090-RA-p1	0.10352933766445815	22.49	0.19	Growth factor receptor cysteine-rich domain containing protein	5957345	6037779	5315316	5407476	6844229	7535337	5195386	5141269	6844229	7535337	6844229	7535337
1681	cgd6_20-RA-p1	0.2778876821483749	20.64	2.08	IMP dehydrogenase/GMP reductase	1494698	1317120	1570747	1548775	1891231	1920991	1648868	1727537	1891231	1920991	1891231	1920991
1682	cgd6_2100-RA-p1	0.031731656	17.38	0.18	Uncharacterized protein	182327	162233	171002	160501	180254	169583	169377	171220	180254	169583	180254	169583
1683	cgd6_210-RA-p1	-0.188444189	18.61	0.65	Oocyst wall protein 9	498071	501386	359778	371967	377207	394716	375213	354772	377207	394716	377207	394716
1684	cgd6_2110-RA-p1	0.253277074	15.99	2.05	Uncharacterized protein	65359	53426	58800	61113	76593	71401	66816	69307	76593	71401	76593	71401
1685	cgd6_2130-RA-p1	0.6454829038887091	18.54	5.95	Ribosomal RNA small subunit methyltransferase E	295432	295109	315044	311689	521781	484323	448678	452077	521781	484323	521781	484323
1686	cgd6_2143-RA-p1	0.16516894734297694	17.78	0.66	C2 domain containing protein	231694	177665	220228	223486	279017	206544	229146	242531	279017	206544	279017	206544
1687	cgd6_2150-RA-p1	0.053013121037448485	17.34	0.18	RRM domain containing protein	178544	138623	164709	171410	190865	160939	158219	166540	190865	160939	190865	160939
1688	cgd6_2160-RA-p1	0.41620471436901596	17.99	5	Uncharacterized protein	235512	229383	223739	215973	301600	318119	289561	297930	301600	318119	301600	318119
1689	cgd6_2170-RA-p1	-0.159193414	22.01	1.96	60S ribosomal protein L5	4543676	4384883	4547547	4410137	4018217	4318977	3904134	3792869	4018217	4318977	4018217	4318977
1690	cgd6_2180-RA-p1	0.17929953595457349	21.53	1.77	GTpase translation initiation factor IF2	2667929	2917969	2848740	2964136	3587884	3274950	3041086	3024352	3587884	3274950	3587884	3274950
1691	cgd6_220-RA-p1	0.5678435903845624	14.59	2.11	Spp2/MOS2, G-patch domain containing protein	20010	15284	23286	23440	31677	32820	24157	32090	31677	32820	31677	32820
1692	cgd6_2210-RA-p1	-0.059524994	19.3	0.26	Uncharacterized transmembrane Protein	723645	601516	642272	673726	603247	596739	658911	673276	603247	596739	603247	596739
1693	cgd6_2220-RA-p1	0.015968074405009247	21.08	0.05	Uncharacterized transmembrane Protein	2525535	2228046	2031292	2050719	2085251	2290492	2226177	2304288	2085251	2290492	2085251	2290492
1694	cgd6_2230-RA-p1	0.3956989064175165	15.95	1.1	Diphthamide synthesis DPH1/DPH2	64592	56822	50854	49036	54559	62617	91314	87884	54559	62617	54559	62617
1695	cgd6_2260-RA-p1	-0.422658565	20.16	4.71	Hca4p helicase DBP4 (Helicase CA4). EIF4A-1-family RNA SFII helicase	1317360	1351172	1363837	1396601	1025360	1002815	1008430	1012920	1025360	1002815	1025360	1002815
1696	cgd6_2270-RA-p1	0.27034406988364523	14.51	1.82	Uncharacterized protein	25428	21589	19289	19488	23907	25348	27341	26354	23907	25348	23907	25348
1697	cgd6_2280-RA-p1	0.1036998436542369	19.43	0.42	Glycosylphosphatidylinositol-mannosyltransferase I	622680	621591	739336	762640	742085	669833	761667	768445	742085	669833	742085	669833
1698	cgd6_2290-RA-p1	-0.017879844	17.47	0.08	Sphingomyelinase C	192083	184134	179559	174475	171044	182626	177958	189693	171044	182626	171044	182626
1699	cgd6_2310-RA-p1	-0.193729003	19.91	1.34	Signal Peptide Uncharacterized transmembrane Protein	1013904	933958	1130247	1155961	881291	952671	929201	926820	881291	952671	881291	952671
1700	cgd6_2320-RA-p1	0.3997959020238966	18.64	4.08	Bromodomain/HAS/DEXDc/SNF2 domain containing protein	339671	341655	351481	388386	515834	461405	436692	461793	515834	461405	515834	461405
1701	cgd6_2330-RA-p1	0.1038193998161887	21.7	0.54	Uncharacterized protein	3236178	3303727	3302547	3287263	3803434	2935206	3717784	3729344	3803434	2935206	3803434	2935206
1702	cgd6_2340-RA-p1	-0.020924981	17.31	0.05	Major facilitator superfamily protein	152073	175853			162111	160248			162111	160248	162111	160248
1703	cgd6_2360-RA-p1	0.12402129426493502	17.54	0.52	Mitochondrial carrier protein	225982	179780	165075	166941	193494	188126	207431	209124	193494	188126	193494	188126
1704	cgd6_2370-RA-p1	0.17362949065574185	17.88	1.13	Sec1-family protein	203380	225302	229423	253778	280939	247292	238049	261062	280939	247292	280939	247292
1705	cgd6_2380-RA-p1	0.407634412	19.32	4.62	mRNA capping enzyme	554319	538975	591609	591051	784947	767678	716316	749386	784947	767678	784947	767678
1706	cgd6_2390-RA-p1	0.14484973920190924	20.32	1.37	DNA topoisomerase	1151979	1227274	1285247	1331495	1443574	1357323	1343354	1373460	1443574	1357323	1443574	1357323
1707	cgd6_2400-RA-p1	-0.024324199	16.05	0.04	PHF5-like protein	75530	59498	70366	69142	82944	65310	60165	62709	82944	65310	82944	65310
1708	cgd6_2410-RA-p1	0.067942938	18.66	0.2	Divalent ion tolerance protein, CutA/Nitrogen regulatory protein PII/ATP phosphoribosyltransferase	465254	399918	381922	381695	434874	453206	447752	371079	434874	453206	434874	453206
1709	cgd6_2430-RA-p1	-0.110669059	21.28	0.13	Nascent polypeptide-associated complex subunit beta	2786424	2340045	2701422	2771195	1816692	3796451	2298128	2265890	1816692	3796451	1816692	3796451
1710	cgd6_2440-RA-p1	0.18085570337642665	18.43	0.17	Uncharacterized protein	188395	486572	338388	394840	327751	322216	450141	425387	327751	322216	327751	322216
1711	cgd6_2450-RA-p1	0.087055621	24	0.47	Glycogen/starch/alpha-glucan phosphorylase	15426610	18358746	15693147	15869479	17575033	16863570	16915581	17909318	17575033	16863570	17575033	16863570
1712	cgd6_2460-RA-p1	-0.16962685	20.79	2.04	60s ribosomal protein L21	1995910	1790067	1909307	2018722	1681332	1794220	1657459	1720835	1681332	1794220	1681332	1794220
1713	cgd6_2470-RA-p1	-0.263775496	19.57	0.85	Sulfhydryl oxidase	820450	736679	951026	913321	673950	558272	839326	800064	673950	558272	673950	558272
1714	cgd6_2480-RA-p1	-0.033955911	17.09	0.24	NOT2/NOT3/NOT5	137318	148225	140858	138586	141964	129786	136384	143912	141964	129786	141964	129786
1715	cgd6_2490-RA-p1	0.18240521909235596	20.7	1.32	Ubiquitin-transferase, putative	1613742	1434846	1666736	1710974	1913720	1656251	1808055	1910606	1913720	1656251	1913720	1656251
1716	cgd6_2503-RA-p1	-0.264797918	19.99	2.37	Uncharacterized protein	1135029	993332	1252190	1195036	918640	1012387	952231	914260	918640	1012387	918640	1012387
1717	cgd6_250-RA-p1	-0.160585393	18.24	0.76	TatD family protein	374994	305843	319018	310072	295394	293598	289515	289474	295394	293598	295394	293598
1718	cgd6_2510-RA-p1	0.2218612663193511	16.56	1.61	Farnesyltransferase	80482	94082	93888	91012	114334	99319	99386	106053	114334	99319	114334	99319
1719	cgd6_2520-RA-p1	0.1546690045838659	14.94	0.79	Ion transport domain containing protein	28106	36141	29509	26392	33960	33562	31612	33713	33960	33562	33960	33562
1720	cgd6_2550-RA-p1	0.059887615874743005	19.15	0.18	Luc7-related protein	455039	626227	659691	564814	606891	622997	592399	559664	606891	622997	606891	622997
1721	cgd6_2560-RA-p1	0.037663255	21.36	0.16	Uncharacterized protein	2679328	2341959	2771030	2881560	2725107	2826336	2696363	2678178	2725107	2826336	2725107	2826336
1722	cgd6_2580-RA-p1	-0.050605017	20.67	0.31	Uncharacterized protein	1542150	1793056	1743031	1723026	1561245	1646740	1693876	1657316	1561245	1646740	1561245	1646740
1723	cgd6_2590-RA-p1	0.2384227815218125	17.45	2.4	Histone acetyltransferase	164814	166288	165272	162810	194133	184477	213016	187227	194133	184477	194133	184477
1724	cgd6_2600-RA-p1	0.2036606392910798	21.02	2.46	Uncharacterized protein	2183008	1969456	1931619	1872246	2316461	2345642	2222171	2264924	2316461	2345642	2316461	2345642
1725	cgd6_260-RA-p1	0.05496575	18.14	0.22	Diacylglycerol acyltransferase	314898	250050	280222	291416	284442	283198	303389	306417	284442	283198	284442	283198
1726	cgd6_2620-RA-p1	-0.284054696	20.67	2.47	Vesicle-associated membrane protein with MSP (Major sperm protein) domain	1877755	1739290	1834921	1914464	1379850	1612461	1544092	1519306	1379850	1612461	1379850	1612461
1727	cgd6_263-RA-p1	-0.232551392	21.13	1.22	Coatomer beta	2108326	3123470	2356071	2502135	2067701	2002010	2154867	2283916	2067701	2002010	2067701	2002010
1728	cgd6_2640-RA-p1	-0.230533945	18.58	0.82	Major facilitator superfamily protein	419309	384058	435963	459375	368452	291318	399227	397183	368452	291318	368452	291318
1729	cgd6_2650-RA-p1	-0.167090472	19.29	0.84	DNAJ protein-like	764882	702379	620336	631633	544439	532294	678382	673728	544439	532294	544439	532294
1730	cgd6_2690-RA-p1	-0.184063001	21.42	1.14	FKBP-like Peptidylprolyl isomerase	2620320	3172477	3187370	3021799	2943700	2622414	2620926	2375567	2943700	2622414	2943700	2622414
1731	cgd6_2720-RA-p1	-0.350376858	20.05	2.73	Uncharacterized protein	1044233	1436555	1249964	1212791	948837	991488	963566	949614	948837	991488	948837	991488
1732	cgd6_2730-RA-p1	-0.214817853	18.61	1.06	Signal Peptide Uncharacterized transmembrane Protein	478279	444080	394715	408800	352240	417525	388484	330656	352240	417525	352240	417525
1733	cgd6_273-RA-p1	-0.160553396	19.31	1.04	Coatomer beta subunit	770482	636775	674491	677848	624342	560237	617054	665907	624342	560237	624342	560237
1734	cgd6_2740-RA-p1	-0.14770174	18.6	0.89	RNA recognition motif domain containing protein	421102	498189	394932	373708	371138	377130	382559	383938	371138	377130	371138	377130
1735	cgd6_2750-RA-p1	0.2674180045236412	17.23	1.39	OTU-like cysteine protease	138222	142493			168501	169345			168501	169345	168501	169345
1736	cgd6_2760-RA-p1	0.6488636300339437	18.17	2.71	Uncharacterized protein	250091	222407			370918	368657			370918	368657	370918	368657
1737	cgd6_2770-RA-p1	0.20494811174247474	18.45	2.97	Regulator of chromosome condensation 1/beta-lactamase-inhibitor protein II	354104	320261	325120	335062	391259	385508	369741	391012	391259	385508	391259	385508
1738	cgd6_2790-RA-p1	0.8742460530420999	17.64	5.44	Kinesin-like protein	140833	129463	162338	174655	283876	285962	272778	263574	283876	285962	283876	285962
1739	cgd6_2793-RA-p1	-0.078285478	17.8	0.1	Signal recognition particle SRP14 subunit	241530	240683	217241	241301	175747	340543	229211	178795	175747	340543	175747	340543
1740	cgd6_2800-RA-p1	-0.036633588	17.36	0.18	Gtr1/RagA G protein	160060	168152	173547	179489	174846	159689	162293	167144	174846	159689	174846	159689
1741	cgd6_2810-RA-p1	0.10643319971606857	17.48	0.58	RNA polymerase I specific transcription initiation factor RRN3	195212	162008	173818	173317	174142	178552	204523	201245	174142	178552	174142	178552
1742	cgd6_2820-RA-p1	0.3592504371188987	19.91	3.34	S-adenosyl-L-methionine-dependent methyltransferase	867673	798705	938182	875179	1152308	1127571	1072679	1105416	1152308	1127571	1152308	1127571
1743	cgd6_2830-RA-p1	0.1552675698053818	18.3	1.1	Pre-mRNA-splicing factor SF3a complex subunit 2 (Prp11)	333239	303670	296910	290520	303081	337581	348336	376691	303081	337581	303081	337581
1744	cgd6_2840-RA-p1	-0.260477309	20.95	0.95	Sucrose-phosphatase-like protein /HAD superfamily hydrolase	1866037	2978328	2102206	2069956	1782464	1652623	1996476	1997214	1782464	1652623	1782464	1652623
1745	cgd6_2870-RA-p1	0.06085734	15.65	0.2	Uncharacterized protein	44414	49054	52869	55115	47131	48313	58930	56006	47131	48313	47131	48313
1746	cgd6_290-RA-p1	0.2511956154187729	17.75	1.1	Uncharacterized protein	218030	152799	230049	218949	244918	239906	241951	236855	244918	239906	244918	239906
1747	cgd6_2910-RA-p1	0.029153296927574956	18.46	0.1	Uncharacterized protein			347132	369353			382088	349402
1748	cgd6_2913-RA-p1	-0.353362876	18.93	0.83	Uncharacterized protein	633023	490675	595338	546395	354476	355713	579480	519120	354476	355713	354476	355713
1749	cgd6_2920-RA-p1	0.17711018181801208	19.02	0.66	Uncharacterized protein	493965	574008	463978	478606	523831	705585	546475	509379	523831	705585	523831	705585
1750	cgd6_2930-RA-p1	0.489676268	17.66	4.06	Stromal antigen (SA/STAG) domain containing protein	173979	150108	187275	189668	256054	239724	238162	246653	256054	239724	256054	239724
1751	cgd6_2940-RA-p1	0.5812007202651159	17.94	2.04	Cullin domain containing protein	226096	186361			308682	305531			308682	305531	308682	305531
1752	cgd6_2960-RA-p1	0.295408646	16.18	0.27	Bax inhibitor 1-related protein	85120	28433	96486	85468	83846	63342	91770	92889	83846	63342	83846	63342
1753	cgd6_2970-RA-p1	0.029605795	21.64	0.26	Tyrosyl-tRNA synthetase (Tyrosyl-tRNA ligase TyrRS). class-I aaRS	3265595	3275741	3256269	3162461	3404274	3112827	3336808	3381860	3404274	3112827	3404274	3112827
1754	cgd6_2980-RA-p1	-0.19559889	17.42	1.4	Folate receptor-like protein	177957	178181	191230	206560	165786	168677	160943	161799	165786	168677	165786	168677
1755	cgd6_3000-RA-p1	-0.225539225	15.58	1.63	Ferredoxin-like protein	51973	54767	52884	52066	43280	49889	45659	42539	43280	49889	43280	49889
1756	cgd6_300-RA-p1	-0.163628746	16.92	0.45	Uncharacterized protein	176348	122015	112933	121012	116026	96753	122899	135405	116026	96753	116026	96753
1757	cgd6_3010-RA-p1	-0.215112393	22.49	2.62	Polyadenylate-binding protein	6446934	6402498	6075464	6529489	5196933	5710971	5312916	5719397	5196933	5710971	5196933	5710971
1758	cgd6_3020-RA-p1	0.15064505768130942	21.82	0.86	Uncharacterized protein	3240742	3178758	3836041	3905612	4056771	3997031	3791143	3812244	4056771	3997031	4056771	3997031
1759	cgd6_3030-RA-p1	0.27744222196457713	19.47	4.1	Regulator of chromosome condensation 1/beta-lactamase-inhibitor protein II	651120	634560	676965	680205	833726	780895	777860	810766	833726	780895	833726	780895
1760	cgd6_3040-RA-p1	-0.059822306	19.04	0.32	RNA-polymerase II-associated protein 3-like protein	611816	499810	542212	546054	523121	513349	521235	547960	523121	513349	523121	513349
1761	cgd6_3050-RA-p1	-0.017762771	23.69	0.09	Uncharacterized protein	15129260	13798469	12793003	12877061	12971029	13298417	13876521	13677109	12971029	13298417	12971029	13298417
1762	cgd6_3070-RA-p1	-0.16854446	18.48	1.8	Uncharacterized protein	428375	380666	371420	369894	344134	343175	343056	346540	344134	343175	344134	343175
1763	cgd6_3080-RA-p1	0.022177066973199544	22.1	0.17	Uncharacterized protein	4619624	4263631	4384753	4574327	4467695	4521358	4421571	4703632	4467695	4521358	4467695	4521358
1764	cgd6_3093-RA-p1	-0.369915312	18.13	0.58	Zinc-binding domain containing protein	375104	309757	314572	312136	149795	412000	255420	259517	149795	412000	149795	412000
1765	cgd6_310-RA-p1	0.1727813292909115	14.51	0.85	Uncharacterized protein	20672	22169	24856	20721	25942	23743	24955	24792	25942	23743	25942	23743
1766	cgd6_3130-RA-p1	0.010816496075371163	20.42	0.05	Uncharacterized protein	1338694	1485606	1388341	1390335	1355221	1364030	1440699	1485312	1355221	1364030	1355221	1364030
1767	cgd6_313-RA-p1	-0.092828678	22.08	0.08	Uncharacterized protein	5900089	3741314	4500706	4402538	2527948	6832035	4472605	4377346	2527948	6832035	2527948	6832035
1768	cgd6_3140-RA-p1	0.23301700026064864	18.72	0.88	Sec7/Rab-GTPase-TBC domain containing protein	434540	364451			483284	452644			483284	452644	483284	452644
1769	cgd6_3150-RA-p1	0.03014164	19.13	0.15	Rad9/Ddc1	577169	538663	565478	587532	603381	535195	562392	618329	603381	535195	603381	535195
1770	cgd6_3170-RA-p1	0.047911229	19.85	0.39	Sel1-like repeat containing protein	975774	893979	916849	938513	958582	896187	985962	1012087	958582	896187	958582	896187
1771	cgd6_3180-RA-p1	-0.120045486	20.05	0.65	40S ribosomal protein S15	1019848	1346481	1127185	1063347	991890	1091837	1079796	1009006	991890	1091837	991890	1091837
1772	cgd6_3190-RA-p1	-0.220118079	22.79	1.3	60S ribosomal protein L4/L1e	7382193	7311233	8064045	8617995	7571894	7498878	5967369	6013163	7571894	7498878	7571894	7498878
1773	cgd6_3210-RA-p1	-0.209929199	15.99	1.77	Rok1p, eIF4A-1-family RNA SFII helicase	74774	76416	65250	64208	62869	60657	60212	58254	62869	60657	62869	60657
1774	cgd6_3220-RA-p1	-0.154315638	22.09	2	RAS small GTPase Rab1 family	4922960	4630095	4722817	4550794	4124797	4025765	4504482	4269668	4124797	4025765	4124797	4025765
1775	cgd6_3230-RA-p1	0.08626892	19.2	0.15	RNA (C5-cytosine) methyltransferase NOP2 subfamily signature	596444	575012	584125	582967	790232	752561	512866	486380	790232	752561	790232	752561
1776	cgd6_3240-RA-p1	0.128308672	18.97	0.74	Gpi16p/PIG-T/SPBC1604.15 family glycosyl phosphatidyl inositol	471610	504230	478501	518542	542786	499452	505056	615058	542786	499452	542786	499452
1777	cgd6_3270-RA-p1	-0.073325344	20.01	0.57	Rpn11/EIF3F/JAB1/Mov34/MPN/PAD-1 ubiquitin protease	1150589	977999	1082952	1122640	1007779	1003975	1069344	1031837	1007779	1003975	1007779	1003975
1778	cgd6_3280-RA-p1	0.42344233651969176	19.68	4.63	Glycogen branching enzyme (1,4-alpha-glucan branching enzyme)	688608	700586	757427	763754	1026247	952291	930194	993133	1026247	952291	1026247	952291
1779	cgd6_3290-RA-p1	0.1245159314452593	20.49	0.94	DNA-directed RNA polymerase subunit	1424865	1292969	1442275	1508799	1594865	1461729	1514128	1604058	1594865	1461729	1594865	1461729
1780	cgd6_3300-RA-p1	-0.069825551	15.51	0.31	Uncharacterized protein with CCCH-type Zinc finger	50459	51092	46128	43506	47761	47291	43907	42986	47761	47291	47761	47291
1781	cgd6_330-RA-p1	-0.048040722	19.46	0.25	PH domain containing protein	777668	665698	743543	754884	741876	703034	704762	691928	741876	703034	741876	703034
1782	cgd6_3313-RA-p1	0.2570806869809168	16.82	3.75	PUB domain containing protein	101439	108337	104937	108506	125488	128777	125209	126137	125488	128777	125488	128777
1783	cgd6_3330-RA-p1	-0.000564206	21.2	0	SPX/VTC domain containing protein	2280030	2164911	2547382	2707481	2482566	2278646	2412144	2491035	2482566	2278646	2482566	2278646
1784	cgd6_3340-RA-p1	-0.156107773	20.9	0.83	60S ribosomal protein L32	2047625	2158527	2071246	2004173	1773944	2184844	1728755	1776268	1773944	2184844	1773944	2184844
1785	cgd6_3350-RA-p1	-0.311059101	16.94	2.5	Uncharacterized protein	153773	145702	135597	127124	114329	102038	121151	115353	114329	102038	114329	102038
1786	cgd6_3370-RA-p1	-0.216625351	18.64	1.75	Microtubule-associated protein	422391	401424	460043	481659	386736	389167	356794	383748	386736	389167	386736	389167
1787	cgd6_3380-RA-p1	0.080791277	20.64	0.59	eRF1	1656551	1434609	1631207	1632512	1792788	1627276	1699398	1596984	1792788	1627276	1792788	1627276
1788	cgd6_3390-RA-p1	0.042268553	20.95	0.31	Phosphatidylinositol kinase	2035992	1970864	1984828	1969404	2202508	2002292	1976661	2023063	2202508	2002292	2202508	2002292
1789	cgd6_3400-RA-p1	-0.051718966	20.43	0.42	Serine/threonine-protein kinase	1466137	1417026	1447538	1420132	1290673	1360615	1437803	1465496	1290673	1360615	1290673	1360615
1790	cgd6_340-RA-p1	-0.786615064	18.93	2.49	Uncharacterized protein	531455	952949	610988	603843	288994	362421	459153	438788	288994	362421	288994	362421
1791	cgd6_3420-RA-p1	-0.091076031	20.45	0.97	Nucleotide-diphospho-sugar transferase	1435269	1392385	1558919	1549457	1410969	1368237	1398294	1389159	1410969	1368237	1410969	1368237
1792	cgd6_3430-RA-p1	0.14131962643947205	17.4	0.96	RRM domain containing protein	158784	154138	172415	173974	165018	193017	183062	186302	165018	193017	165018	193017
1793	cgd6_3440-RA-p1	0.12404111269802343	19.6	0.94	Uncharacterized protein	764948	790400	748278	736203	824197	896578	820524	774800	824197	896578	824197	896578
1794	cgd6_3450-RA-p1	-0.387949162	19.35	3.18	Eukaryotic rRNA processing protein EBP2	718011	771372	774857	789685	624566	645539	539449	531474	624566	645539	624566	645539
1795	cgd6_3460-RA-p1	0.8327191183228635	20.67	3.87	Uncharacterized protein	1053130	1027276	1435148	1563193	2395233	2143883	2120919	2242331	2395233	2143883	2395233	2143883
1796	cgd6_3470-RA-p1	-0.151344056	20.99	0.83	Uncharacterized protein	2022379	2545097	2129888	2099295	1865592	2148114	2012193	1875932	1865592	2148114	1865592	2148114
1797	cgd6_3480-RA-p1	0.022784106526803072	18.47	0.09	Uncharacterized protein	341521	350403	374841	376541	393063	377743	344719	351525	393063	377743	393063	377743
1798	cgd6_3490-RA-p1	0.15774481271603236	15.27	0.95	RNA recognition motif domain containing protein	35791	36323	37514	39728	44097	44793	36594	41511	44097	44793	44097	44793
1799	cgd6_3500-RA-p1	0.1961876156052984	15.1	0.61	Serine-threonine protein kinase 19	45793	29778	30859	27909	37013	39046	37410	37422	37013	39046	37013	39046
1800	cgd6_3510-RA-p1	-0.075396765	20.36	0.3	Uncharacterized protein	1490062	1381590	1358070	1306378	1076365	1397579	1379142	1428378	1076365	1397579	1076365	1397579
1801	cgd6_3520-RA-p1	0.032541026100425086	20.78	0.09	unspecified product	1937442	1681789	1698488	1805758	1707322	1598304	1892157	2118234	1707322	1598304	1707322	1598304
1802	cgd6_3530-RA-p1	0.003706248	19.86	0.01	Uncharacterized protein with WD40-repeat	962183	953939	945996	943650	954318	865953	1017933	984090	954318	865953	954318	865953
1803	cgd6_3540-RA-p1	0.16939356298671981	18.99	2.03	Exosomal RNAse PH	468076	487889	506197	507893	556182	554625	566555	537331	556182	554625	556182	554625
1804	cgd6_3550-RA-p1	0.020031771903674667	19.55	0.14	tRNA N6-adenosine threonylcarbamoyltransferase Kae1/OSGEP	737713	766478	775519	766502	738365	775468	787541	787961	738365	775468	738365	775468
1805	cgd6_3560-RA-p1	0.35234257	16.1	3.69	MJ0041-family pseudouridylate synthase Zn finger +thump + Psusyn	58849	66420	60197	62912	77010	74583	81667	83824	77010	74583	77010	74583
1806	cgd6_3570-RA-p1	0.1135258513349875	19.8	1.41	Protein-tyrosine-like/Myotubularin-like phosphatase domain containing protein	863710	880179	867365	910789	930971	918111	977113	985102	930971	918111	930971	918111
1807	cgd6_3580-RA-p1	-0.02115712	18.27	0.07	Derlin	293627	316325	315119	351826	323125	300043	303191	330357	323125	300043	323125	300043
1808	cgd6_3590-RA-p1	-0.070129428	21.47	0.59	26S proteasome regulatory subunit Rpn6-like PINT domain containing protein	2802771	3014557	3110735	2956614	2896440	2804396	2824265	2788786	2896440	2804396	2896440	2804396
1809	cgd6_3610-RA-p1	0.069109179	17.91	0.33	Uncharacterized protein with WD40 repeat	242275	250817	229966	241430	234593	227584	269216	284301	234593	227584	234593	227584
1810	cgd6_3623-RA-p1	-0.26345791	17.25	1.98	Uncharacterized protein	189073	172232	160035	163982	152096	128531	145627	144594	152096	128531	152096	128531
1811	cgd6_3630-RA-p1	0.069922124	22.41	0.74	Ankyrin repeat-containing protein	5674119	5263469	5460536	5325099	5643795	5606778	5639405	5907588	5643795	5606778	5643795	5606778
1812	cgd6_3640-RA-p1	0.085639119	21.73	0.62	Disulfide-isomerase, signal peptide plus ER retention motif	3265770	3288195	3492611	3501339	3657402	3308504	3704043	3715069	3657402	3308504	3657402	3308504
1813	cgd6_3660-RA-p1	-0.156220015	14.96	0.48	F-box domain containing protein	33102	43556	33026	27249	31210	26211	29321	35080	31210	26211	31210	26211
1814	cgd6_3690-RA-p1	0.38818526831203926	19.41	2.84	PUB/Ubiquitin-related domain containing protein	649627	501073	651326	656053	858943	813456	754721	773819	858943	813456	858943	813456
1815	cgd6_3710-RA-p1	-0.215744443	17.09	0.24	40S ribosomal protein S30	190552	137714	133575	147160	92075	226652	138663	98008	92075	226652	92075	226652
1816	cgd6_3720-RA-p1	0.040774327	20.3	0.31	Pyrroline-5-carboxylate reductase	1293954	1228721	1274399	1283036	1248816	1227589	1374545	1381348	1248816	1227589	1248816	1227589
1817	cgd6_3730-RA-p1	-0.293974402	17.02	0.65	Signal peptide, Peptidase S8/S53 domain containing protein	191413	165994	126038	116041	88264	128234	140186	129630	88264	128234	88264	128234
1818	cgd6_3740-RA-p1	-0.147910624	15.05	0.36	TRAPP I complex subunit 5	37151	29828	39896	37123	32864	25307	37257	35149	32864	25307	32864	25307
1819	cgd6_3750-RA-p1	0.15476381986828613	21.06	1.27	Alpha amylase	1901209	2024533	2134300	2271565	2299492	2252072	2240298	2470413	2299492	2252072	2299492	2252072
1820	cgd6_3760-RA-p1	0.2137447286192824	20.68	1.82	Uncharacterized protein	1419164	1531593	1654993	1649703	1931754	1932967	1703263	1687695	1931754	1932967	1931754	1932967
1821	cgd6_3763-RA-p1	-0.137421024	15.62	0.39	unspecified product	53272	63471	52126	43821	44512	48561	57294	42605	44512	48561	44512	48561
1822	cgd6_3770-RA-p1	-0.05499466	16.58	0.11	Uncharacterized protein	71627	112815	110002	112743	103023	107156	84161	92609	103023	107156	103023	107156
1823	cgd6_3790-RA-p1	-0.046740827	23.31	0.24	Glyceraldehyde-3-phosphate dehydrogenase	9078004	11569943	11069019	10708245	9859343	10255027	10416975	10383434	9859343	10255027	9859343	10255027
1824	cgd6_3800-RA-p1	-0.149167342	19.94	2.23	Hexokinase	1082062	1025130	1101101	1024519	966364	919036	971045	959512	966364	919036	966364	919036
1825	cgd6_3810-RA-p1	-0.26430072	16.57	1.55	Cleavage/polyadenylation specificity factor subunit 5	101711	100611	110811	115159	95524	100828	85665	76058	95524	100828	95524	100828
1826	cgd6_3820-RA-p1	0.4998260833368562	20.38	4.73	Aspartic peptidase A1 family	1116535	1053902	1194493	1235876	1694831	1730414	1519073	1558931	1694831	1730414	1694831	1730414
1827	cgd6_3830-RA-p1	-0.150587853	20.78	1.55	Small GTPase	2016869	1843741	1897840	1812227	1694527	1578064	1828859	1722546	1694527	1578064	1694527	1578064
1828	cgd6_3840-RA-p1	0.2668492187320446	19.61	2.93	SET domain containing protein	745947	693469	727602	760080	879330	856913	877332	906890	879330	856913	879330	856913
1829	cgd6_3850-RA-p1	0.082582937	19.9	0.06	50S ribosomal protein L30e-like	1266165	615069	960461	1078933	550491	1888471	1162882	839328	550491	1888471	550491	1888471
1830	cgd6_3860-RA-p1	0.022247024	21.28	0.16	SNF2 helicase	2518589	2583249	2453593	2586668	2530177	2543994	2485584	2745109	2530177	2543994	2530177	2543994
1831	cgd6_3880-RA-p1	0.13381795298098353	17.1	0.2	Mitochondrial carrier protein	162440	110308			147346	146396			147346	146396	147346	146396
1832	cgd6_3900-RA-p1	0.07301711	18.68	0.47	Uncharacterized protein	370265	460167	398181	417164	440415	450137	411504	424772	440415	450137	440415	450137
1833	cgd6_390-RA-p1	0.31302803431336024	14.9	2.31	Uncharacterized protein	28597	28113	25461	27620	32497	32063	34025	37984	32497	32063	32497	32063
1834	cgd6_3910-RA-p1	0.12255933607273306	20.57	1.07	Pleckstrin homology (PH) domain containing protein	1642399	1507745	1410018	1413035	1573182	1528589	1665148	1730764	1573182	1528589	1573182	1528589
1835	cgd6_3920-RA-p1	0.20295248181923142	22.26	2.33	Uncharacterized protein with Tetratricopeptide-like helical	4852745	4997949	4629373	4290983	5132466	5405435	5680818	5366236	5132466	5405435	5132466	5405435
1836	cgd6_3930-RA-p1	-0.050510354	21.9	0.28	Uncharacterized protein	3665293	4038136	4091205	4132270	4065083	4005863	3599139	3711463	4065083	4005863	4065083	4005863
1837	cgd6_3940-RA-p1	-0.061134456	20.14	0.21	Uncharacterized protein	1096553	1151664	1129963	1350963	1129643	1301751	1049627	1054255	1129643	1301751	1129643	1301751
1838	cgd6_3960-RA-p1	-0.069795388	20.34	0.24	GTP-binding elongation factor protein	1086398	1623339	1393186	1385547	1343744	1273259	1252813	1308781	1343744	1273259	1343744	1273259
1839	cgd6_3970-RA-p1	-0.0783235	19.95	0.2	Glutaredoxin-like protein 2 thioredoxin folds	1141982	1089936	989243	944242	731878	1109880	1098367	1048754	731878	1109880	731878	1109880
1840	cgd6_3980-RA-p1	-0.219276725	17.55	1.27	Uncharacterized protein	191579	222618	204710	209119	166640	213997	163332	170667	166640	213997	166640	213997
1841	cgd6_3990-RA-p1	-0.205357623	24.49	2.74	Elongation factor 1-alpha	23673221	25063504	26140803	26777727	22267031	22043301	22233396	21536335	22267031	22043301	22267031	22043301
1842	cgd6_4000-RA-p1	-0.027271711	18.86	0.08	Uncharacterized protein	570758	406301	469995	484507	460857	431983	485721	506333	460857	431983	460857	431983
1843	cgd6_400-RA-p1	0.092272104	18.14	0.59	Pre-mRNA polyadenylation factor	267019	306231	287426	263672	304325	306806	295285	290299	304325	306806	304325	306806
1844	cgd6_4030-RA-p1	0.019803989161271573	19.49	0.06	Uncharacterized protein	853816	702017	695537	684442	719339	673635	796065	781462	719339	673635	719339	673635
1845	cgd6_4040-RA-p1	0.27790510717942496	19.05	3.24	Cullin domain containing protein	501797	495387	501761	472876	636456	587469	596240	571708	636456	587469	636456	587469
1846	cgd6_4050-RA-p1	0.1406539655527439	19.14	1.81	Uncharacterized protein	575286	533856	552202	546746	642838	596405	577498	618533	642838	596405	642838	596405
1847	cgd6_4070-RA-p1	1.0455964359584442	17.49	3.19	EEIG1/EHBP1 N-terminal domain containing protein	126064	129339			269153	258127			269153	258127	269153	258127
1848	cgd6_410-RA-p1	0.075194617	20.27	0.71	Sgn1p-like RRM domain containing protein	1195079	1332086	1211636	1194714	1270103	1359037	1314589	1250974	1270103	1359037	1270103	1359037
1849	cgd6_4110-RA-p1	0.14098303908976817	21.93	1.66	Uncharacterized protein with Armadillo-like helical	3588142	3940223	3813587	3912041	4176052	4226201	4147625	4259635	4176052	4226201	4176052	4226201
1850	cgd6_4120-RA-p1	-0.024338427	17.57	0.02	Uncharacterized protein	255652	158711	197909	184660	108653	279446	214363	212959	108653	279446	108653	279446
1851	cgd6_4130-RA-p1	-0.113312796	20.81	1.26	Anamorsin	1816639	2057846	1879466	1894126	1792645	1708481	1771066	1792023	1792645	1708481	1792645	1708481
1852	cgd6_4150-RA-p1	-0.016953639	18.68	0.06	Formin Homology 2 Domain containing protein	465810	457464	388153	384719	418149	417657	409439	424579	418149	417657	418149	417657
1853	cgd6_4153-RA-p1	-0.184281794	17.01	0.23	EF-hand domain containing protein	175717	162216	118948	114262	89844	162947	134730	117833	89844	162947	89844	162947
1854	cgd6_4160-RA-p1	-0.348654819	21.78	2.54	EF-hands domain containing protein	4235011	4429195	3932257	3740893	2817523	2976240	3586387	3489649	2817523	2976240	2817523	2976240
1855	cgd6_4170-RA-p1	0.017224757100663624	19.42	0.16	Uncharacterized protein	683036	709354	684361	703788	698918	703742	701097	709834	698918	703742	698918	703742
1856	cgd6_4190-RA-p1	-0.175601805	21.06	1.31	60S ribosomal protein L10/L16, alpha/beta hammerhead	2077429	2186003	2515966	2531122	2133499	2187407	1947891	1955072	2133499	2187407	2133499	2187407
1857	cgd6_4200-RA-p1	0.10338873693036987	20.46	1.37	Serine/threonine-protein phosphatase	1347724	1357999	1442474	1423208	1465115	1438093	1510912	1572068	1465115	1438093	1465115	1438093
1858	cgd6_420-RA-p1	0.000816367	20.22	0	Uncharacterized protein	1126133	1370922	1238444	1162723	1185844	1252867	1217620	1231669	1185844	1252867	1185844	1252867
1859	cgd6_4220-RA-p1	0.540628062	18.21	2.04	Rab-GTPase-TBC domain containing protein	254796	249573			372135	361558			372135	361558	372135	361558
1860	cgd6_4230-RA-p1	0.3653554238194481	18.97	1.69	Uncharacterized protein	414847	552042	430924	422077	662009	653720	529487	500580	662009	653720	662009	653720
1861	cgd6_4240-RA-p1	0.23408937781989536	20.01	2.62	MO25-like protein	910523	971904	1026488	977640	1140999	1119454	1174319	1133028	1140999	1119454	1140999	1119454
1862	cgd6_4250-RA-p1	-0.04468119	19.6	0.33	Conserved oligomeric Golgi complex subunit 7	784369	815762	786633	839021	804535	772724	756568	793251	804535	772724	804535	772724
1863	cgd6_4260-RA-p1	0.1927169232277528	18.16	0.57	HSP20-like chaperone	255859	295016			286249	344453			286249	344453	286249	344453
1864	cgd6_4270-RA-p1	0.01706171	17.27	0.05	GPN-loop GTPase 3	166937	138819	166770	156479	166267	142991	164907	161720	166267	142991	166267	142991
1865	cgd6_4280-RA-p1	-0.162520149	18.76	1.07	Uncharacterized protein	497564	499215	456243	433077	418278	443853	429209	392494	418278	443853	418278	443853
1866	cgd6_4290-RA-p1	0.18534388311012862	21.68	2.18	MATH/TRAF domain/WD40/YVTN repeat containing protein	2985668	3046347	3283387	3342501	3662414	3609196	3502314	3604607	3662414	3609196	3662414	3609196
1867	cgd6_4310-RA-p1	-0.11308336	20.11	1.57	TRAPP III complex Trs85	1217322	1188608	1109470	1181004	1089148	1067932	1070693	1112627	1089148	1067932	1089148	1067932
1868	cgd6_4320-RA-p1	-0.124462996	20.42	0.57	40S ribosomal protein S5	1631277	1509749	1426347	1293921	1170946	1414197	1390330	1398082	1170946	1414197	1170946	1414197
1869	cgd6_4330-RA-p1	0.17148154547992078	20.23	1.56	Histidine phosphatase superfamily	1137288	1067008	1230709	1217437	1425042	1278784	1271756	1262105	1425042	1278784	1425042	1278784
1870	cgd6_4340-RA-p1	-0.460280521	16.53	0.97	Myosin motor domain containing protein	189141	79008	90408	111636	78894	74623	86477	82682	78894	74623	78894	74623
1871	cgd6_4350-RA-p1	-0.067070039	22.07	0.75	26S proteasome subunit P45	4360320	4437842	4638785	4609122	4085171	4290579	4403184	4451017	4085171	4290579	4085171	4290579
1872	cgd6_4370-RA-p1	0.037133514	19.5	0.31	RRM domain containing protein	722836	706289	755180	738583	743206	731074	761991	762369	743206	731074	743206	731074
1873	cgd6_4390-RA-p1	0.004710801	21.02	0.01	Uncharacterized protein	1876244	2113053	2218957	2307705	2209482	2075904	2125052	2110250	2209482	2075904	2209482	2075904
1874	cgd6_4400-RA-p1	-0.186701902	22.73	2.3	Proline-tRNA synthetase class II	6813106	7771166	7427766	7650369	6582698	6211423	6521705	6723638	6582698	6211423	6582698	6211423
1875	cgd6_4410-RA-p1	0.2515435224813558	20.92	2.38	DNA-directed DNA polymerase (pol2)	1689070	1720901	1926461	1950422	2314439	2246295	2045457	2062900	2314439	2246295	2314439	2246295
1876	cgd6_4440-RA-p1	0.5481809111260958	18.91	1.7	Uncharacterized protein	400377	534013	367980	352042	745084	695396	536308	455682	745084	695396	745084	695396
1877	cgd6_4450-RA-p1	-0.096116958	17.23	0.12	Uncharacterized protein with Tim10/DDP family zinc finger	182328	156702	127005	177873	137632	216300	171461	96868	137632	216300	137632	216300
1878	cgd6_4460-RA-p1	0.11093463524129277	24.55	1.13	Uncharacterized protein with Armadillo-like helical	24499272	22718511	23702867	23739498	24928758	24006695	26028715	27346285	24928758	24006695	24928758	24006695
1879	cgd6_4470-RA-p1	-0.003514481	21.11	0.02	Uncharacterized protein	2302584	2404506	2208663	2181592	2378968	2310613	2224689	2160367	2378968	2310613	2378968	2310613
1880	cgd6_4490-RA-p1	0.14454279937310233	16.97	1.29	RNA recognition motif domain containing protein	137906	121562	114397	117487	137068	130448	137136	137186	137068	130448	137068	130448
1881	cgd6_4500-RA-p1	-0.164814753	18.89	2.6	P-loop containing nucleoside triphosphate hydrolase	532310	503993	501462	517733	456923	449125	465448	461738	456923	449125	456923	449125
1882	cgd6_450-RA-p1	0.2564875494364287	18.62	3.35	Uncharacterized protein	360361	352782	381838	383943	466009	450557	412424	438273	466009	450557	466009	450557
1883	cgd6_4510-RA-p1	-0.198950503	19.66	2.91	Telomeric DNA binding protein SANT DNA-binding domain containing protein	943682	864298	880265	871150	731777	795653	788505	784746	731777	795653	731777	795653
1884	cgd6_4530-RA-p1	-0.120480767	20.88	1.82	Uncharacterized protein	2099250	1984601	2031855	1922193	1846732	1812890	1908433	1823483	1846732	1812890	1846732	1812890
1885	cgd6_4540-RA-p1	-0.222428841	16.91	1.67	Palmitoyltransferase	140081	123306	121546	150967	121769	115889	110801	109403	121769	115889	121769	115889
1886	cgd6_4550-RA-p1	0.003763082	21.35	0.02	Ubiquitinyl hydrolase	2481302	2651415	2801639	2761944	2696939	2659205	2673364	2683086	2696939	2659205	2696939	2659205
1887	cgd6_4560-RA-p1	0.8959547544073558	18.61	2.46	Myosin	324215	265371			551054	540644			551054	540644	551054	540644
1888	cgd6_4570-RA-p1	-0.204169016	21.3	2.51	Glutamine synthetase type I	2890755	2697060	2750822	2721786	2345026	2245203	2531118	2486901	2345026	2245203	2345026	2245203
1889	cgd6_4580-RA-p1	-0.015245328	18.6	0.07	RNA polymerase III C34 subunit rpc34p	396758	405854	376020	422251	412146	393870	375643	401921	412146	393870	412146	393870
1890	cgd6_4590-RA-p1	2.5837684816739497	19.35	3.78	Ankyrin repeat-containing protein	314229	238667			1622522	1661242			1622522	1661242	1622522	1661242
1891	cgd6_4600-RA-p1	-0.086954682	18.2	0.48	GPI-GlcNAc transferase complex/PIG-H component	277356	311241	338591	316667	292010	278927	325176	274601	292010	278927	292010	278927
1892	cgd6_460-RA-p1	0.26774388099030944	16.18	3.05	Uncharacterized protein	74471	67675	65993	63675	84868	79694	78947	83327	84868	79694	84868	79694
1893	cgd6_4610-RA-p1	0.049651415	18.73	0.39	Uncharacterized protein with WD40 repeat	390996	460325	419626	437152	435392	441791	453893	433977	435392	441791	435392	441791
1894	cgd6_4620-RA-p1	-0.25585589	20.96	1.03	60S ribosomal protein L26	2405709	2284991	2072228	2156680	1798853	2226744	1729296	1744755	1798853	2226744	1798853	2226744
1895	cgd6_4630-RA-p1	-0.025118964	21.61	0.17	40S ribosomal protein S8	3121255	3352315	3153188	3281779	3116810	3297206	3099616	3170462	3116810	3297206	3116810	3297206
1896	cgd6_4640-RA-p1	0.28069455596742543	18.56	1.96	Uncharacterized protein	369145	398948	334871	305815	434639	420443	437274	411008	434639	420443	434639	420443
1897	cgd6_4650-RA-p1	0.061974101	20.9	0.47	Transcription elongation factor Spt5	1781463	1833616	2004967	2050814	2046703	2006397	1963668	1977895	2046703	2006397	2046703	2006397
1898	cgd6_4660-RA-p1	-0.11157822	20.58	0.88	Uncharacterized Protein	1683368	1632686	1586941	1599392	1443151	1370579	1531516	1690077	1443151	1370579	1443151	1370579
1899	cgd6_4670-RA-p1	0.095678374	19.54	1.02	Prp9p-like splicing factor 3a subunit 3 snRNP	794139	729898	722589	710593	792224	745810	814809	806023	792224	745810	792224	745810
1900	cgd6_4680-RA-p1	-0.070698943	17.83	0.28	Transcription elongation factor Spt5	251872	234095	236174	230258	226133	189483	246729	249308	226133	189483	226133	189483
1901	cgd6_4690-RA-p1	0.07971496	20.22	0.92	SAC3/GANP/Rpn12p family	1214955	1195068	1205955	1137901	1265520	1318072	1222536	1218721	1265520	1318072	1265520	1318072
1902	cgd6_4700-RA-p1	0.17601414256925096	20.26	2.11	ATP-binding cassette, ABC transporter-type	1265954	1135378	1159972	1165140	1363616	1259876	1367985	1346557	1363616	1259876	1363616	1259876
1903	cgd6_470-RA-p1	-0.135994491	18.82	0.15	Acetyl-coenzyme A transporter 1	670416	409815	448694	446156	502431	266919	519282	541695	502431	266919	502431	266919
1904	cgd6_4740-RA-p1	-0.040105365	16.31	0.04	Uncharacterized protein	49975	82541	99205	113071	88948	93070	71194	70247	88948	93070	88948	93070
1905	cgd6_4750-RA-p1	0.23949930873004277	20.1	2.86	Splicing factor 3B subunit 1	1142708	968709	1015727	1011726	1237572	1204590	1206463	1228657	1237572	1204590	1237572	1204590
1906	cgd6_4760-RA-p1	-0.100159905	22.22	1.4	Tubulin beta chain	5046571	4803943	5172924	5258021	4668147	4614339	4776404	4855042	4668147	4614339	4668147	4614339
1907	cgd6_4770-RA-p1	0.11618989496587773	19.86	0.91	Torus/RNA recognition motif domain containing protein	907839	844486	1009438	902328	1020795	1005606	974379	963513	1020795	1005606	1020795	1005606
1908	cgd6_4780-RA-p1	0.078056548	19.08	0.31	Uncharacterized protein	590029	542824	532551	496277	519728	501343	641415	628864	519728	501343	519728	501343
1909	cgd6_4783-RA-p1	0.002095656	16.22	0	TFIIH subunit TTDA/Tfb5	86158	82921	67499	70147	77823	91980	78002	60936	77823	91980	77823	91980
1910	cgd6_4790-RA-p1	0.075718043	18.98	0.93	Uncharacterized protein with B-box-type zinc finger	510883	523175	511077	477426	521685	530756	539114	538954	521685	530756	521685	530756
1911	cgd6_4830-RA-p1	-0.335725991	16.2	1.29	DEAD/DEAH box helicase	102209	88117	71292	78649	70096	70723	62510	64243	70096	70723	70096	70723
1912	cgd6_4840-RA-p1	0.002429931	21.12	0	Serine protease, subtilase family, signal peptide	2710986	2588289	1891423	2004940	2272321	2436378	2272887	2128943	2272321	2436378	2272321	2436378
1913	cgd6_4850-RA-p1	0.22867126001330362	20.21	2.46	Pre-mRNA-splicing factor 19 with U box domain	1166861	1055952	1099917	1161600	1387699	1299932	1251164	1314914	1387699	1299932	1387699	1299932
1914	cgd6_4860-RA-p1	0.5836570423419403	16.22	4.17	DEAD/DEAH box helicase with GUCT domain	67757	62599	60149	59466	97602	100452	86429	90310	97602	100452	97602	100452
1915	cgd6_4880-RA-p1	0.20471422337260137	18.68	1.96	Cryptopain-cysteine proteinase secreted	403356	349726	409712	400877	447047	463859	453461	434637	447047	463859	447047	463859
1916	cgd6_4900-RA-p1	0.6288424914904667	16.58	2.42	Acylphosphatase	75770	65101	88973	87382	146338	133810	111207	100689	146338	133810	146338	133810
1917	cgd6_490-RA-p1	0.32207074472172437	18.09	1.53	Zinc ZIP transporter protein	198431	257162	260017	295372	310847	327162	293464	320728	310847	327162	310847	327162
1918	cgd6_4910-RA-p1	-0.09649319	18.19	0.28	Zinc finger C3H1-type domain containing protein	318281	387333	276821	268470	293916	299751	285549	278700	293916	299751	293916	299751
1919	cgd6_4920-RA-p1	0.1557908561579744	17.43	0.97	Uncharacterized protein	159138	181902	161329	169622	195977	199176	171405	182360	195977	199176	195977	199176
1920	cgd6_4940-RA-p1	-0.184757811	19.08	1.92	C2 domain containing protein	610083	563188	585957	611466	543673	485751	516428	540816	543673	485751	543673	485751
1921	cgd6_4950-RA-p1	-0.553311739	21.96	2.54	Uncharacterized protein	5936649	4349375	4816641	4741241	2578193	3711509	3777892	3517509	2578193	3711509	2578193	3711509
1922	cgd6_4960-RA-p1	0.078971409	18.84	0.45	Serine/threonine-protein kinase	510604	421361	462488	431973	506222	455164	487979	475857	506222	455164	506222	455164
1923	cgd6_4970-RA-p1	-0.115290409	21.48	1.48	Hsp60 GroEL-like chaperone (ATpase)	2958585	2989173	2990901	3218880	2849636	2838070	2708066	2823884	2849636	2838070	2849636	2838070
1924	cgd6_4990-RA-p1	0.017966121738570706	18.25	0.05	Prolyl oligopeptidase/Peptidase S9/Alpha-Beta-hydrolase fold containing protein	305719	260047	331110	348408	327512	348943	295481	285467	327512	348943	327512	348943
1925	cgd6_5030-RA-p1	-0.113801746	19.56	1.01	HSP20-like chaperone with CS domain	858924	742278	834714	781211	720888	706748	783948	759236	720888	706748	720888	706748
1926	cgd6_5040-RA-p1	0.2515619783798222	18.16	1.45	Transcription factor Tfb4/p34	305055	265805	258413	250464	359684	270386	320282	338435	359684	270386	359684	270386
1927	cgd6_5050-RA-p1	0.16930185830947053	18.16	1.81	Uncharacterized protein	283259	281273	277296	264658	309077	287864	315680	332888	309077	287864	309077	287864
1928	cgd6_5070-RA-p1	0.009000715	21.06	0.04	Ribophorin I	2147646	2359699	2096520	2098755	2197868	2033011	2262318	2261638	2197868	2033011	2197868	2033011
1929	cgd6_5080-RA-p1	-0.090220806	22.19	0.97	Chaperonin Cpn60/TCP-1 protein	4652632	5372478	4802516	4886805	4532910	4554938	4633214	4775167	4532910	4554938	4532910	4554938
1930	cgd6_5100-RA-p1	-0.410419429	18.2	0.76	GPI mannosyltransferase 2	349717	342703			297128	228347			297128	228347	297128	228347
1931	cgd6_5103-RA-p1	0.2661013677069235	18.59	1.48	M-phase phosphoprotein 6	329940	375833	401770	340870	458550	495403	431679	362167	458550	495403	458550	495403
1932	cgd6_510-RA-p1	0.003416122	19.83	0.02	Synaptobrevin/VAMP-like protein	996265	865249	958418	918167	970222	931490	922586	918439	970222	931490	970222	931490
1933	cgd6_5110-RA-p1	0.8891736737581226	16.15	1.96	Uncharacterized protein	77697	66588	41574	38418	76801	77636	133940	121757	76801	77636	76801	77636
1934	cgd6_5130-RA-p1	0.3744503708756426	18.48	3.79	tRNA (guanine(37)-N1)-methyltransferase	306939	329269	304564	340954	433853	426262	378998	422868	433853	426262	433853	426262
1935	cgd6_5140-RA-p1	-0.177948229	21.6	2.63	Concanavalin A-like lectin/glucanase domain containing protein	3429299	3432077	3329853	3308002	2886049	2874029	3099528	3078874	2886049	2874029	2886049	2874029
1936	cgd6_5180-RA-p1	0.1389972295512507	15.82	0.63	Uncharacterized protein	60402	46723	59745	54974	58201	58490	67687	59141	58201	58490	58201	58490
1937	cgd6_520-RA-p1	0.1657568303975907	20.15	1.96	Serine/threonine-protein kinase	1154088	1022749	1152078	1085727	1260477	1253977	1217135	1215174	1260477	1253977	1260477	1253977
1938	cgd6_5240-RA-p1	0.28860067646061793	17.71	0.96	Serine/threonine-protein kinase	215862	173636			236489	236461			236489	236461	236489	236461
1939	cgd6_5250-RA-p1	-0.070102092	21.87	0.61	Transcription elongation factor Spt6	4219559	3638266	3933593	3951117	3803747	3711874	3670219	3791078	3803747	3711874	3803747	3711874
1940	cgd6_5260-RA-p1	0.071324405	21.16	0.58	ABC transporter ATpase with 2 AAA domains	2252383	2397710	2221756	2265526	2509057	2388912	2329215	2372833	2509057	2388912	2509057	2388912
1941	cgd6_5270-RA-p1	0.13568193481614088	19.84	0.29	Uncharacterized protein	767809	1171729	892765	797459	921743	1235169	1067859	767455	921743	1235169	921743	1235169
1942	cgd6_5280-RA-p1	0.094423648	22.68	1.37	Uncharacterized protein	6551436	6679185	6376212	6415008	6998389	6844667	7023679	6911978	6998389	6844667	6998389	6844667
1943	cgd6_530-RA-p1	0.138786436	16.28	1.11	Uncharacterized Protein	82398	74598	74960	72271	85093	82029	79586	88076	85093	82029	85093	82029
1944	cgd6_5310-RA-p1	-0.113485473	21.78	1.61	Uncharacterized protein	3830901	3710742	3653926	3827206	3589937	3321253	3450994	3527119	3589937	3321253	3589937	3321253
1945	cgd6_5320-RA-p1	-0.019816703	21.78	0.13	AP2/ERF domain containing protein	3515702	3564889	3684098	3766910	3695270	3413744	3556408	3669644	3695270	3413744	3695270	3413744
1946	cgd6_5330-RA-p1	0.019098389461436938	21.19	0.13	Uncharacterized protein	2474211	2390578	2311866	2342684	2392694	2342086	2438633	2471589	2392694	2342086	2392694	2342086
1947	cgd6_5340-RA-p1	0.6263158025254576	17.41	4.1	Uncharacterized Secreted Protein (HCD gene family)	166202	153458	123716	123936	230654	214648	218144	205579	230654	214648	230654	214648
1948	cgd6_5350-RA-p1	0.010489182135515307	21.71	0.05	ABC transporter protein	3154130	3462662	3559957	3520036	3717055	3275065	3387828	3416423	3717055	3275065	3717055	3275065
1949	cgd6_5360-RA-p1	-0.111842971	20.52	0.95	Uncharacterized protein	1740096	1537219	1515596	1482783	1398613	1419170	1519153	1462057	1398613	1419170	1398613	1419170
1950	cgd6_5380-RA-p1	-0.005763369	21.7	0.04	Uncharacterized protein	3444097	3390864	3390321	3456568	3477761	3426180	3376625	3347643	3477761	3426180	3477761	3426180
1951	cgd6_5400-RA-p1	0.21138867015417517	20.45	0.75	Uncharacterized Secreted Protein	1230439	1487882	1338116	1265611	1759444	1701292	1398427	1330963	1759444	1701292	1759444	1701292
1952	cgd6_540-RA-p1	0.22369965996080765	16.79	2.15	Serine/threonine-protein kinase	100843	107135	105577	105229	133548	124937	113578	117765	133548	124937	133548	124937
1953	cgd6_5410-RA-p1	0.058663362	19.78	0.07	Uncharacterized Secreted Protein	769350	1025629	856181	896306	1273077	1217963	688832	667070	1273077	1217963	1273077	1217963
1954	cgd6_5420-RA-p1	-0.027625299	21.49	0.24	Uncharacterized protein	2932549	3073744	2960896	2926125	2980414	2803985	2913000	2971475	2980414	2803985	2980414	2803985
1955	cgd6_5430-RA-p1	0.2254141923192421	20.78	1.82	Uncharacterized protein	1598173	1817407	1687712	1574761	2128656	2017711	1930994	1738881	2128656	2017711	2128656	2017711
1956	cgd6_5440-RA-p1	-0.042180406	23.93	0.33	Uncharacterized protein	17020231	17149714	15417877	15579092	15751012	15289361	15728109	16467379	15751012	15289361	15751012	15289361
1957	cgd6_5450-RA-p1	0.033042212	20.69	0.1	ABC transporter	1764889	1440129	1741651	1758516	1786417	1525192	1805628	1734113	1786417	1525192	1786417	1525192
1958	cgd6_5460-RA-p1	0.3242321926005687	18.95	2.93	Uncharacterized Secreted Protein (FLGN gene family)	503964	405578	446711	456278	616792	565294	542534	541133	616792	565294	616792	565294
1959	cgd6_5500-RA-p1	-3.743353859	19.81	3.12	Uncharacterized protein	3233570	3500295			170838	369385			170838	369385	170838	369385
1960	cgd6_5520-RA-p1	0.2089528191141241	16.09	1.95	Metalloenzyme, LuxS/M16 peptidase-like	70083	66716	65869	57613	78774	71439	76008	74039	78774	71439	78774	71439
1961	cgd6_560-RA-p1	0.002643589	22.32	0.01	Alanyl-tRNA synthetase	5307345	4738120	5440096	5462786	5199604	4953724	5365884	5446832	5199604	4953724	5199604	4953724
1962	cgd6_570-RA-p1	-0.170276573	21.64	1.15	60S ribosomal protein L23	3854268	3159657	3325448	3549984	2769475	3261550	3075087	3228094	2769475	3261550	2769475	3261550
1963	cgd6_580-RA-p1	0.10166431888178096	19.25	1.68	CPFS2 Metallo-beta-lactamase	594525	621126	598408	589628	651239	652022	627360	648371	651239	652022	651239	652022
1964	cgd6_60-RA-p1	-0.090715883	21.5	0.47	Uncharacterized protein	2998878	3224488	2912999	3078553	3153036	2519434	2883337	2944058	3153036	2519434	3153036	2519434
1965	cgd6_610-RA-p1	-0.156512154	17.86	2	ATP synthase subunit alpha	263015	259766	245224	240485	226548	229286	230185	218343	226548	229286	226548	229286
1966	cgd6_620-RA-p1	0.017785855017471874	20.05	0.09	Casein kinase II, alpha subunit	1053727	1000006	1127078	1142876	1186079	1083603	1055109	1051524	1186079	1083603	1186079	1083603
1967	cgd6_630-RA-p1	-0.291391869	17.81	2.5	Vesicle transport protein	271623	262980	244711	237667	223855	217506	207019	183736	223855	217506	223855	217506
1968	cgd6_640-RA-p1	0.049428586	20.09	0.24	Uncharacterized protein	961412	1140901	1109986	1176869	1200152	1089258	1062819	1182754	1200152	1089258	1200152	1089258
1969	cgd6_660-RA-p1	-0.133812219	18.17	1.25	Secreted pepsinogen like aspartyl protease	278873	302198	331869	327839	293481	274895	282287	277819	293481	274895	293481	274895
1970	cgd6_670-RA-p1	0.078695966	17.54	0.24	Aspartic acid and asparagine hydroxylation/Peptidase C11, clostripain domain contining protein	229116	188326	170742	161931	208941	208191	192497	177209	208941	208191	208941	208191
1971	cgd6_680-RA-p1	0.098939179	20.76	1.2	C2 domain containing protein	1745302	1775555	1675678	1673270	1842277	1751679	1869654	1894633	1842277	1751679	1842277	1751679
1972	cgd6_690-RA-p1	-0.055043418	21.12	0.2	Ribonucleotide reductase small subunit	1941243	2646637	2448460	2339679	2250861	2089008	2270009	2367165	2250861	2089008	2250861	2089008
1973	cgd6_700-RA-p1	-0.09406046	20.49	0.6	Ribonucleotide reductase small subunit	1376739	1506603	1615648	1581198	1462468	1329957	1409615	1489014	1462468	1329957	1462468	1329957
1974	cgd6_70-RA-p1	-0.27418505	20.47	0.96	CAAX prenyl protease 1	1630519	1458688	1563667	1752262	1256820	1183071	1399157	1464635	1256820	1183071	1256820	1183071
1975	cgd6_710-RA-p1	0.8291631910855664	19.78	3.39	Uncharacterized Secreted Protein	509983	705008	774361	753759	1341224	1425911	1055548	1035778	1341224	1425911	1341224	1425911
1976	cgd6_720-RA-p1	0.022914023	20.98	0.15	P-type ATPase A domain containing protein	2084314	2034314	2009745	2105449	2175107	1975570	2111063	2107578	2175107	1975570	2175107	1975570
1977	cgd6_750-RA-p1	0.090026953	20.49	0.91	Protein phosphatase-1 regulatory subunit 7 alpha2	1307869	1477205	1478641	1467092	1527472	1467226	1551079	1547477	1527472	1467226	1527472	1467226
1978	cgd6_760-RA-p1	0.075546235	21.03	0.51	Peptidase S54 rhomboid	2193948	1944073	2078855	2157631	2177019	2116109	2218232	2308341	2177019	2116109	2177019	2116109
1979	cgd6_770-RA-p1	0.4135139264541401	17.69	1.04	Uncharacterized protein	158504	212256			230418	259026			230418	259026	230418	259026
1980	cgd6_780-RA-p1	-0.084309612	18.55	0.56	Thrombospondin type-1 (TSP1) repeat/EGF-like domain containing protein	421338	365880	394672	403737	394841	331256	381411	389769	394841	331256	394841	331256
1981	cgd6_800-RA-p1	0.19139960111125376	14.86	0.62	Thrombospondin type-1 (TSP1) repeat/EGF-like domain containing protein	26597	26684	28046	30043	38820	24127	29223	37144	38820	24127	38820	24127
1982	cgd6_80-RA-p1	-0.024665895	18.99	0.14	Histone deacetylase	503579	526490	529669	538490	564417	502396	497457	500655	564417	502396	564417	502396
1983	cgd6_820-RA-p1	-0.039689139	23.07	0.16	Uncharacterized Secreted Protein	10074596	8380967	8861056	8517094	7674787	9000114	9193098	8989426	7674787	9000114	7674787	9000114
1984	cgd6_830-RA-p1	0.31014973379080857	20.66	4.17	Pleckstrin homology domain containing protein	1455303	1494938	1510956	1505429	1883869	1752020	1830895	1935053	1883869	1752020	1883869	1752020
1985	cgd6_840-RA-p1	-0.208782011	19.13	0.31	Peptidase A22B, signal peptide peptidase	755626	556507	603351	570314	562104	505452	542102	526606	562104	505452	562104	505452
1986	cgd6_850-RA-p1	-0.381706101	20.66	4.79	Thioredoxin	2003594	1869563	1851326	1856492	1443134	1410947	1504716	1458256	1443134	1410947	1443134	1410947
1987	cgd6_870-RA-p1	0.24941981472785102	18.43	2.02	Uncharacterized protein	348914	318260	325542	302029	428042	351672	384704	376476	428042	351672	428042	351672
1988	cgd6_880-RA-p1	0.17598436588632893	23.69	1.56	Gdb1p glycogen debranching enzyme	11483789	12576344	13269517	13800911	15405518	14169040	13535520	14582001	15405518	14169040	15405518	14169040
1989	cgd6_900-RA-p1	0.085594506	18.08	0.53	Peptidase C78, ubiquitin fold modifier-specific peptidase 1/ 2	264785	294182	263829	255326	273921	255656	304029	312461	273921	255656	273921	255656
1990	cgd6_90-RA-p1	-0.143738846	18.45	0.83	Mechanosensitive ion channel	416375	334818	376826	379395	345679	318659	331652	366240	345679	318659	345679	318659
1991	cgd6_910-RA-p1	-0.114050046	18.74	0.33	Sec20	504599	396096	495793	438535	332147	457009	492911	423349	332147	457009	332147	457009
1992	cgd6_920-RA-p1	-0.095837821	21.88	1.29	26s protease regulatory subunit P45	4182845	3747860	4032082	4002242	3695606	3666284	3781680	3785220	3695606	3666284	3695606	3666284
1993	cgd6_930-RA-p1	0.11793387685782619	19.21	0.36	rRNA adenine N(6)-methyltransferase	622011	547306			666291	601682			666291	601682	666291	601682
1994	cgd6_940-RA-p1	0.053792937	17.99	0.09	Pescadillo-like protein	245191	287076	268207	225137	316537	299783	258112	201443	316537	299783	316537	299783
1995	cgd6_950-RA-p1	-0.014118216	22.14	0.06	CRAL-TRIO lipid biding/Sec14d domain containing protein	4422701	4441102	4998620	4711724	4349378	4859492	4676518	4500570	4349378	4859492	4349378	4859492
1996	cgd6_960-RA-p1	-0.102996761	21.71	0.7	Cysteinyl-tRNA synthetase	3388190	3256115	3814362	3815804	3246477	3103435	3401231	3521793	3246477	3103435	3246477	3103435
1997	cgd6_970-RA-p1	0.41600315441741387	15.19	1.6	Serine/threonine-protein kinase	27040	39591	35068	28909	52736	39633	40403	40729	52736	39633	52736	39633
1998	cgd6_980-RA-p1	0.11784981099890857	20.17	0.5	SET domain containing protein	1087855	978097	1250542	1236383	1310514	1094758	1248557	1273330	1310514	1094758	1310514	1094758
[truncated: 849 more rows]
